# Supplementary material for: Survey of causative agents for acute respiratory infections among patients in Khartoum- State, Sudan, 2010–2011
Source: Virol J. 2013 Oct 25;10:312. doi: 10.1186/1743-422X-10-312 (PMC3831848; doi:10.1186/1743-422X-10-312)
Supplement: Additional file 1 — Fasta format of nucleotide sequence of HA1 gene of different strains of influenza A virus (found in GenBank and reported in this study). [file 1743-422X-10-312-S1.zip › 1892737742103592_add1.fasta]

>116_InfA_H1_Sudan
tgactcgaacaaaggtgtaacggcagcatgtcctcatgctggatcaaaaagcttctacaa
aaatttaatatggctagttaaaaaaggaaattcatacccaaagctcagcaaatcctacat
taatgataaagggaaagaagtcctcgtgctgtggggcattcaccatccatctactactgc
tgaccaacaaagtctctatcagaatgcagatgcatatgtttttgtggggacatcaagata
cagcaagaagttcaagccggaaatagcaataagacccaaagtgagggatcaagaagggag
aatgaactattactggacactagtagagccgggagacaaaataacattcgaagcaactgg
aaatctagtggtaccgagatatgcattcgcaatggaaagaaatgctggatctggtattat
catttcagatacaccagtccacgattgcaatacaacttgtcagacacccaagggtgctat
aaacaccagcctcccatttcagaatatacatccgatcacaattggaaaatgtccaaaata
tgtagaaagcacaaaattgagactggccacaggattgaggaatgtcccgtctattcaatc
tagaggcctatttggggccattgccggcttcattgaaggggggtggacagggatggtaga
tggatggtacggttatcaccatcaaaatgagcaggggtc
>119_InfA_H1_Sudan
tgactcgaacaaaggtgtaacggcagcatgtcctcatgctggagcaaaaagcttctacaa
aaatttaatatggctagttaaaaaaggaaattcatacccaaagctcagcaaatcctacat
taatgataaagggaaagaagtcctcgtgctgtggggcattcaccatccatctactactgc
tgaccaacaaagtctctatcagaatgcagatgcatatgtttttgtggggacatcaagata
cagcaagaagttcaagccggaaatagcaataagacccaaagtgagggatcaagaagggag
aatgaactattactggacactagtagagccgggagacaaaataacattcgaagcaactgg
aaatctagtggtaccgagatatgcattcgcaatggaaagaaatgctggatctggtattat
catttcagatacaccagtccacgattgcaatacaacttgtcagacacccaagggtgctat
aaacaccagcctcccatttcagaatatacatccgatcacaattggaaaatgtccaaaata
tgtaaaaagcacaaaattgagactggccacaggattgaggaatgtcccgtctattcaatc
tagaggcctatttggggccattgccggcttcattgaaggggggtggacagggatggtaga
tggatggtacggttatcaccatcaaaatgagcaggggtc
>126_InfA_H1_Sudan
tgactcgaacaaaggtgtaacggcagcatgtcctcatgctggagcaaaaagcttctacaa
aaatttaatatggctagttaaaaaaggaaattcatacccaaagctcagcaaatcctacat
taatgataaagggaaagaagtcctcgtgctgtggggcattcaccatccatctactactgc
tgaccaacaaagtctctatcagaatgcagatgcatatgtttttgtggggacatcaagata
cagcaagaagttcaagccggaaatagcaataagacccaaagtgagggatcaagaagggag
aatgaactattactggacactagtagagccgggagacaaaataacattcgaagcaactgg
aaatctagtggtaccgagatatgcattcgcaatggaaagaaatgctggatctggtattat
catttcagatacaccagtccacgattgcaatacaacttgtcagacacccaagggtgctat
aaacaccagcctcccatttcagaatatacatccgatcacaattggaaaatgtccaaaata
tgtaaaaagcacaaaattgagactggccacaggattgaggaatgtcccgtctattcaatc
tagaggcctatttggggccattgccggcttcattgaaggggggtggacagggatggtaga
tggatggtacggttatcaccatcaaaatgagcaggggtc
>136_InfA_H1_Sudan
tgactcgaacaaaggtgtaacggcagcatgtcctcatgctggagcaaaaagcttctacaa
aaatttaatatggctagttaaaaaaggaaattcatacccaaagctcagcaaatcctacat
taatgataaagggaaagaagtcctcgtgctgtggggcattcaccatccatctactactgc
tgaccaacaaagtctctatcagaatgcagatgcatatgtttttgtggggacatcaagata
cagcaagaagttcaagccggaaatagcaataagacccaaagtgagggatcaagaagggag
aatgaactattactggacactagtagagccgggagacaaaataacattcgaagcaactgg
aaatctagtggtaccgagatatgcattcgcaatggaaagaaatgctggatctggtattat
catttcagatacaccagtccacgattgcaatacaacttgtcagacacccaagggtgctat
aaacaccagcctcccatttcagaatatacatccgatcacaattggaaaatgtccaaaata
tgtaaaaagcacaaaattgagactggccacaggattgaggaatgtcccgtctattcaatc
tagaggcctatttggggccattgccggcttcattgaaggggggtggacagggatggtaga
tggatggtacggttatcaccatcaaaatgagcaggggtc
>175_InfA_H1_Sudan
tgactcgaacaaaggtgtaacggcagcatgtcctcatgctggatcaaaaagcttctacaa
aaatttaatatggctagttaaaaaaggaaattcatacccaaagctcagcaaatcctacat
taatgataaagggaaagaagtcctcgtgctgtggggcattcaccatccatctactactgc
tgaccaacaaagtctctatcagaatgcagatgcatatgtttttgtggggacatcaagata
cagcaagaagttcaagccggaaatagcaataagacccaaagtgagggatcaagaagggag
aatgaactattactggacactagtagagccgggagacaaaataacattcgaagcaactgg
aaatctagtggtaccgagatatgcattcgcaatggaaagaaatgctggatctggtattat
catttcagatacaccagtccacgattgcaatacaacttgtcagacacccaagggtgctat
aaacaccagcctcccatttcagaatatacatccgatcacaattggaaaatgtccaaaata
tgtagaaagcacaaaattgagactggccacaggattgaggaatgtcccgtctattcaatc
tagaggcctatttggggccattgccggcttcattgaaggggggtggacagggatggtaga
tggatggtacggttatcaccatcaaaatgagcaggggtc
>229_InfA_H1_Sudan
tgactcgaacaaaggtgtaacggcagcatgtcctcatgctggagcaaaaagcttctacaa
aaatttaatatggctagttaaaaaaggaaattcatacccaaagctcagcaaatcctacat
taatgataaagggaaagaagtcctcgtgctgtggggcattcaccatccatctactactgc
tgaccaacaaagtctctatcagaatgcagatgcatatgtttttgtggggacatcaagata
cagcaagaagttcaagccggaaatagcaataagacccaaagtgagggatcaagaagggag
aatgaactattactggacactagtagagccgggagacaaaataacattcgaagcaactgg
aaatctagtggtaccgagatatgcattcgcaatggaaagaaatgctggatctggtattat
catttcagatacaccagtccacgattgcaatacaacttgtcagacacccaagggtgctat
aaacaccagcctcccatttcagaatatacatccgatcacaattggaaaatgtccaaaata
tgtaaaaagcacaaaattgagactggccacaggattgaggaatgtcccgtctattcaatc
tagaggcctatttggggccattgccggcttcattgaaggggggtggacagggatggtaga
tggatggtacggttatcaccatcaaaatgagcaggggtc
>238_InfA_H1_Sudan
tgactcgaacaaaggtgtaacggcagcatgtcctcatgctggagcaaaaagcttctacaa
aaatttaatatggctagttaaaaaaggaaattcatacccaaagctcagcaaatcctacat
taatgataaagggaaagaagtcctcgtgctgtggggcattcaccatccatctactactgc
tgaccaacaaagtctctatcagaatgcagatgcatatgtttttgtggggacatcaagata
cagcaagaagttcaagccggaaatagcaataagacccaaagtgagggatcaagaagggag
aatgaactattactggacactagtagagccgggagacaaaataacattcgaagcaactgg
aaatctagtggtaccgagatatgcattcgcaatggaaagaaatgctggatctggtattat
catttcagatacaccagtccacgattgcaatacaacttgtcagacacccaagggtgctat
aaacaccagcctcccatttcagaatatacatccgatcacaattggaaaatgtccaaaata
tgtaaaaagcacaaaattgagactggccacaggattgaggaatgtcccgtctattcaatc
tagaggcctatttggggccattgccggcttcattgaaggggggtggacagggatggtaga
tggatggtacggttatcaccatcaaaatgagcaggggtc
>91_InfA_H1_Sudan
tgactcgaacaaaggtgtaacggcagcatgtcctcatgctggagcaaaaagcttctacaa
aaatttaatatggctagttaaaaaaggaaattcatacccaaagctcagcaaatcctacat
taatgataaagggaaagaagtcctcgtgctgtggggcattcaccatccatctactactgc
tggccaacaaagtctctatcagaatgcagatgcatatgtttttgtggggacatcaagata
cagcaagaagttcaagccggaaatagcaataagacccaaagtgagggatcaagaagggag
aatgaactattactggacactagtagagccgggagacaaaataacattcgaagcaactgg
aaatctagtggtaccgagatatgcattcgcaatggaaagaaatgctggatctggtattat
catttcagatacaccagtccacgattgcaatacaacttgtcagacacccaagggtgctat
aaacaccagcctcccatttcagaatatacatccgatcacaattggaaaatgtccaaaata
tgtaaaaagcacaaaattgagactggccacaggattgaggaatgtcccgtctattcaatc
tagaggcctatttggggccattgccggcttcattgaaggggggtggacagggatggtaga
tggatggtacggttatcaccatcaaaatgagcaggggtc
>98_InfA_H1_Sudan
tgactcgaacaaaggtgtaacggcagcatgtcctcatgctggagcaaaaagcttctacaa
aaatttaatatggctagttaaaaaaggaaattcatacccaaagctcagcaaatcctacat
taatgataaagggaaagaagtcctcgtgctgtggggcattcaccatccatctactactgc
tgaccaacaaagtctctatcagaatgcagatgcatatgtttttgtggggacatcaagata
cagcaagaagttcaagccggaaatagcaataagacccaaagtgagggatcaagaagggag
aatgaactattactggacactagtagagccgggagacaaaataacattcgaagcaactgg
aaatctagtggtaccgagatatgcattcgcaatggaaagaaatgctggatctggtattat
catttcagatacaccagtccacgattgcaatacaacttgtcagacacccaagggtgctat
aaacaccagcctcccatttcagaatatacatccgatcacaattggaaaatgtccaaaata
tgtaaaaagcacaaaattgagactggccacaggattgaggaatgtcccgtctattcaatc
tagaggcctatttggggccattgccggcttcattgaaggggggtggacagggatggtaga
tggatggtacggttatcaccatcaaaatgagcaggggtc
>99_InfA_H1_Sudan
tgactcgaacaaaggtgtaacggcagcatgtcctcatgctggagcaaaaagcttctacaa
aaatttaatatggctagttaaaaaaggaaattcatacccaaagctcagcaaatcctacat
taatgataaagggaaagaagtcctcgtgctgtggggcattcaccatccatctactactgc
tgaccaacaaagtctctatcagaatgcagatgcatatgtttttgtggggacatcaagata
cagcaagaagttcaagccggaaatagcaataagacccaaagtgagggatcaagaagggag
aatgaactattactggacactagtagagccgggagacaaaataacattcgaagcaactgg
aaatctagtggtaccgagatatgcattcgcaatggaaagaaatgctggatctggtattat
catttcagatacaccagtccacgattgcaatacaacttgtcagacacccaagggtgctat
aaacaccagcctcccatttcagaatatacatccgatcacaattggaaaatgtccaaaata
tgtaaaaagcacaaaattgagactggccacaggattgaggaatgtcccgtctattcaatc
tagaggcctatttggggccattgccggcttcattgaaggggggtggacagggatggtaga
tggatggtacggttatcaccatcaaaatgagcaggggtc
>AB675056
tgactcgaacaaaggtgtaacggcagcatgtcctcatgctggagcaaaaagcttctacaa
aaatttaatatggctagttaaaaaaggaaattcatacccaaagctcagcaaatcctacat
taatgataaagggaaagaagtcctcgtgctatggggcattcaccatccatctactagtgc
tgaccaacaaagtctctatcagaatgcagatgcatatgtttttgtggggacatcaagata
cagcaagaagttcaagccggaaatagcaataagacccaaagtgagggatcaagaagggag
aatgaactattactggacactagtagagccgggagacaaaataacattcgaagcaactgg
aaatctagtggtaccgagatatgcattcgcaatggaaagaaatgctggatctggtattat
catttcagatacaccagtccacgattgcaatacaacttgtcagacacccaagggtgctat
aaacaccagcctcccatttcagaatatacatccgatcacaattggaaaatgtccaaaata
tgtaaaaagcacaaaattgagactggccacaggattgaggaatgtcccgtctattcaatc
tagaggcctatttggggccattgccggtttcattgaaggggggtggacagggatggtaga
tggatggtacggttatcaccatcaaaatgagcaggggtc
>AB675057
tgactcgaacaaaggtgtaacggcagcatgtcctcatgctggagcaaaaagcttctacaa
aaatttaatatggctagttaaaaaaggaaattcatacccaaagctcagcaaatcctacat
taatgataaagggaaagaagtcctcgtgctatggggcattcaccatccatctactactgc
tgaccaacaaagtctctatcagaatgcagatacatatgtttttgtggggacatcaagata
cagcaagaagttcaagccggaaatagcaataagacccaaagtgagggatcaagaagggag
aatgaactattactggacactagtagagcccggagacaaaataacattcgaagcaactgg
aaatctagtggtaccgagatatgcattcgcaatggaaagaaatgctggatctggtattat
catttcagatacaccagtccacgattgcaatacaacttgtcagacacccaagggttctat
aaacaccagcctcccatttcaaaatatacatccgatcacaattggaaaatgtccaaaata
tgtaaaaagcacaaaattgagactggccacaggattgaggaatgtcccgtctattcaatc
tagaggcctatttggggccattgccggcttcattgaaggggggtggacagggatggtaga
tggatggtacggttatcaccatcaaaatgagcaggggtc
>AB675058
tgactcgaacaaaggtgtaacggcagcatgtcctcaagctggagcaaaaagcttctacaa
aaatttaatatggctagttaaaaaaggaaattcatacccaaagctcagcaaatcctacat
taacgataaagggaaagaagtcctcgtgctatggggcattcaccatccatctactagtgc
tgaccaacaaagtctctatcagaatgcagatgcatatgtttttgtggggacatcaaaata
cagcaagaagttcaagccggaaatagcagtaagacccaaagtgagggatcaagaagggag
aatgaactattactggacactagtagagccgggagacaaaataacattcgaagcaactgg
aaatctattggtaccgagatatgcattcgcaatggaaagaaatgctggatctggtattat
catttcagatacaccagtccacgattgcaatacaacttgtcagacacccaagggtgctat
aaacaccagcctcccatttcagaatatacatccgatcacaattggaaaatgtcccaaata
tgtaaaaagcacaaaattgagactggccacaggattgaggaatgtcccgtttattcaatc
tagaggcctatttggggccattgccggtttcattgaaggggggtggacagggatggtaga
tggatggtacggttatcaccatcaaaatgcgcaggggtc
>AB675059
tgactcggacaaaggtgtaacggcagcatgtcctcatgctggagcaaaaagcttctacaa
aaatttaatatggctagttaaaaaaggaaattcatacccaaagctcagcaaatcctacat
taatgataaagggaaagaagtcctcgtactatggggcattcaccatccatctactactgc
tgaccaacaaagtctctatcagaatgcagatacatatgtttttgtggggacatcaagata
cagcaagaagttcaagccggaaatagcaacaagacccaaagtgagggatcaagaagggag
aatgaactattactggacactagtagagccgggagacaaaataacattcgaagcaactgg
aaatctagtggtaccgagatatgcattcgcaatggaaagaaatgctggatctggtattat
catttcagatacaccagtccacgattgcaatacaacttgtcagacacccaagggtgctat
aaacaccagcctcccatttcaaaatatacatccgatcacaattggaaaatgtccaaaata
tgtaaaaagcacaaaattgagactggccacaggattgaggaatgtcccgtctattcaatc
tagaggcctatttggggccattgccggcttcattgaaggggggtggacagggatggtaga
tggatggtacggttatcaccatcaaaatgagcaggggtc
>AB675065
tgactcgaacaaaggtgtaacggcagcatgtcctcatgctggagcaaaaggcttctacaa
aaatttaatatggctagttaaaaaaggaaattcatacccaaagctcagcaaatcctacat
taatgataaagggaaagaagtcctcgtgctatggggcattcaccatccatctactactgc
tgaccaacaaagtctctatcagaatgcagatacatatgtttttgtggggacatcaagata
cagcaagaagttcaagccggaaatagcaataagacccaaagtgagggatcaagaagggag
aatgaactattactggacactagtagagccgggagacaaaataacattcgaagcaactgg
aaatctagtggtaccgagatatgcattcgcaatggaaagaaatgctggatctggtattat
catttcagatacaccagtccacgattgcaatacaacttgtcagacacccaagggtgctat
aaacaccagcctcccatttcagaatatacatccgatcacaattggaaaatgtccaaaata
tgtaaaaagcacaaaattgagactggccacaggattgaggaatgtcccgtctattcaatc
tagaggcctatttggggccattgccggcttcattgaaggggggtggacagggatggtaga
tggatggtacggttatcaccatcaaaatgagcaggggtc
>AB675066
tgactcgaacaaaggtgtaacgacagcatgtcctcatgctggagcaaaaagcttctacaa
aaatttaatatggctagttaaaaaaggaaattcatacccaaaactcagcaaattctacat
taatgataaagggaaagaagtcctcgtgctatggggcattcaccatccacctactagtgc
tgaccaacaaagtctctatcagaatgcagatgcatatgtttttgtggggacatcaagata
cagcaagaagttcaagccggaaatagcaataagacccaaagtgagggatcaagaagggag
aatgaactattactggacactagtagagccgggagacaaaataacattcgaagcaactgg
aaatctagtggtaccgagatatgcattcgcaatggaaagaaatgctggatctggtattat
catttcagatacaccagtccacgattgcaatacaacttgtcagacacccaagggtgctat
aaacaccagccttccatttcagaatatacatccgatcacaattggaaaatgtccaaaata
tgtaaaaagcacaaaattgagactggccacaggattgaggaatgtcccgtctattcaatc
tagaggcctatttggggccattgccggtttcattgaaggggggtggacagggatggtaga
tggatggtacggttatcaccatcaaaatgagcaggggtc
>AB675067
tgactcgaacaaaggtgtaacggcagcatgtcctcatgctggagcaaaaagcttctacaa
aaatttaatatggctagttaaaaaaggaaattcatacccaaagctcagcaaatcctacat
taatgataaagggaaagaagtcctcgtgctatggggcattcaccatccatctactactac
tgaccaacaaagtctctatcagaatgcagatacatatgtttttgtggggacatcaagata
cagcaagaagttcaagccggaaatagcaataagacccaaagtgagggatcaagaagggag
aatgaactattactggacactagtagagcccggagacaaaataacattcgaagcaactgg
aaatctagtggtaccgagatatgcattcgcaatggaaagaaatgctggatctggtattat
catttcagatacaccagtccacgattgcaatacaacttgtcagacacccaagggttctat
aaacaccagcctcccatttcaaaatatacatccgatcacaattggaaaatgtccaaaata
tgtaaaaagcacaaaattgagactggccacaggattgaggaatgtcccgtctattcaatc
tagaggcctatttggggccattgccggcttcattgaaggggggtggacagggatggtaga
tggatggtacggttatcaccatcaaaatgagcaggggtc
>AB675068
tgactcgaacaaaggtgtaacgacagcatgtcctcatgctggatcaaaaagcttctacaa
aaatttaatatggctagttaaaaaaggaaattcatacccaaaactcagcaaatcctacat
taatgataaagggaaagaagtcctcgtgctatggggcattcaccatccacctactagtgc
tgaccaacaaagtctctatcagaatgcagatgcatatgtttttgtggggacatcaagata
cagcaagaagttcaagccggaaatagcaataagacccaaagtgagggatcaagaagggag
aatgaactattactggacactagtagagccgggagacaaaataacattcgaagcaactgg
aaatctggtggtaccgagatatgcattcgcaatggaaagaaatgctggatctggtattat
catttcagatacaccagtccacgattgcaatacaacttgtcagacacccaagggggctat
aaacaccagccttccatttcagaatgtacatccgatcacaattggaaaatgtccaaaata
tgtaaaaagcacaaaattgagactggccacaggattgaggaatgtcccgtctattcaatc
tagaggcctatttggggccattgccggtttcattgaaggggggtggacagggatggtaga
tggatggtacggttatcaccatcaaaatgagcaggggtc
>AB675069
tgactcgaacaaaggtgtaacggcagcatgtcctcatgctggagcaaaaagcttctacaa
aaatttaatatggctagttaaaaaaggaaattcatacccaaagctcagcaaatcctacat
taatgataaagggaaagaagtcctcgtgctatggggcattcaccatccatctactactgc
tgaccaacaaagtctctatcagaatgcagatacatatgtttttgtggagacatcaagata
cagcaagaagttcaagccggaaatagcaataagacccaaagtgagggatcaagaagggag
aatgaactattactggacactagtagagccgggagacaaaataacattcgaagcaactgg
aaatctagtggtaccgagatatgcattcgcaatggaaagaaatgctggatctggtattat
catttcagatacaccagtccacgattgcaatacaacttgtcagacacccaagggtgctat
aaacaccagcctcccatttcaaaatatacatccgatcacaattggaaaatgtccaaaata
tgtaaaaagcacaaaattgagactggccacaggattgaggaatgtcccgtctattcaatc
tagaggcctatttggggccattgccggcttcattgaaggggggtggacagggatggtaga
tggatggtacggttatcaccatcaaaatgagcaggggtc
>AB675070
tgactcgaacaaaggtgtaacggcagcatgtcctcatgctggagcaaaaggcttctacaa
aaatttaatatggctagttaaaaaaggaaattcatacccaaagctcagcaaatcctacat
taatgataaagggaaagaagtcctcgtgctatggggcattcaccatccatctactactgc
tgaccaacaaagtctctatcagaatgcagatacatatgtttttgtggggacatcaagata
cagcaagaagttcaagccggaaatagcaataagacccaaagtgagggatcaagaagggag
aatgaactattactggacactagtagagccgggagacaaaataacattcgaagcaactgg
aaatctagtggtaccgagatatgcattcgcaatggaaagaaatgctggatctggtattat
catttcagatacaccagtccacgattgcaatacaacttgtcagacacccaagggtgctat
aaacaccagcctcccatttcagaatatacatccgatcacaattggaaaatgtccaaaata
tgtaaaaagcacaaaattgagactggccacaggattgaggaatgtcccgtctattcaatc
tagaggcctatttggggccattgccggcttcattgaaggggggtggacagggatggtaga
tggatggtacggttatcaccatcaaaatgagcaggggtc
>AB675071
tgactcgaacaaaggtgtaacggcagcatgtcctcatgctggagcaaaaggcttctacaa
aaatttaatatggctagttaaaaaaggaaattcatacccaaagctcagcaaatcctacat
taatgataaagggaaagaagtcctcgtgctatggggcattcaccatccatctactactgc
tgaccaacaaagtctctatcagaatgcagatacatatgtttttgtggggacatcaagata
cagcaagaagttcaagccggaaatagcaataagacccaaagtgagggatcaagaagggag
aatgaactattactggacactagtagagccgggagacaaaataacattcgaagcaactgg
aaatctagtggtaccgagatatgcattcgcaatggaaagaaatgctggatctggtattat
catttcagatacaccagtccacgattgcaatacaacttgtcagacacccaagggtgctat
aaacaccagcctcccatttcagaatatacatccgatcacaattggaaaatgtccaaaata
tgtaaaaagcacaaaattgagactggcaacaggattgaggaatgtcccgtctattcaatc
tagaggcctatttggggccattgccggcttcattgaaggggggtggacagggatggtaga
tggatggtacggttatcaccatcaaaatgagcaggggtc
>AB675072
tgactcgaacaaaggtgtaacggcagcatgtcctcatgctggagcaaaaagcttctacaa
aaatttaatatggctagttaaaaaaggaaattcatacccaaagctcagcaaatcctacat
taatgataaagggaaagaagtcctcgtgctatggggcattcaccatccatctactactgc
tgaccaacaaagtctctatcagaatgcagatacatatgtttttgtggggacatcaagata
cagcaagaagttcaagccggaaatagcaataagacccaaagtgagggatcaagaagggag
aatgaactattactggacactagtagagcccggagacaaaataacattcgaagcaactgg
aaatctagtggtaccgagatatgcattcgcaatggaaagaaatgctggatctggtattat
catttcagatacaccagtccacgattgcaatacaacttgtcagacacccaagggttctat
aaacaccagcctcccatttcaaaatatacatccgatcacaattggaaaatgtccaaaata
tgtaaaaagcacaaaattgagactggccacaggattgaggaatgtcccgtctattcaatc
tagaggcctatttggggccattgccggcttcattgaaggggggtggacagggatggtaga
tggatggtacggttatcaccatcaaaatgagcaggggtc
>AB675073
tgactcgaacaaaggtgtaacggcagcatgtcctcgtgctggagcaaaaggcttctacaa
aaatttaatatggctagttaaaaaaggaaattcatacccaaagctcaacaaatcctacat
taatgataaagggaaagaagtcctcgtgctatggggcattcaccatccatctactactgc
tgaccaacaaagtctctatcagaatgcagatacatatgtttttgtggggacatcaagata
cagcaagaagttcaagccggaaatagaaataagacccaaagtgagggatcaagaagggag
aatgaactattactggacactagtagagccgggagacaaaataacattcgaagcaactgg
aaatctagtggtaccgagatatgcattcgcgatggaaagaaatgctggatctggtattat
catttcagatacaccagtccacgattgcaatacaacttgtcagacacccaagggtgctat
aaacaccagcctcccatttcagaatatacatccgatcacaattggaaaatgtccaaaata
tgtaaaaagcacaaaattgagactggccacaggattgaggaatgtcccgtctattcaatc
tagaggcctatttggggccattgccggcttcattgaaggggggtggacagggatggtaga
tggatggtacggttatcaccatcaaaatgagcaggggtc
>AB675074
tgactcgaacaaaggtgtaacgacagcatgtcctcatgctggagcaaaaagcttctacaa
aaatttaatatggctagttaaaaaaggaaattcatacccaaaactcagcaaatcctacat
taatgataaagggaaagaagtcctcgtgctatggggcattcaccatccacctactagtgc
tgaccaacaaagtctctatcagaatgcagatgcatatgtttttgtggggacatcaagata
cagcaagaagttcaagccggaaatagcaataagacccaaagtgagggatcaagaagggag
aatgaactattactggacactagtagagccgggagacaaaataacattcgaagcaactgg
aaatctagtggtaccgagatatgcattcgcaatggaaagaaatgctggatctggtattat
catttcagatacaccagtccacgattgcaatacaacttgtcagacacccaagggtgctat
aaacaccagccttccatttcagaatatacatccgatcacaattggaaaatgtccaaaata
tgtaaaaagcacaaaattgagactggccacaggattgaggaatgtcccgtctattcaatc
tagaggcctatttggggccattgccggtttcattgaaggggggtggacagggatggtaga
tggatggtacggttatcaccatcaaaatgagcaggggtc
>AB704815
tgactcgaacaaaggtgtaacggcagcatgtcctcatgctggagcaaaaagcttctacaa
aaatttaatatggctagttaaaaaaggaaatttatacccaaagctcagcaaatcctacat
taatgataaagggaaagaagtcctcgtgctatggggcattcaccatccatctactagtgc
tgaccaacaaagtctctatcagaatgcagatgcatatgtttttgtggggacatcaagata
cagcaagaagttcaagccggaaatagcaataagacccaaagtgagggatcragaagggag
aatgaactattactggacactagtagagccgggagacaaaataacattcgaagcaactgg
aaatttagtggtaccgagatatgcattcgcaatggaaagagatgctggatctggtattat
catttcagatacaccagtccacgattgcaatacaacttgtcagacacccaagggtgctat
aaataccagcctcccatttcagaatatacatccgatcacaattggaaaatgtccaaaata
tgtaaaaagcacaaaattgagactggccacaggattgaggaatgtcccgtctattcaatc
tagaggcctatttggggccattgccggtttcattgaaggggggtggacagggatggtaga
tgggtggtacggttatcaccatcaaaatgagcagggatc
>AB704823
tgactcgaacaaaggtgtaacggcagcatgtcctcatgctggagcaaaaagcttctacaa
aaatttaatatggctagttaaaaaaggaaatttatacccaaagctcagcaaatcctacat
taatgataaagggaaagaagtcctcgtgctatggggcattcaccatccatctactagtgc
tgaccaacaaagtctctatcagaatgcagatgcatatgtttttgtggggacatcaagata
cagcaagaagttcaagccggaaatagcaataagacccaaagtgagggatcaagaagggag
aatgaactattactggacactagtagagccgggagacaaaataacattcgaagcaactgg
aaatttagtggtaccgagatatgcattcgcaatggaaagagatgctggatctggtattat
catttcagatacaccagtccacgattgcaatacaacttgtcagacacccaagggtgctat
aaataccagcctcccatttcagaatatacatccgatcacaattggaaaatgtccaaaata
tgtaaaaagcacaaaattgagactggccacaggattgaggaatgtcccgtctattcaatc
tagaggcctatttggggccattgccggtttcattgaaggggggtggacagggatggtaga
tgggtggtacggttatcaccatcaaaatgagcagggatc
>AB704839
tgactcgaacaaaggtgtaacggcagcatgtcctcatgctggagcaaaaagcttctacaa
aaatttaatatggctagttaaaaaaggaaatttatacccaaagctcagcaaatcctacat
taatgataaagggaaagaagtcctcgtgctatggggcattcaccatccatctactagtgc
tgaccaacaaagtctctatcagaatgcagatgcatatgtttttgtggggacatcaagata
cagcaagaagttcaagccggaaatagcaataagacccaaagtgagggatcaagaagggag
aatgaactattactggacactagtagagccgggagacaaaataacattcgaagcaactgg
aaatttagtggtaccgagatatgcattcgcaatggaaagagatgctggatctggtattat
catttcagatacaccagtccacgattgcaatacaacttgtcagacacccaagggtgctat
aaataccagcctcccatttcagaatatacatccgatcacaattggaaaatgtccaaaata
tgtaaaaagcacaaaattgagactggccacaggattgaggaatgtcccgtctattcaatc
tagaggcctatttggggccattgccggtttcattgaaggggggtggacagggatggtaga
tgggtggtacggttatcaccatcaaaatgagcagggatc
>AB741039
tgactcgaacaaaggtgtaacggcagcatgtcctcatgctggagcaaaaagcttctacaa
aaatttaatatggctagttaaaaaaggaaattcatacccaaagctcagcaaatcctacat
taatgataaagggaaagaagtcctcgtgctgtggggcattcaccatccatctactactgc
tgaccaacaaagtctctatcagaatgcagatgcatatgtttttgtggggacatcaagata
cagcaagaagttcaagccggaaatagcaataagacccaaagtgagggatcaagaagggag
aatgaactattactggacactagtagagccgggagacaaaataacattcgaagcaactgg
aaatctagtggtaccgagatatgcattcgcaatggaaagaaatgctggatctggtattat
catttcagatacaccagtccacgattgcaatacaacttgtcagacacccaagggtgctat
aaacaccagcctcccatttcagaatatacatccgattacaattggaaaatgtccaaaata
tgtaaaaagcacaaaattgagactggccacaggattgaggaatgtcccgtctattcaatc
tagaggcctatttggggccattgccggcttcattgaaggggggtggacagggatggtaga
tggatggtacggttatcaccatcaaaatgagcaggggtc
>AB745265
tgactcgaacaaaggtgtaacggcagcatgtcctcatgctggagcaaaaggcttctacaa
aaatttaatatggctagttaaaaaaggaaattcatacccaaagctcagcaaatcctacat
taatgataaagggaaagaagtcctcgtgctatggggcattcaccatccatctactactgc
tgaccaacaaagtctctatcagaatgcagatacatatgtttttgtggggacatcaagata
cagcaagaagttcaagccggaaatagcaataagacccaaagtgagggatcaagaagggag
aatgaactattactggacactagtagagccgggagacaaaataacattcgaagcaactgg
aaatctagtggtaccgagatatgcattcgcaatggaaagaaatgctggatctggtattat
catttcagatacaccagtccacgattgcaatacaacttgtcagacacccaagggtgctat
aaacaccagcctcccatttcagaatatacatccgatcacaattggaaaatgtccaaaata
tgtaaaaagcacaaaattgagactggccacaggattgaggaatgtcccgtctattcaatc
tagaggcctatttggggccattgccggcttcattgaaggggggtggacagggatggtaga
tggatggtacggttatcaccatcaaaatgagcaggggtc
>AB745267
tgactcgaacaaaggtgtaacggcagcatgtcctcatgctggagcaaaaagcttctacaa
aaatttaatatggctagttaaaaaaggaaattcatacccaaagctcagcaaatcctacat
taatgataaagggaaagaagtcctcgtgctatggggcattcaccatccatctactactgc
tgaccaacaaagtctctatcagaatgcagatacatatgtttttgtggggacatcaagata
cagcaagaagttcaaaccggaaatagcaataagacccaaagtgagggatcaagaagggag
aatgaactattactggacactagtagagccgggagacaaaataacattcgaagcaactgg
aaatctagtggtaccgagatatgcattcgcaatggaaagaaatgctggatctggtattat
catttcagatacaccagtccacgattgcaatacaacttgtcagacacccaagggtgctat
aaacaccagcctcccatttcaagatatacatccgatcacaattggaaaatgtccaaaata
tgtaaaaagcacaaaattgagactggccacaggattgaggaatgtcccgtctattcaatc
tagaggcctatttggggccattgccggcttcattgaaggggggtggacagggatggtaga
tggatggtacggttatcaccatcaaaatgagcaggggtc
>AB745268
tgactcgaacaaaggtgtaacgacagcatgtcctcatgctggagcaaaaagcttctacaa
aaatttaatatggctagttaaaaaaggaaattcatacccaaagctcagcaaatcctacat
taatgataaagggaaagaagtcctcgtgctatggggcattcaccatccacctactagtgc
tgaccaacaaagtctctatcagaatgcagatgcatatgtttttgtggggacatcaagata
cagcaagaagttcaagccggaaatagcaataaggcccaaagtgagggatcaagaagggag
aatgaactattactggacactagtagagccgggagacaaaataacattcgaagcaactgg
aaatctagtggtaccgagatatgcattcgcaatggaaagaaatgctggatctggtattat
catttcagatacaccagtccacgattgcaatacaacttgtcagacacccaagggtgctat
aaacaccagcctcccatttcagaacatacatccgatcacaattggaaaatgtccaaaata
tgtaaaaagcacaaaattgagactggccacaggattgaggaatgtcccgtccattcaatc
tagaggcctatttggggccattgccggtttcattgaaggggggtggacagggatggtaga
tggatggtacggttatcaccatcaaaatgagcaggggtc
>AB745270
tgactcgaacaaaggtgtaacggcagcatgtcctcatgctggagcaaaaggcttctacaa
aaatttaatatggctagttaaaaaaggaaattcatacccaaagctcagcaaatcctacat
taatgataaagggaaagaagtcctcgtgctatggggcattcaccatccatctactactgc
tgaccaacaaagtctctatcagaatgcagatacatatgtttttgtggggacatcaagata
cagcaagaagttcaagccggaaatagcaataagacccaaagtgagggatcaagaagggag
aatgaactattactggacactagtagagccgggagacaaaataacattcgaagcaactgg
aaatctagtggtaccgagatatgcattcgcaatggaaagaaatgctggatctggtattat
catttcagatacaccagtccacgattgcaatacaacttgtcagacacccaagggtgctat
aaacaccagcctcccatttcagaatatacatccgatcacaattggaaaatgtccaaaata
tgtaaaaagcacaaaattgagactggccacaggattgaggaatgtcccgtctattcaatc
tagaggcctatttggggccattgccggcttcattgaaggggggtggacagggatggtaga
tggatggtacggttatcaccatcaaaatgagcaggggtc
>AB745272
tgactcgaacaaaggtgtaacggcagcatgtcctcatgctggagcaaaaagcttctacaa
aaatttaatatggctagttaaaaaaggaaattcatacccaaagctcagcaaatcctacat
taatgataaagggaaagaagtcctcgtgctatggggcattcaccatccatctactactgc
tgaccaacaaagtctctatcagaatgcagatacatatgtttttgtggggacatcaagata
cagcaagaagttcaagccggaaatagcaataagacccaaagtgagggatcaagaagggag
aatgaactattactggacactagtagagccgggtgacaaaataacattcgaagcaactgg
aaatctagtggtaccgagatatgcattcgcaatggaaagaaatgctggatctggtattat
catttcagatacaccagtccacgattgcaacacaacttgtcagacacccaagggtgctat
aaacaccagcctcccatttcaagatatacatccgatcacaattggaaaatgtccaaaata
tgtaaaaagcacaaaattgagactggccacaggattgaggaatgtcccgtctattcaatc
tagaggcctatttggggccattgccggcttcattgaaggggggtggacagggatggtaga
tggatggtacggttatcaccatcaaaatgagcaggggtc
>AB745273
tgactcgaacaaaggtgtaacggcagcatgtcctcatgctggagcaaaaagcttctacaa
aaatttaatatggctagttaaaaaaggaaattcatacccaaagctcagcaaatcctacat
taatgataaagggaaagaagtcctcgtgctatggggcattcaccatccatctactactgc
tgaccaacaaagtctctatcagaatgcagatacatatgtttttgtggggacatcaagata
cagcaagaagttcaagccggaaatagcaataagacccaaagtgagggatcaagaagggag
aatgaactattactggacactagtagagccgggagacaaaataacattcgaagcaactgg
aaatctagtggtaccgagatatgcattcgcaatggaaagaaatgctggatctggtattat
catttcagatacaccagtccacgattgcaatacaacttgtcagacacccaagggtgctat
aaacaccagcctcccatttcaaaatatacatccgatcacaattggaaaatgtccaaaata
tgtaaaaagcacaaaattgagactggccacaggattgaggaatgtcccgtctattcaatc
tagaggcctatttggggccattgccggcttcattgaaggggggtggacagggatggtaga
tggatggtacggttatcaccatcaaaatgagcaggggtc
>AB745274
tgactcgaacaaaggtgtaacggcagcatgtcctcatgctggagcaaaaggcttctacaa
aaatttaatatggctagttaaaaaaggaaattcatacccaaagctcagcaaatcctacat
taatgataaagggaaagaagtcctcgtgctatggggcattcaccatccatctactactgc
tgaccaacaaagtctctatcagaatgcagatacatatgtttttgtggggacatcaagata
cagcaagaagttcaagccggaaatagcaataagacccaaagtgagggatcaagaagggag
aatgaactattactggacactagtagagccgggagacaaaataacattcgaagcaactgg
aaatctagtggtaccgagatatgcattcgcaatggaaagaaatgctggatctggtattat
catttcagatacaccagtccacgattgcaatacaacttgtcagacacccaagggtgctat
aaacaccagcctcccatttcagaatatacatccgatcacaattggaaaatgtccaaaata
tgtaaaaagcacaaaattgagactggccacaggattgaggaatgtcccgtctattcaatc
tagaggcctatttggggccattgccggcttcattgaaggggggtggacagggatggtaga
tggatggtacggttatcaccatcaaaatgagcaggggtc
>AB745275
tgactcgaacaaaggtgtaacggcagcatgtcctcatgctggagcaaaaagcttctacaa
aaatttaatatggctagttaaaaaaggaaattcatacccaaagctcagcaaatcctacat
taatgataaagggaaagaagtcctcgtgctatggggcattcaccatccatctactactgc
tgaccaacaaagtctctatcagaatgcagatacatatgtttttgtgggaacatcaagata
cagcaagaagttcaaaccggaaatagcaataagacccaaagtgagggatcaagaagggag
aatgaactattactggacactagtagagccgggagacaaaataacattcgaagcaactgg
aaatctagtggtaccgagatatgcattcgcaatggaaagaaatgctggatctggtattat
catttcagatacaccagtccacgattgcaatacaacttgtcagacacccaagggtgctat
aaacaccagcctcccatttcaagatatacatccgatcacaattggaaaatgtccaaaata
tgtaaaaagcacaaaattgagactggccacaggattgaggaatgtcccgtctattcaatc
tagaggcctatttggggccattgccggcttcattgaaggggggtggacagggatggtaga
tggatggtacggttatcaccatcaaaatgagcaggggtc
>AB745291
tgactcgaacaaaggtgtaacggcagcatgtcctcatgctggagcaaaaagcttctacaa
aaatttaatatggctagttaaaaaaggaaattcatacccaaagctcagcaaatcctacat
taatgataaagggaaagaagtcctcgtgctatggggcattcaccatccatctactactgc
tgaccaacaaagtctctatcagaatgcagatacatatgtttttgtggggacatcaagata
cagcaagaagttcaagccggaaatagcaataagacccaaagtgagggatcaagaagggag
aatgaactattactggacactagtagagccgggagacaaaataacattcgaagcaaatgg
aaatctagtggtaccgagatatgcattcgcaatggaaagaaatgctggatctggtattat
catttcagatacaccagtccacgattgcaatacaacttgtcagacacccaagggtgctat
aaacaccagcctcccatttcaagatatacatccgatcacaattggaaaatgtccaaaata
tgtaaaaagcacaaaattgagactggccacaggattgaggaatgtcccgtctattcaatc
tagaggcctatttggggccattgccggcttcattgaaggggggtggacagggatggtaga
tggatggtacggttatcaccatcaaaatgagcaggggtc
>AB745292
tgattcgaacaaaggtgtaacggcagcatgtcctcatgctggagcaaaaggcttctacaa
aaatttaatatggctagttaaaaaaggaaattcatacccaaagctcagcaaatcctacat
taatgataaagggaaagaagtcctcgtgctatggggcattcaccatccatctactactgc
tgaccaacaaagtctctatcagaatgcagatacatatgtttttgtgggaacatcaagata
cagcaagaagttcaagccggaaatagcaataagacccaaagtgagggatcaagaagggag
aatgaactattactggacactagtagagccgggagacaaaataacattcgaagcaactgg
aaatctagtggtaccgagatatgcattcgcaatggaaagaaatgctggatctggtattat
catttcagatacaccagtccacgattgcaatacaacttgtcagacacccaagggtgctat
aaacaccagcctcccatttcagaatatacatccgatcacaattggaaaatgtccaaaata
tgtaaaaagcacaaaattgagactggccacaggattgaggaatgtcccgtctattcaatc
tagaggcctatttggggccattgccggcttcattgaaggggggtggacagggatggtaga
tggatggtacggttatcaccatcaaaatgagcaggggtc
>AB745293
tgactcgaacaaaggtgtaacggcagcatgtcctcatgctggagcaaaaagcttctacaa
aaatttaatatggctagttaacaaaggaaattcatacccaaagctcagcaaatcctacat
taatgataaagggaaagaagtcctcgtgctatggggcattcaccatccatctactactgc
tgaccaacaaagtctctatcagaatgcagatacatatgtttttgtggggacatcaagata
cagcaagaagttcaagccggaaatagcaataagacccaaagtgagggatcaagaagggag
aatgaactattactggacactagtagagccgggagacaaaataacattcgaagcaactgg
aaatctagtggtaccgagatatgcattcgcaatggaaagaaatgctggatctggtattat
catttcagatacaccagtccacgattgcaatacaacttgtcagacacccaagggtgctat
aaacaccagcctcccatttcaagatatacatccgatcacaattggaaaatgtccaaaata
tgtaaaaagcacaaaattgagactggccacaggattgaggaatgtcccgtctattcaatc
tagaggcctatttggggccattgccggcttcattgaaggggggtggacagggatggtaga
tggatggtacggttatcaccatcaaaatgagcaggggtc
>AB745294
tgattcgaacaaaggtgtaacggcagcatgtcctcatgctggagcaaaaggcttctacaa
aaatttaatatggctagttaaaaaaggaaattcatacccaaagctcagcaaatcctacat
taatgataaagggaaagaagtcctcgtgctatggggcattcaccatccatctactactgc
tgaccaacaaagtctctatcagaatgcagatacatatgtttttgtggggacatcaagata
cagcaagaagttcaagccggaaatagcaataagacccaaagtgagggatcaagaagggag
aatgaactattactggacactagtagagccgggagacaaaataacattcgaagcaactgg
aaatctagtggtaccgagatatgcattcgcaatggaaagaaatgctggatctggtattat
catttcagatacaccagtccacgattgcaatacaacttgtcagacacccaagggtgctat
aaacaccagcctcccatttcagaatatacatccgatcacaattggaaaatgtccaaaata
tgtaaaaagcacaaaattgagactggccacaggattgaggaatgtcccgtctattcaatc
tagaggcctatttggggccattgccggcttcattgaaggggggtggacagggatggtaga
tggatggtacggttatcaccatcaaaatgagcaggggtc
>AB745295
tgactcgaacaaaggtgtaacggcagcatgtcctcatgctggagcaaaaagcttctacaa
aaatttaatatggctagttaaaaaaggaaattcatacccaaagctcagcaaatcctacat
taatgataaagggaaagaagtcctcgtgctatggggcattcaccatccatctactactgc
tgaccaacaaagtctctatcagaatgcagatacatatgtttttttggggacatcaagata
cagcaagaagttcaagccggaaatagcaataagacccaaagtgagggatcaagaagggag
aatgaactattactggacactagtagagccgggagacaaaataacattcgaagcaactgg
aaatctagtggtaccgagatatgcattcgcaatggaaagaaatgctggatctggtattat
catttcagatacaccagtccacgattgcaatacaacttgtcagacacccaagggtgctat
aaacaccagcctcccatttcaagatatacatccgatcacaattggaaaatgtccaaaata
tgtaaaaagcacaaaattgagactggccacaggattgaggaatgtcccgtctattcaatc
tagaggcctatttggggccattgccggcttcattgaaggggggtggacagggatggtaga
tggatggtacggttatcaccatcaaaatgagcaggggtc
>AB745296
tgactcgaacaaaggtgtaacggcagcatgtcctcatgctggagcaaaaagcttctacaa
aaatttaatatggctagttaaaaaaggaaattcatacccaaagctcagcaaatcctacat
taatgataaagggaaagaagtcctcgtgctatggggcattcaccatccatctactactgc
tgaccaacaaagtctctatcagaatgcagatacatatgtttttgtggggacatcaagata
cagcaagaagttcaagccggaaatagcaataagacccaaagtgagggatcaagaagggag
aatgaactattactggacactagtagagccgggagacaaaataacattcgaagcaaatgg
aaatctagtggtaccgagatatgcattcgcaatggaaagaaatgctggatctggtattat
catttcagatacaccagtccacgattgcaatacaacttgtcagacacccaagggtgctat
aaacaccagcctcccatttcaagatatacatccgatcacaattggaaaatgtccaaaata
tgtaaaaagcacaaaattgagactggccacaggattgaggaatgtcccgtctattcaatc
tagaggcctatttggggccattgccggcttcattgaaggggggtggacagggatggtaga
tggatggtacggttatcaccatcaaaatgagcaggggtc
>AB745297
tgactcgaacaaaggtgtaacggcagcatgtcctcatgctggagcaaaaagcttctacaa
aaatttaatatggctagttaaaaaaggaaattcatacccaaagctcagcaaatcctacat
taatgataaagggaaagaagtcctcgtgctatggggcattcaccatccatctactattgc
tgaccaacaaagtctctatcagaatgcagatacatatgtttttgtggggacatcaagata
cagcaagaagttcaagccggaaatagcaataagacccaaagtgagggatcaagaagggag
aatgaactattactggacactagtagagccgggagacaaaataacattcgaagcaactgg
aaatctagtggtaccgagatatgcattcgcaatggaaagaaatgctggatctggtattat
catttcagatacaccagtccacgattgcaatacaacttgtcagacacccaagggtgctat
aaacaccagcctcccatttcaagatatacatccgatcacaattggaaaatgtccaaaata
tgtaaaaagcacaaaattgagactggccacaggattgaggaatgtcccgtctattcaatc
tagaggcctatttggggccattgccggcttcattgaaggggggtggacagggatggtaga
tggatggtacggttatcaccatcaaaatgagcaggggtc
>AB745298
tgactcgaacaaaggtgtaacggcagcatgtcctcatgctggagcaaaaagcttctacaa
aaatttaatatggctagttaaaaaaggaaattcatacccaaagctcagcaaatcctacat
taatgataaagggaaagaagtcctcgtgctatggggcattcaccatccatctactactgc
tgaccaacaaagtctctatcagaatgcagatacatatgtttttgtggggacatcaagata
cagcaagaagttcaagccggaaatagcaataagacccaaagtgagggatcaagaagggag
aatgaactattactggacactagtagagccgggagacaaaataacattcgaagcaactgg
aaatctagtggtaccgagatatgcattcgcaatggaaagaaatgctggatctggtattat
catttcagatacaccagtccacgattgcaatacaacttgtcagacacccaagggtgctat
aaacaccagcctcccatttcaagatatacatccgatcacaattggaaaatgtccaaaata
tgtaaaaagcacaaaattgagactggccacaggattgaggaatgtcccgtctattcaatc
tagaggcctatttggggccattgccggcttcattgaaggggggtggacagggatggtaga
tggatggtacggttatcaccatcaaaatgagcaggggtc
>AB745308
tgactcgaacaaaggtgtaacggcagcatgtcctcatgctggagcaaaaggcttctacaa
aaatttaatatggctagttaaaaaaggaaattcatacccaaagctcagcaaatcctacat
taatgataaagggaaagaagtcctcgtgctatggggcattcaccatccatctactactgc
tgaccaacaaagtctctatcagaatgcagatacatatgtttttgtggggacatcaagata
cagcaagaagttcaagccggaaatagcaataagacccaaagtgagggatcaagaagggag
aatgaactattactggacactagtagagccgggagacaaaataacattcgaagcaactgg
aaatctagtggtaccgagatatgcattcgcaatggaaagaaatgctggatctggtattat
catttcagatacaccagtccacgattgcaatacaacttgtcagacacccaagggtgctat
aaacaccagcctcccatttcagaatatacatccgatcacaattggaaaatgtccaaaata
tgtaaaaagcacaaaattgagactggccacaggattgaggaatgtcccgtctattcaatc
tagaggcctatttggggccattgccggcttcattgaaggggggtggacagggatggtaga
tggatggtacggttatcaccatcaaaatgagcaggggtc
>AB745309
tgactcgaacaaaggtgtaacggcagcatgtcctcatgctggagcaaaaagcttctacaa
aaatttaatatggctagttaaaaaaggaaattcatacccaaagctcagcaaatcctacat
taatgataaagggaaagaagtcctcgtgctatggggcattcaccatccatctactactgc
tgaccaacaaagtctctatcagaatgcagatacatatgtttttgtggggacatcaagata
cagcaagaagttcaagccggaaatagcaataagacccaaagtgagggatcaagaagggag
aatgaactattactggacactagtagagccgggagacaaaataacattcgaagcaactgg
aaatctagtggtaccgagatatgcattcgcaatggaaagaaatgctggatctggtattat
catttcagatacaccagtccacgattgcaatacaacttgtcagacacccaagggtgctat
aaacaccagcctcccatttcaagatatacatccgatcacaattggaaaatgtccaaaata
tgtaaaaagcacaaaattgagactggccacaggattgaggaatgtcccgtctattcaatc
tagaggcctatttggggccattgccggcttcattgaaggggggtggacagggatggtaga
tggatggtacggttatcatcatcaaaatgagcaggggtc
>AB745310
tgactcgaacaaaggtgtaacggcagcatgtcctcatgctggagcaaaaagcttctacaa
aaatttaatatggctagttaaaaaaggaaattcatacccaaagctcagcaaatcctacat
taatgataaagggaaagaagtcctcgtgctatggggcattcaccatccatctactactgc
tgaccaacaaagtctctatcagaatgcagatacatatgtttttgtggggacatcaagata
cagcaagaagttcaagccggaaatagcaataagacccaaagtgagggatcaagaagggag
aatgaactattactggacactagtagagccgggagacaaaataacattcgaagcaactgg
aaatctagtggtaccgagatatgcattcgcaatggaaagaaatgctggatctggtattat
catttcagatacaccagtccacgattgcaatacaacttgtcagacacccaagggtgctat
aaacaccagcctcccatttcaagatatacatccgatcacaattggaaaatgtccaaaata
tgtaaaaagcacaaaattgagactggccacaggattgaggaatgtcccgtctattcaatc
tagaggcctatttggggccattgccggcttcattgaaggggggtggacagggatggtaga
tggatggtacggttatcatcatcaaaatgagcaggggtc
>AB745311
tgactcgaacaaaggtgtaacggcagcatgtcctcatgctggagcaaaaagcttctacaa
aaatttaatatggctagttaaaaaaggaaattcatacccaaagctcagcaaatcctacat
taatgataaagggaaagaagtcctcgtgctatggggcattcaccatccatctactactgc
tgaccaacaaagtctctatcagaatgcagatacatatgtttttgtggggacatcaagata
cagcaagaagttcaagccggaaatagcaataagacccaaagtgagggatcaagaagggag
aatgaactattactggacactagtagagccgggagacaaaataacattcgaagcaactgg
aaatctagtggtaccgagatatgcattcgcaatggaaagaaatgctggatctggtattat
catttcagatacaccagtccacgattgcaatacaacttgtcagacacccaagggtgctat
aaacaccagcctcccatttcaagatatacatccgatcacaattggaaaatgtccaaaata
tgtaaaaagcacaaaattgagactggccacaggattgaggaatgtcccgtctattcaatc
tagaggcctatttggggccattgccggcttcattgaaggggggtggacagggatggtaga
tggatggtacggttatcaccatcaaaatgagcaggggtc
>AB745314
tgactcgaacaaaggtgtaacggcagcatgtcctcatgctggagcaaaaagcttctacaa
aaatttaatatggctagttaaaaaaggaaattcatacccaaagctcagcaaatcctacat
taatgataaagggaaagaagtcctcgtgctatggggcattcaccatccatctactactgc
tgaccaacaaagtctctatcagaatgcagatacatatgtttttgtggggacatcaagata
cagcaagaagttcaagccggaaatagcaataagacccaaagtgagggatcaagaagggag
aatgaactattactggacactagtagagccgggagacaaaataacattcgaagcaactgg
aaatctagtggtaccgagatatgcattcgcaatggaaagaaatgctggatctggtattat
catttcagatacaccagtccacgattgcaatacaacttgtcagacacccaagggtgctat
aaacaccagcctcccatttcaagatatacatccgatcacaattggaaaatgtccaaaata
tgtaaaaagcacaaaattgagactggccacaggattgaggaatgtcccgtctattcaatc
tagaggcctatttggggccattgccggcttcattgaaggggggtggacagggatggtaga
tggatggtacggttatcaccatcaaaatgagcaggggtc
>AB745316
tgactcgaacaaaggtgtaacggcagcatgtcctcatgctggagcaaaaagcttctacaa
aaatttaatatggctagttaaaaaaggaaattcatacccaaagctcagcaaatcctacat
taatgataaagggaaagaagtcctcgtgctgtggggcattcaccatccatctactactgc
tgaccaacaaagtctctatcagaatgcagatgcatatgtttttgtggggacatcaagata
cagcaagaagttcaagccggaaatagcaataagacccaaagtgagggatcaagaagggag
aatgaactattactggacactagtagagccgggagacaaaataacattcgaagcaactgg
aaatctagtggtaccgagatatgcattcgcaatggaaagaaatgctggatctggtattat
catttcagatacaccagtccacgattgcaatacaacttgtcagacacccaagggtgctat
aaacaccagcctcccatttcagaatatacatccgatcacaattggaaaatgtccaaaata
tgtaaaaagcacaaaattgagactggccacaggattgaggaatgtcccgtctattcaatc
tagaggcctatttggggccattgccggcttcattgaaggggggtggacagggatggtaga
tggatggtacggttatcaccatcaaaatgagcaggggtc
>AB745318
tgattcgaacaaaggtgtaacggcagcatgtcctcatgctggagcaaaaggcttctacaa
aaatttaatatggctagttaaaaaaggaaattcatacccaaagctcagcaaatcctacat
taatgataaagggaaagaagtcctcgtgctatggggcattcaccatccatctactactgc
tgaccaacaaagtctctatcagaatgcagatacatatgtttttgtggggacatcaagata
cagcaagaagttcaagccggaaatagaaataagacccaaagtgagggatcaagaagggag
aatgaactattactggacactagtagagccgggagacaaaataacattcgaagcaactgg
aaatctagtggtaccgagatatgcattcgcaatggaaagaaatgctggatctggtattat
catttcagatacaccagtccacgattgcaatacaacttgtcagacacccaagggtgctat
aaacaccagcctcccatttcagaatatacatccgatcacaattggaaaatgtccaaaata
tgtaaaaagcacaaaattgagactggccacaggattgaggaatatcccgtctattcaatc
tagaggcctatttggggccattgccggcttcattgaaggggggtggacagggatggtaga
tggatggtacggttatcaccatcaaaatgagcaggggtc
>AB745319
tgattcgaacaaaggtgtaacggcagcatgtcctcatgctggagcaaaaggcttctacaa
aaatttaatatggctagttaaaaaaggaaattcatacccaaagctcagcaaatcctacat
taatgataaagggaaagaagtcctcgtgctatggggcattcaccatccatctactactgc
tgaccaacaaagtctctatcagaatgcagatacatatgtttttgtggggacatcaagata
cagcaagaagttcaagccggaaatagcaataagacccaaagtgagggatcaagaagggag
aatgaactattactggacactagtagagccgggagacaaaataacattcgaagcaactgg
aaatctagtggtaccgagatatgcattcgcaatggaaagaaatgctggatctggtattat
catttcagatacaccagtccacgattgcaatacaacttgtcagacacccaagggtgctat
aaacaccagcctcccatttcagaatatacatccgatcacaattggaaaatgtccaaaata
tgtaaaaagcacaaaattgagactggccacaggattgaggaatatcccgtctattcaatc
tagaggcctatttggggccattgccggcttcattgaaggggggtggacagggatggtaga
tggatggtacggttatcaccatcaaaatgagcaggggtc
>AB745326
tgaatcgaacaaaggtgtaacggcagcatgtcctcatgctggagcaaaaagcttctacaa
aaatttaatatggctagttaaaaaaggaaattcatacccaaagctcagcaaatcctacat
taatgataaagggaaagaagtcctcgtgctatggggcattcaccatccatctactactgc
tgaccaacaaagtctctatcagaatgcagatacatatgtttttgtgggaacatcaagata
cagcaagaagttcaaaccggaaatagcaataagacccaaagtgagggatcaagaagggag
aatgaactattactggacactagtagagccgggagacaaaataacattcgaagcaactgg
aaatctagtggtaccgagatatgcattcgcaatggaaagaaatgctggatctggtattat
catttcagatacaccagtccacgattgcaatacaacttgtcagacacccaagggtgctat
aaacaccagcctcccatttcaagatatacatccgatcacaattggaaaatgtccaaaata
tgtaaaaagcacaaaattgagactggccacaggattgaggaatgtcccgtctattcaatc
tagaggcctatttggggccattgccggcttcattgaaggggggtggacagggatggtaga
tggatggtacggttatcaccatcaaaatgagcaggggtc
>AB745327
tgactcgaacaaaggtgtaacggcagcatgtcctcatgctggagcaaaaagcttttacaa
aaatttaatatggctagttaaaaaaggaaattcatacccaaagctcagcaaatcctacat
taatgataaagggaaagaagtcctcgtgctatggggcattcaccatccatctactactgc
tgaccaacaaagtctctatcagaatgcagatacatatgtttttgtgggaacatcaagata
cagcaagaagttcaaaccggaaatagcaataagacccaaagtgagggatcaagaagggag
aatgaactattactggacactagtagagccgggagacaaaataacattcgaagcaactgg
aaatctagtggtaccgagatatgcattcgcaatggaaagaaatgctggatctggtattat
catttcagatacaccagtccacgattgcaatacaacttgtcagacacccaagggtgctat
aaacaccagcctcccatttcaagatatacatccgatcacaattggaaaatgtccaaaata
tgtaaaaagcacaaaattgagactggccacaggattgaggaatgtcccgtctattcaatc
tagaggcctatttggggccattgccggcttcattgaaggggggtggacagggatggtaga
tggatggtacggttatcaccatcaaaatgagcaggggtc
>AB745328
tgactcgaacaaaggtgtaacgacagcatgtcctcatgctggagcaaaaagcttctacaa
aaatttaatatggctagttaaaaaaggaaattcatacccaaagctcagcaaatcctacat
taatgataaagggaaagaagtcctcgtgctatggggcattcaccatccacctactagtgc
tgaccaacaaagtctctatcagaatgcagatgcatatgtttttgtggggacatcaagata
cagcaagaagttcaagccggaaatagcaataagacccaaagtgagggatcaagaagggag
aatgaactattactggacactagtagagccgggagacaaaataacattcgaagcaactgg
aaatctagtggtaccgagatatgcattcgcaatggaaagaaatgctggatctggtattat
catttcagatacaccagtccacgattgcaatacaacttgtcagacacccaagggtgctat
aaacaccagcctcccatttcagaacatacatccgatcacaattggaaaatgtccaaaata
tgtaaaaagcacaaaattgagactggccacaggattgaggaatgtcccgtccattcaatc
tagaggcctatttggggccattgccggtttcattgaaggggggtggacagggatggtaga
tggatggtacggttatcaccatcaaaatgagcaggggtc
>AB745329
tgactcgaacaaaggtgtaacgacagcatgtcctcatgctggagcaaaaagcttctacaa
aaatttaatatggctagttaaaaaaggaaattcatacccaaagctcagcaaatcctacat
taatgataaagggaaagaagtcctcgtgctatggggcattcaccatccacctactagtgc
tgaccaacaaagtctctatcagaatgcagatgcatatgtttttgtggggacatcaagata
cagcaagaagttcaagccggaaatagcaataagacccaaagtgagggatcaagaagggag
aatgaactattactggacactagtagagccgggagacaaaataacattcgaagcaactgg
aaatctagtggtaccgagatatgcattcgcaatggaaagaaatgctggatctggtattat
catttcagatacaccagtccacgattgcaatacaacttgtcagacacccaagggtgctat
aaacaccagcctcccatttcagaacatacatccgatcacaattggaaaatgtccaaaata
tgtaaaaagcacaaaattgagactggccacaggattgaggaatgtcccgtccattcaatc
tagaggcctatttggggccattgccggtttcattgaaggggggtggacagggatggtaga
tggatggtacggttatcaccatcaaaatgagcaggggtc
>AB745332
tgactcgaacaaaggtgtaacggcagcatgtcctcatgctggagcaaaaagcttctacaa
aaatttaatatggctagttaaaaaaggaaattcatacccaaagctcagcaaatcctacat
taatgataaagggaaagaagtcctcgtgctatggggcattcaccatccatctactactgc
tgaccaacaaagtctctatcagaatgcagatacatatgtttttgtgggaacatcaagata
cagcaagaagttcaaaccggaaatagaaataagacccaaagtgagggatcaagaagggag
aatgaactattactggacactagtagagccgggagacaaaataacattcgaagcaactgg
aaatctagtggtaccgagatatgcattcgcaatggaaagaaatgctggatctggtattat
catttcagatacaccagtccacgattgcaatacaacttgtcagacacccaagggtgctat
aaacaccagcctcccatttcaagatatacatccgatcacaattggaaaatgtccaaaata
tgtaaaaagcacaaaattgagactggccacaggattgaggaatgtcccgtctattcaatc
tagaggcctatttggggccattgccggcttcattgaaggggggtggacagggatggtaga
tggatggtacggttatcaccatcaaaatgagcaggggtc
>AB745333
tgactcgaacaaaggtgtaacggcagcatgtcctcatgctggagcaaaaagcttctacaa
aaatttaatatggctagttaaaaaaggaaattcatacccaaagctcagcaaatcctacat
taatgataaagggaaagaagtcctcgtgctatggggcattcaccatccatctactactgc
tgaccaacaaagtctctatcagaatgcagatacatatgtttttgtgggaacatcaagata
cagcaagaagttcaaaccggaaatagcaataagacccaaagtgagggatcaagaagggag
aatgaactattactggacactagtagagccgggagacaaaataacattcgaagcaactgg
aaatctagtggtaccgagatatgcattcgcaatggaaagaaatgctggatctggtattat
catttcagatacaccagtccacgattgcaatacaacttgtcagacacccaagggtgctat
aaacaccagcctcccatttcaagatatacatccgatcacaattggaaaatgtccaaaata
tgtaaaaagcacaaaattgagactggccacaggattgaggaatgtcccgtctattcaatc
tagaggcctatttggggccattgccggcttcattgaaggggggtggacagggatggtaga
tggatggtacggttatcaccatcaaaatgagcaggggtc
>AB745334
tgactcgaacaaaggtgtaacggcagcatgtcctcatgctggagcaaaaagcttctacaa
aaatttaatatggctagttaaaaaaggaaattcatacccaaagctcagcaaatcctacat
taatgataaagggaaagaagtcctcgtgctatggggcattcaccatccatctactactgc
tgaccaacaaagtctctatcagaatgcagatacatatgtttttgtgggaacatcaagata
cagcaaggagttcaaaccggaaatagcaataagacccaaagtgagggatcaagaagggag
aatgaactattactggacactagtagagccgggagacaaaataacattcgaagcaactgg
aaatctagtggtaccgagatatgcattcgcaatggaaagaaatgctggatctggtattat
catttcagatacaccagtccacgattgcaatacaacttgtcagacacccaagggtgctat
aaacaccagcctcccatttcaagatatacatccgatcacaattggaaaatgtccaaaata
tgtaaaaagcacaaaattgagactggccacaggattgaggaatgtcccgtctattcaatc
tagaggcctatttggggccattgccggcttcattgaaggggggtggacagggatggtaga
tggatggtacggttatcaccatcaaaatgagcaggggtc
>AB745335
tgactcgaacaaaggtgtaacggcagcatgtcctcatgctggagcaaaaagcttctacaa
aaatttaatatggctagttaaaaaaggaaattcatacccaaagctcagcaaatcctacat
taatgataaagggaaagaagtcctcgtgctatggggcattcaccatccatctactactgc
tgaccaacaaagtctctatcagaatgcagatacatatgtttttgtggggacatcaagata
cagcaagaagttcaagccggaaatagcaataagacccaaagtgagggatcaagaagggag
aatgaactattactggacactagtagagccgggagacaaaataacattcgaagcaactgg
aaatctagtggtaccgagatatgcattcgcaatggaaagaaatgctggatctggtattat
catttcagatacaccagtccacgattgcaatacaacttgtcagacacccaagggtgctat
aaacaccagcctcccatttcaaaatatacatccgatcacaattggaaaatgtccaaaata
tgtaaaaagcacaaaattgagactggccacaggattgaggaatgtcccgtctattcaatt
tagaggcctatttggggccattgccggcttcattgaaggggggtggacagggatggtaga
tggatggtacggttatcaccatcaaaatgagcaggggtc
>AB745336
tgactcgaacaaaggtgtaacggcagcatgtcctcatgctggagcaaaaagcttctacaa
aaatttaatatggctagttaaaaaaggaaattcatacccaaagctcagcaaatcctacat
taatgataaagggaaagaagtcctcgtgctatggggcattcaccatccatctactactgc
tgaccaacaaagtctctatcagaatgcagatacatatgtttttgtggggacatcaagata
cagcaagaagttcaagccggaaatagcaataagacccaaagtgagggatcaagaagggag
aatgaactattactggacactagtagagccgggagacaaaataacattcgaagcaactgg
aaatctagtggtaccgagatatgcattcgcaatggaaagaaatgctggatctggtattat
catttcagatacaccagtccacgattgcaatacaacttgtcagacacccaagggttctat
aaacaccagcctcccatttcaaaatatacatccgatcacaattggaaaatgtccaaaata
tgtaaaaagcacaaaattgagactggccacaggattgaggaatgtcccgtctattcaatc
tagaggcctatttggggccattgccggcttcattgaaggggggtggacagggatggtaga
tggatggtacggttatcaccatcaaaatgagcaggggtc
>AB745343
tgactcgaacaaaggtgtaacggcagcatgtcctcatgctggagcaaaaggcttctacaa
aaatttaatatggctagttaaaaaaggaaattcatacccaaagctcagcaaatcctacat
taatgataaagggaaagaagtcctcgtgctatggggcattcaccatccatctactactgc
tgaccaacaaagtctctatcagaatgcagatacatatgtttttgtggggacatcaagata
cagcaagaagttcaagccggaaatagcaataagacccaaagtgagggatcaagaagggag
aatgaactattactggacactagtagagccgggagacaaaataacattcgaagcaactgg
aaatctagtggtaccgagatatgcattcgcaatggaaagaaatgctggatctggtattat
catttcagatacaccagtccacgattgcaatacaacttgtcagacacccaagggtgctat
aaacaccagcctcccatttcagaatatacatccgatcacaattggaaaatgtccaaaata
tgtaaaaagcacaaaattgagactggccacaggattgaggaatgtcccgtctattcaatc
tagaggcctatttggggccattgccggcttcattgaaggggggtggacagggatggtaga
tggatggtacggttatcaccatcaaaatgagcaggggtc
>AB745346
tgactcgaacaaaggtgtaacggcagcatgtcctcatgctggagcaaaaggcttctacaa
aaatttaatatggctagttaaaaaaggaaattcatacccaaagctcagcaaatcctacat
taatgataaagggaaagaagtcctcgtgctatggggcattcaccatccatctactactgc
tgaccaacaaagtctctatcagaatgcagatacatatgtttttgtggggacatcaagata
cagcaagaagttcaagccggaaatagcaataagacccaaagtgagggatcaagaagggag
aatgaactattactggacactagtagagccgggagacaaaataacattcgaagcaactgg
aaatctagtgataccgagatatgcattcgcaatggaaagaaatgctggatctggtattat
catttcagatacaccagtccacgattgcaatacaacttgtcagacacccaagggtgctat
aaacaccagcctcccatttcagaatatacatccgatcacaattggaaaatgtccaaaata
tgtaaaaagcacaaaattgagactggccacaggattgaggaatgtcccgtctattcaatc
tagaggcctatttggggccattgccggcttcattgaaggggggtggacagggatggtaga
tggatggtacggttatcaccatcaaaatgagcaggggtc
>AB745347
tgactcgaacaaaggtgtaacggcagcatgtcctcatgctggagcaaaaagcttctacaa
aaatttaatatggctagttaaaaaaggaaattcatacccaaagctcagcaaatcctacat
taatgataaagggaaagaagtcctcgtgctatggggcattcaccatccatctactactgc
tgaccaacaaagtctctatcagaatgcagatacatatgtttttgtgggaacatcaagata
cagcaagaagttcaaaccggaaatagcaataagacccaaagtgagggatcaagaagggag
aatgaactattactggacactagtagagccgggagacaaaataacattcgaagcaactgg
aaatctagtggtaccgagatatgcattcgcaatggaaagaaatgctggatctggtattat
catttcagatacaccagtccacgattgcaatacaacttgtcagacacccaagggtgctat
aaacaccagcctcccatttcaagatatacatccgatcacaattggaaaatgtccaaaata
tgtaaaaagcacaaaattgagactggccacaggattgaggaatgtcccgtctattcaatc
tagaggcctatttggggccattgccggcttcattgaaggggggtggacagggatggtaga
tggatggtacggttatcaccatcaaaatgagcaggggtc
>AB745350
tgactcgaacaaaggtgtaacggcagcatgtcctcatgctggagcaaaaagcttctacaa
aaatttaatatggctagttaaaaaaggaaattcatacccaaagctcagcaaatcctacat
taatgataaagggaaagaagtcctcgtgctatggggcattcaccatccatctactactgc
tgaccaacaaagtctctatcagaatgcagatacatatgtttttgtggggacatcaagata
cagcaagaagttcaagccggaaatagcaataagacccaaagtgagggatcaagaagggag
aatgaactattactggacactagtagagccgggagacaaaataacattcgaagcaactgg
aaatctagtggtaccgagatatgcattcgcaatggaaagaaatgctggatctggtattat
catttcagatacaccagtccacgattgcaatacaacttgtcagacacccaagggtgctat
aaacaccagcctcccatttcaaaatatacatccgatcacaattggaaaatgtccaaaata
tgtaaaaagcacaaaattgagactggccacaggattgaggaatgtcccgtctattcaatc
tagaggcctatttggggccattgccggcttcattgaaggggggtggacagggatggtaga
tggatggtacggttatcaccatcaaaatgagcaggggtc
>AB745352
tgactcgaacaaaggtgtaacggcagcatgtcctcatgctggagcaaaaggcttctacaa
aaatttaatatggctagttaaaaaaggaaattcatacccaaagctcagcaaatcctacat
taatgataaagggaaagaagtcctcgtgctatggggcattcaccatccatctactactgc
tgaccaacaaattctctatcagaatgcagatacatatgtttttgtggggacatcaagata
cagcaagaagttcaagccggaaatagcaataagacccaaagtgagggatcaagaagggag
aatgaactattactggacactagtagagccgggagacaaaataacattcgaagcaactgg
aaatctagtggtaccgagatatgcattcgcaatggaaagaaatgctggatctggtattat
catttcagatacaccagtccacgattgcaatacaacttgtcagacacccaagggtgctat
aaacaccagcctcccatttcagaatatacatccgatcacaattggaaaatgtccaaaata
tgtaaaaagcacaaaattgagactggccacaggattgaggaatgtcccgtctattcaatc
tagaggcctatttggggccattgccggcttcattgaaggggggtggacagggatggtaga
tggatggtacggttatcaccatcaaaatgagcaggggtc
>AB745354
tgaatcgaacaaaggtgtaacggcagcatgtcctcatgctggagcaaaaagcttctacaa
aaatttaatatggctagttaaaaaaggaaattcatacccaaagctcagcaaatcctacat
taatgataaagggaaagaagtcctcgtgctatggggcattcaccatccatctactactgc
tgaccaacaaagtctctatcagaatgcagatacatatgtttttgtgggaacatcaagata
cagcaagaagttcaaaccggaaatagcaataagacccaaagtgagggatcaagaagggag
aatgaactattactggacactagtagagccgggagacaaaataacattcgaagcaactgg
aaatctagtggtaccgagatatgcattcgcaatggaaagaaatgctggatctggtattat
catttcagatacaccagtccacgattgcaatacaacttgtcagacacccaagggtgctat
aaacaccagcctcccatttcaagatatacatccgatcacaattggaaaatgtccaaaata
tgtaaaaagcacaaaattgagactggccacaggattgaggaatgtcccgtctattcaatc
tagaggcctatttggggccattgccggcttcattgaaggggggtggacagggatggtaga
tggatggtacggttatcaccatcaaaatgagcaggggtc
>AB745357
tgactcgaacaaaggtgtaacggcagcatgtcctcatgctggagcaaaaggcttctacaa
aaatttaatatggctagttaaaaaaggaaattcatacccaaagctcagcaaatcctacat
taatgataaagggaaagaagtcctcgtgctatggggcattcaccatccatctactactgc
tgaccaacaaagtctctatcagaatgcagatacatatgtttttgtggggacatcaagata
cagcaagaagttcaagccggaaatagcaataagacccaaagtgagggatcaagaagggag
aatgaactattactggacactagtagagccgggagacaaaataacattcgaagcaactgg
aaatctagtggtaccgagatatgcattcgcaatggaaagaaatgctggatctggtattat
catttcagatacaccagtccacgattgcaatacaacttgtcagacacccaagggtgctat
aaacaccagccttccatttcagaatatacatccgatcacaattggaaaatgtccaaaata
tgtaaaaagcacaaaattgagactggccacaggattgaggaatgtcccgtctattcaatc
tagaggcctatttggggccattgccggcttcattgaaggggggtggacagggatggtaga
tggatggtacggttatcaccatcaaaatgagcaggggtc
>AB745358
tgactcgaacaaaggtgtaacggcagcatgtcctcatgctggagcaaaaagcttctacaa
aaatttaatatggctagttaaaaaaggaaattcatacccaaagctcagcaaatcctacat
taatgataaagggaaagaagtcctcgtgctatggggcattcaccatccatctactactgc
tgaccaacaaagtctctatcagaatgcagatacatatgtttttgtggagacatcaagata
cagcaagaagttcaagccggaaatagcaataagacccaaagtgagggatcaagaagggag
aatgaactattactggacactagtagagccgggagacaaaataacattcgaagcaactgg
aaatctagtggtaccgagatatgcattcgcaatggaaagaaatgctggatctggtattat
catttcagatacaccagtccacgattgcaatacaacttgtcagacacccaagggtgctat
aaacaccagcctcccatttcaaaatatacatccgatcacaattggaaaatgtccaaaata
tgtaaaaagcacaaaattgagactggccacaggattgaggaatgtcccgtctattcaatc
tagaggcctatttggggccattgccggcttcattgaaggggggtggacagggatggtaga
tggatggtacggttatcaccatcaaaatgagcaggggtc
>AB745359
tgactcgaacaaaggtgtaacggcagcatgtcctcatgctggagcaaaaagcttctacaa
aaatttaatatggctagttaaaaaaggaaattcatacccaaagctcagcaaatcctacat
taatgataaagggaaagaagtcctcgtgctatggggcattcaccatccatctactactgc
tgaccaacaaagtctctatcagaatgcagatacatatgtttttgtgggaacatcaagata
cagcaagaagttcaaaccggaaatagcaataagacccaaagtgagggatcaagaagggag
aatgaactattactggacactagtagagccgggagacaaaataacattcgaagcaactgg
aaatctagtggtaccgagatatgcattcgcaatggaaagaaatgctggatctggtattat
catttcagatacaccagtccacgattgcaatacaacttgtcagacacccaagggtgctat
aaacaccagcctcccatttcaagatatacatccgatcacaattggaaaatgtccaaaata
tgtaaaaagcacaaaattgagactggccacaggattgaggaatgtcccgtctattcaatc
tagaggcctatttggggccattgccggcttcattgaaggggggtggacagggatggtaga
tggatggtacggttatcaccatcaaaatgagcaggggtc
>AB745360
tgactcgaacaaaggtgtaacggcagcatgtcctcatgctggagcaaaaagcttctacaa
aaatttaatatggctagttaaaaaaggaaattcatacccaaagctcagcaaatcctacat
taatgataaagggaaagaagtcctcgtgctatggggcattcaccatccatctactactgc
tgaccaacaaagtctctatcagaatgcagatacatatgtttttgtgggaacatcaagata
cagcaagaagttcaaaccggaaatagcaataagacccaaagtgagggatcaagaagggag
aatggactattactggacactagtagagccgggagacaaaataacattcgaagcaactgg
aaatctagtggtaccgagatatgcattcgcaatggaaagaaatgctggatctggtattat
catttcagatacaccagtccacgattgcaatacaacttgtcagacacccaagggtgctat
aaacaccagcctcccatttcaagatatacatccgatcacaattggaaaatgtccaaaata
tgtaaaaagcacaaaattgagactggccacaggattgaggaatgtcccgtctattcaatc
tagaggcctatttggggccattgccggcttcattgaaggggggtggacagggatggtaga
tggatggtacggttatcaccatcaaaatgagcaggggtc
>AB745363
tgactcgaacaaaggtgtaacggcagcatgtcctcatgctggagcaaaaagcttctacaa
aaatttaatatggctagttaaaaaaggaaattcatacccaaagctcagcaaatcctacat
taatgataaagggaaagaagtcctcgtgctatggggcattcaccatccatctactactgc
tgaccaacaaagtctctatcagaatgcagatacatatgtttttgtggggacatcaagata
cagcaagaagttcaagccggaaatagcaataagacccaaagtgagggatcaagaagggag
aatgaactattactggacactagtagagccgggagacaaaataacattcgaagcaactgg
aaatctagtggtaccgagatatgcattcgcaatggaaagaaatgctggatctggtattat
catttcagatacaccagtccacgattgcaatacaacttgtcagacacccaagggtgctat
aaacaccagcctcccatttcaaaatatacatccgatcacaattggaaaatgtccaaaata
tgtaaaaagcacaaaattgagactggccacaggattgaggaatgtcccgtctattcaatc
tagaggcctatttggggccattgccggcttcattgaaggggggtggacagggatggtaga
tggatggtacggttatcaccatcaaaatgagcaggggtc
>AB745364
tgactcgaacaaaggtgtaacggcagcatgtcctcatgctggagcaaaaagcttctacaa
aaatttaatatggctagttaaaaaaggaaattcatacccaaagctcagcaaatcctacat
taatgataaagggaaagaagtcctcgtgctatggggcattcaccatccatctactactgc
tgaccaacaaagtctctatcagaatgcagatacatatgtttttgtgggaacatcaagata
cagcaagaagttcaaaccggaaatagcaataagacccaaagtgagggatcaagaagggag
aatgaactattactggacactagtagagccgggagacaaaataacattcgaagcaactgg
aaatctagtggtaccgagatatgcattcgcaatggaaagaaatgctggatctggtattat
catttcagatacaccagtccacgattgcaatacaacttgtcagacacccaagggtgctat
aaacaccagcctcccatttcaagatatacatccgatcacaattggaaaatgtccaaaata
tgtaaaaagcacaaaattgagactggccacaggattgaggaatgtcccgtctattcaatc
tagaggcctatttggggccattgccggcttcattgaaggggggtggacagggatggtaga
tggatggtacggttatcaccatcaaaatgagcaggggtc
>AB745366
tggctcgaacaaaggtgtaacggcagcatgtcctcatgctggagcaaaaagcttctacaa
aaatttaatatggctagttaaaaaaggaaattcatacccaaagctcagcaaatcctacat
taatgataaagggaaagaagtcctcgtgctatggggcattcaccatccatctactactgc
tgaccaacaaagtctctatcagaatgcagatacatatgtttttgtgggaacatcaagata
cagcaagaagttcaaaccggaaatagcaataagacccaaagtgagggatcaagaagggag
aatgaactattactggacactagtagagccgggagacaaaataacattcgaagcaactgg
aaatctagtggtaccgagatatgcattcgcaatggaaagaaatgctggatctggtattat
catttcagatacaccagtccacgattgcaatacaacttgtcagacacccaagggtgctat
aaacaccagcctcccatttcaagatatacatccgatcacaattggaaaatgtccaaaata
tgtaaaaagcacaaaattgagactggccacaggattgaggaatgtcccgtctattcaatc
tagaggcctatttggggccattgccggcttcattgaaggggggtggacagggatggtaga
tggatggtacggttatcaccatcaaaatgagcaggggtc
>AB745367
tgactcgaacaaaggtgtaacggcagcatgtcctcatgctggagcaaaaagcttctacaa
aaatttaatatggctagttaaaaaaggaaattcatacccaaagctcagcaaatcctacat
taatgataaagggaaagaagtcctcgtgctatggggcattcaccatccatctactactgc
tgaccaacaaagtctctatcagaatgcagatacatatgtttttgtgggaacatcaagata
cagcaagaagttcaaaccggaaatagcaataagacccaaagtgagggatcaagaagggag
aatgaactattactggacactagtagagccgggagacaaaataacattcgaagcaactgg
aaatctagtggtaccgagatatgcattcgcaatggaaagaaatgctggatctggtattat
catttcagatacaccagtccacgattgcaatacaacttgtcagacacccaagggtgctat
aaacaccagcctcccatttcaagatatacatccgatcacaattggaaaatgtccaaaata
tgtaaaaagcacaaaattgagactggccacaggattgaggaatgtcccgtctattcaatc
tagaggcctatttggggccattgccggcttcattgaaggggggtggacagggatggtaga
tggatggtacggttatcaccatcaaaatgagcaggggtc
>AB745368
tgactcgaacaaaggtgtaacggcagcatgtcctcatgctggagcaaaaagcttctacaa
aaatttaatatggctagttaaaaaaggaaattcatacccaaagctcagcaaatcctacat
taatgataaagggaaagaagtcctcgtgctatggggcattcaccatccatctactactgc
tgaccaacaaagtctctatcagaatgcagatgcatatgtttttgtgggaacatcaagata
cagcaagaagttcaaaccggaaatagcaataagacccaaagtgagggatcaagaagggag
aatgaactattactggacactagtagagccgggagacaaaataacattcgaagcaactgg
aaatctagtggtaccgagatatgcattcgcaatggaaagaaatgctggatctggtattat
catttcagatacaccagtccacgattgcaatacaacttgtcagacacccaagggtgctat
aaacaccagcctcccatttcaagatatacatccgatcacaattggaaaatgtccaaaata
tgtaaaaagcacaaaattgagactggccacaggattgaggaatgtcccgtctattcaatc
tagaggcctatttggggccattgccggcttcattgaaggggggtggacagggatggtaga
tggatggtacggttatcaccatcaaaatgagcaggggtc
>AB745369
tgactcgaacaaaggtgtaacggcagcatgtcctcatgctggagcaaaaagcttctacaa
aaatttaatatggctagttaaaaaaggaaattcatacccaaagctcagcaaatcctacat
taatgataaagggaaagaagtcctcgtgctatggggcattcaccatccatctactactgc
tgaccaacaaagtctctatcagaatgcagatacatatgtttttgtgggaacatcaagata
cagcaagaagttcaaaccggaaatagcaataagacccaaagtgagggatcaagaagggag
aatgaactattactggacactagtagagccgggagacaaaataacattcgaagcaactgg
aaatctagtggtaccgagatatgcattcgcaatggaaagaaatgctggatctggtattat
catttcagatacaccagtccacgattgcaatacaacttgtcagacacccaagggtgctat
aaacaccagcctcccatttcaagatatacatccgatcacaattggaaaatgtccaaaata
tgtaaaaagcacaaaattgagactggccacaggattgaggaatgtcccgtctattcaatc
tagaggcctatttggggccattgccggcttcattgaaggggggtggacagggatggtaga
tggatggtacggttatcaccatcaaaatgagcaggggtc
>AB745370
tgaatcgaacaaaggtgtaacggcagcatgtcctcatgctggagcaaaaagcttctacaa
aaatttaatatggctagttaaaaaaggaaattcatacccaaagctcagcaaatcctacat
taatgataaagggaaagaagtcctcgtgctatggggcattcaccatccatctactactgc
tgaccaacaaagtctctatcagaatgcagatacatatgtttttgtgggaacatcaagata
cagcaagaagttcaaaccggaaatagcaataagacccaaagtgagggatcaagaagggag
aatgaactattactggacactagtagagccgggagacaaaataacattcgaagcaactgg
aaatctagtggtaccgagatatgcattcgcaatggaaagaaatgctggatctggtattat
catttcagatacaccagtccacgattgcaatacaacttgtcagacacccaagggtgctat
aaacaccagcctcccatttcaagatatacatccgatcacaattggaaaatgtccaaaata
tgtaaaaagcacaaaattgagactggccacaggattgaggaatgtcccgtctattcaatc
tagaggcctatttggggccattgccggcttcattgaaggggggtggacagggatggtaga
tggatggtacggttatcaccatcaaaatgagcaggggtc
>AB745371
tgaatcgaacaaaggtgtaacggcagcatgtcctcatgctggagcaaaaagcttctacaa
aaatttaatatggctagttaaaaaaggaaattcatacccaaagctcagcaaatcctacat
taatgataaagggaaagaagtcctcgtgctatggggcattcaccatccatctactactgc
tgaccaacaaagtctctatcagaatgcagatacatatgtttttgtgggaacatcaagata
cagcaagaagttcaaaccggaaatagcaataagacccaaagtgagggatcaagaagggag
aatgaactattactggacactagtagagccgggagacaaaataacattcgaagcaactgg
aaatctagtggtaccgagatatgcattcgcaatggaaagaaatgctggatctggtattat
catttcagatacaccagtccacgattgcaatacaacttgtcagacacccaagggtgctat
aaacaccagcctcccatttcaagatatacatccgatcacaattggaaaatgtccaaaata
tgtaaaaagcacaaaattgagactggccacaggattgaggaatgtcccgtctattcaatc
tagaggcctatttggggccattgccggcttcattgaaggggggtggacagggatggtaga
tggatggtacggttatcaccatcaaaatgagcaggggtc
>AB745372
tgactcgaacaaaggtgtaacggcagcatgtcctcatgctggagcaaaaagcttctacaa
aaatttaatatggctagttaaaaaaggaaattcatacccaaagctcagcaaatcctacat
taatgataaagggaaagaagtcctcgtgctatggggcattcaccatccatctactactgc
tgaccaacaaagtctctatcagaatgcagatacatatgtttttgtggggacatcaagata
cagcaagaagttcaagccggaaatagcaataagacccaaagtgagggatcaagaagggag
aatgaactattactggacactagtagagccgggagacaaaataacattcgaagcaactgg
aaatctagtggtaccgagatatgcattcgcaatggaaagaaatgctggatctggtattat
catttcagatacaccagtccacgattgcaatacaacttgtcagacacccaagggtgctat
aaacaccagcctcccatttcaagatatacatccgatcacaattggaaaatgtccaaaata
tgtaaaaagcacaaaattgagactggccacaggattgaggaatgtcccgtctattcaatc
tagaggcctatttggggccattgccggcttcattgaaggggggtggacagggatggtaga
tggatggtacggttatcaccatcaaaatgagcaggggtc
>AB745373
tgactcgaacaaaggtgtaacggcagcatgtcctcatgctggagcaaaaagcttctacaa
aaatttaatatggctagttaaaaaaggaaattcatacccaaagctcagcaaatcctacat
taatgataaagggaaagaagtcctcgtgctatggggcattcaccatccatctactactgc
tgaccaacaaagtctctatcagaatgcagatacatatgtttttgtgggaacatcaagata
cagcaagaagttcaaaccggaaatagcaataagacccaaagtgagggatcaagaagggag
aatgaactattactggacactagtagagccgggagacaaaataacattcgaagcaactgg
aaatctagtggtaccgagatatgcattcgcaatggaaagaaatgctggatctggtattat
catttcagatacaccagtccacgattgcaatacaacttgtcagacacccaagggtgctat
aaacaccagcctcccatttcaagatatacatccgatcacaattggaaaatgtccaaaata
tgtaaaaagcacaaaattgagactggccacaggattgaggaatgtcccgtctattcaatc
tagaggcctatttggggccattgccggcttcattgaaggggggtggacagggatggtaga
tggatggtacggttatcaccatcaaaatgagcaggggtc
>AB745374
tgactcgaacaaaggtgtaacggcagcatgtcctcatgctggagcaaaaagcttctacaa
aaatttaatatggctagttaaaaaaggaaattcatacccaaagctcagcaaatcctacat
taatgataaagggaaagaagtcctcgtgctatggggcattcaccatccatctactactgc
tgaccaacaaagtctctatcagaatgcagatgcatatgtttttgtgggaacatcaagata
cagcaagaagttcaaaccggaaatagcaataagacccaaagtgagggatcaagaagggag
aatgaactattactggacactagtagagccgggagacaaaataacattcgaagcaactgg
aaatctagtggtaccgagatatgcattcgcaatggaaagaaatgctggatctggtattat
catttcagatacaccagtccacgattgcaatacaacttgtcagacacccaagggtgctat
aaacaccagcctcccattccaagatatacatccgatcacaattggaaaatgtccaaaata
tgtaaaaagcacaaaattgagactggccacaggattgaggaatgtcccgtctattcaatc
tagaggcctatttggggccattgccggcttcattgaaggggggtggacagggatggtaga
tggatggtacggttatcaccatcaaaatgagcaggggtc
>AB745375
tgactcgaacaaaggtgtaacggcagcatgtcctcatgctggagcaaaaagcttctacaa
aaatttaatatggctagttaaaaaaggaaattcatacccaaagctcagcaaatcctacat
taatgataaagggaaagaagtcctcgtgctatggggcattcaccatccatctactactgc
tgaccaacaaagtctctatcagaatgcagatacatatgtttttgtgggaacatcaagata
cagcaagaagttcaaaccggaaatagcaataagacccaaagtgagggatcaagaagggag
aatgaactattactggacactagtagagccgggagacaaaataacattcgaagcaactgg
aaatctagtggtaccgagatatgcattcgcaatggaaagaaatgctggatctggtattat
catttcagatacaccagtccacgattgcaatacaacttgtcagacacccaagggtgctat
aaacaccagcctcccatttcaagatatacatccgatcacaattggaaaatgtccaaaata
tgtaaaaagcacaaaattgagactggccacaggattgaggaatgtcccgtctattcaatc
tagaggcctatttggggccattgccggcttcattgaaggggggtggacagggatggtaga
tggatggtacggttatcaccatcaaaatgagcaggggtc
>AB745378
tgactcgaacaaaggtgtaacggcagcatgtcctcatgctggagcaaaaagcttctacaa
aaatttaatatggctagttaaaaaaggaaattcatacccaaagctcagcaaatcctacat
taatgataaagggaaagaagtcctcgtgctatggggcattcaccatccatctactactgc
tgaccaacaaagtctctatcagaatgcagatacatatgtttttgtggggacatcaagata
cagcaagaagttcaagccggaaatagcaataagacccaaagtgagggatcaagaagggag
aatgaactattactggacactagtagagccgggagacaaaataacattcgaagcaactgg
aaatctagtggtaccgagatatgcattcgcaatggaaagaaatgctggatctggtattat
catttcagatacaccagtccacgattgcaatacaacttgtcagacacccaagggtgctat
aaacaccagcctcccatttcaaaatatacatccgatcacaattggaaaatgtccaaaata
tgtaaaaagcacaaaattgagactggccacaggattgaggaatgtcccgtctattcaatc
tagaggcctatttggggccattgccggcttcattgaaggggggtggacagggatggtaga
tggatggtacggttatcaccatcaaaatgagcaggggtc
>AB745384
tgactcgaacaaaggtgtaacggcagcatgtcctcatgctggagcaaaaagcttctacaa
aaatttaatatggctagttaaaaaaggaaattcatacccaaagctcagcaaatcctacat
taatgataaagggaaagaagtcctcgtgctgtggggcattcaccatccatctactactgc
tgaccaacaaagtctctatcagaatgcagatgcatatgtttttgtggggacatcaagata
cagcaagaagttcaagccggaaatagcaataagacccaaagtgagggatcaagaagggag
aatgaactattactggacactagtagagccgggagacaaaataacattcgaagcaactgg
aaatctagtggtaccgagatatgcattcgcaatggaaagaaatgctggatctggtattat
catttcagatacaccagtccacgattgcaatacaacttgtcagacacccaagggtgctat
aaacaccagcctcccatttcagaatatacatccgatcacaattggaaaatgtccaaaata
tgtaaaaagcacaaaattgagactggccacaggattgaggaatgtcccgtctattcaatc
tagaggcctatttggggccattgccggcttcattgaaggggggtggacagggatggtaga
tggatggtacggttatcaccatcaaaatgagcaggggtc
>AB745385
tgactcgaacaaaggtgtaacggcagcatgtcctcatgctggagcaaaaagcttctacaa
aaatttaatatggctagttaaaaaaggaaattcatacccaaagctcagcaaatcctacat
taatgataaagggaaagaagtcctcgtgctatggggcattcaccatccatctactactgc
tgaccaacaaagtctctatcagaatgcagatacatatgtttttgtggagacatcaagata
cagcaagaagttcaagccggaaatagcaataagacccaaagtgagggatcaagaagggag
aatgaactattactggacactagtagagccgggagacaaaataacattcgaagcaactgg
aaatctagtggtaccgagatatgcattcgcaatggaaagaaatgctggatctggtattat
catttcagatacaccagtccacgattgcaatacaacttgtcagacacccaagggtgctat
aaacaccagcctcccatttcagaatatacatccgatcacaattggaaaatgtccaaaata
tgtaaaaagcacaaaattgagactggccacaggattgaggaatgtcccgtctattcaatc
tagaggcctatttggggccattgccggcttcattgaaggggggtggacagggatggtaga
tggatggtacggttatcaccatcaaaatgagcaggggtc
>AB745386
tgactcgaacaaaggtgtaacggcagcatgtcctcatgctggagcaaaaagcttctacaa
aaatttaatatggctagttaaaaaaggaaattcatacccaaagctcagcaaatcctacat
taatgataaagggaaagaagtcctcgtgctatggggcattcaccatccatctactactgc
tgaccaacaaagtctctatcagaatgcagatacatatgtttttgtggagacatcaagata
cagcaagaagttcaagccggaaatagcaataagacccaaagtgagggatcaagaagggag
aatgaactattactggacactagtagaaccgggagacaaaataacattcgaagcaactgg
aaatctagtggtaccgagatatgcattcgcaatggaaagaaatgctggatctggtattat
catttcagatacaccagtccacgattgcaatacaacttgtcagacacccaagggtgctat
aaacaccagcctcccatttcaaaatatacatccgatcacaattggaaaatgtccaaaata
tgtaaaaagcacaaaattgagactggccacaggattgaggaatgtcccgtctattcaatc
tagaggcctatttggggccattgccggcttcattgaaggggggtggacagggatggtaga
tggatggtacggttatcaccatcaaaatgagcaggggtc
>AB745387
tgactcgaacaaaggtgtaacggcagcatgtcctcatgctggagcaaaaggcttctacaa
aaatttaatatggctagttaaaaaaggaaattcatacccaaagctcagcaaatcctacat
taatgataaagggaaagaagtcctcgtgctatggggcattcaccatccatctactactgc
tgaccaacaaagtctctatcagaatgcagatacatatgtttttgtggggacatcaagatg
cagcaagaagttcaagccggaaatagcaataagacccaaagtgagggatcaagaagggag
aatgaactattactggacactagtagagccgggagacaaaataacattcgaagcaactgg
aaatctagtggtaccgagatatgcattcgcaatggaaagaaatgctggatctggtattat
catttcagatacaccagtccacgattgcaatacaacttgtcagacacccaagggtgctat
aaacaccagcctcccatttcagaatatacatccgatcacaattggaaaatgtccaaaata
tgtaaaaagcacaaaattgagactggccacaggattgaggaatgtcccgtctattcaatc
tagaggcctatttggggccattgccggcttcattgaaggggggtggacagggatggtaga
tggatggtacggttatcaccatcaaaatgagcaggggtc
>AB745388
tgactcgaacaaaggtgtaacggcagcatgtcctcatgctggagcaaaaagcttctacaa
aaacttaatatggctagttaaaaaaggaaattcatacccaaagctcagcaaatcctacat
taatgataaagggaaagaagtcctcgtgctatggggcattcaccatccatctactactgc
tgaccaacaaagtctctatcagaatgcagatacatatgtttttgtggggacatcaagata
cagcaagaagttcaagccggaaatagcaataagacccaaagtgagggatcaagaagggag
aatgaactattactggacactagtagagccgggagacaaaataacattcgaagcaactgg
aaatctagtggtaccgagatatgcattcgcaatggaaagaaatgctggatctggtattat
catttcagatacaccagtccacgattgcaatacaacttgtcagacacccaagggtgctat
aaacaccagcctcccatttcaaaatatacatccgatcacaattggaaaatgtccaaaata
tgtaaaaagcacaaaattgagactggccacaggattgaggaatgtcccgtctattcaatc
tagaggcctatttggggccattgccggcttcattgaaggggggtggacagggatggtaga
tggatggtacggttatcaccatcaaaatgagcaggggtc
>AB745393
tgactcgaacaaaggtgtaacggcagcatgtcctcatgctggagcaaaaagcttctacaa
aaatttaatatggctagttaaaaaaggaaattcatacccaaagctcagcaaatcctacat
taatgataaagggaaagaagtcctcgtgctatggggcattcaccatccatctactactgc
tgaccaacaaagtctctatcagaatgcagatacatatgtttttgtggggacatcaagata
cagcaagaagttcaagccggaaatagcaataagacccaaagtgagggatcaagaagggag
aatgaactattactggacactagtagagccgggagacaaaataacattcgaagcaactgg
aaatctagtggtgccgagatatgcattcgcaatggaaagaaatgctggatctggtattat
catttcagatacaccagtccacgattgcaatacaacttgtcagacacccaagggtgctat
aaacaccagcctcccatttcaagatatacatccgatcacaattggaaaatgtccaaaata
tgtaaaaagcacaaaattgagactggccacaggattgaggaatgtcccgtctattcaatc
tagaggcctatttggggccattgccggcttcattgaaggggggtggacagggatggtaga
tggatggtacggttatcaccatcaaaatgagcaggggtc
>AB745394
tgactcgaacaaaggtgtaacggcagcatgtcctcatgctggggcaaaaggcttctacaa
aaatttaatatggctagttaaaaaaggaaattcatacccaaagctcagcaaatcctacat
taatgataaagggaaagaagtcctcgtgctatggggcattcaccatccatctactactgc
tgaccaacaaagtctctatcagaatgcagatacatatgtttttgtggggacatcaagata
cagcaagaagttcaagccggaaatagcaataagacccaaagtgagggatcaagaagggag
aatgaactattactggacactagtagagccgggagacaaaataacattcgaagcaactgg
aaatctagtggtaccgagatatgcattcgcaatggaaagaaatgctggatctggtattat
catttcagatacaccagtccacgattgcaatacaacttgtcagacacccaagggtgctat
aaacaccagcctcccatttcagaatatacatccgatcacaattggaaaatgtccaaaata
tgtaaaaagcacaaaattgagactggccacaggattgaggaatgtcccgtctattcaatc
tagaggcctatttggggccattgccggcttcattgaaggggggtggacagggatggtaga
tggatggtacggttatcaccatcaaaatgagcaggggtc
>AB745399
tgactcgaacaaaggtgtaacggcagcatgtcctcatgctggagcaaaaagcttctacaa
aaatttaatatggctagttaaaaaaggaaattcatacccaaagctcagcaaatcctacat
taatgataaagggaaagaagtcctcgtgctatggggcattcaccatccatctactactgc
tgaccaacaaagtctctatcagaatgcagatacatatgtttttgtggggacatcaagata
cagcaagaagttcaagccggaaatagcaataagacccaaagtgagggatcaagaagggag
aatgaactattactggacactagtagagccgggagacaaaataacattcgaagcaactgg
aaatctagtggtaccgagatatgcattcgcaatggaaagaaatgctggatctggtattat
catttcagatacaccagtccacgattgcaatacaacttgtcagacacccaagggtgctat
aaacaccagcctcccatttcaagatgtacatccgatcacaattggaaaatgtccaaaata
tgtaaaaagcacaaaattgagactggccacaggattgaggaatgtcccgtctattcaatc
tagaggcctatttggggccattgccggcttcattgaaggggggtggacagggatggtaga
tggatggtacggttatcaccatcaaaatgagcaggggtc
>AB745401
tgactcgaacaaaggtgtaacggcagcatgtcctcatgctggagcaaaaagcttctacaa
aaatttaatatggctagttaaaaaaggaaattcatacccaaagctcagcaaatcctacat
taatgataaagggaaagaagtcctcgtgccatggggcattcaccatccatctactactgc
tgaccaacaaagtctctatcagaatgcagatacatatgtttttgtggggacatcaagata
cagcaagaagttcaagccggaaatagcaataagacccaaagtgagggatcaagaagggag
aatgaactattactggacactagtagagccgggagacaaaataacattcgaagcaactgg
aaatctagtggtgccgagatatgcattcgcaatggaaagaaatgctggatctggtattat
catttcagatacaccagtccacgattgcaatacaacttgtcagacacccaagggtgctat
aaacaccagcctcccatttcaagatatacatccgatcacaattggaaaatgtccaaaata
tgtaaaaagcacaaaattgagactggccacaggattgaggaatgtcccgtctattcaatc
tagaggcctatttggggccattgccggcttcattgaaggggggtggacagggatggtaga
tggatggtacggttatcaccatcaaaatgagcaggggtc
>AB745403
tgactcgaacaaaggtgtaacggcagcatgtcctcatgctggagcaaaaagcttctacaa
aaatttaatatggctagttaaaaaaggaaattcatacccaaagctcagcaaatcctacat
taatgataaagggaaagaagtcctcgtgctatggggcattcaccatccatctactactgc
tgaccaacaaagtctctatcagaatgcagatacatatgtttttgtggggacatcaagata
cagcaagaagttcaagccggaaatagcaataagacccaaagtgagggatcaagaagggag
aatgaactattactggacactagtagagccgggagacaaaataacattcgaagcaactgg
aaatctagtggtaccgagatatgcattcgcaatggaaagaaatgctggatctggtattat
catttcagatacaccagtccacgattgcaatacaacttgtcagacacccaagggtgctat
aaacaccagcctcccatttcaaaatatacatccgatcacaattggaaaatgtccaaaata
tgtaaaaagcacaaaattgagactggccacaggattgaggaatgtcccgtctattcaatc
tagaggcctatttggggccattgccggcttcattgaaggggggtggacagggatggtaga
tggatggtacggttatcaccatcaaaatgagcaggggtc
>AB745404
tgactcgaacaaaggtgtaacggcagcatgtcctcatgctggagcaaaaggcttctacaa
aaatttaatatggctagttaaaaaaggaaattcatacccaaagctcagcaaatcctacat
taatgataaagggaaagaagtcctcgtgctatggggcattcaccatccatctactactgc
tgaccaacaaagtctctatcagaatgcagatacatatgtttttgtggggacatcaagata
cagcaagaagttcaagccggaaatagcaataagacccaaagtgagggatcaaggagggag
aatgaactattactggacactagtagagccgggagacaaaataacattcgaagcaactgg
aaatctagtggtaccgagatatgcattcgcaatggaaagaaatgctggatctggtattat
catttcagatacaccagtccacgattgcaatacaacttgtcagacacccaagggtgctat
aaacaccagcctcccatttcagaatatacatccgatcacaattggaaaatgtccaaaata
tgtaaaaagcacaaaattgagactggccacaggattgaggaatgtcccgtctattcaatc
tagaggcctatttggggccattgccggcttcattgaaggggggtggacagggatggtaga
tggatggtacggttatcaccatcaaaatgagcaggggtc
>AB745406
tgactcgaacaaaggtgtaacggcagcatgtcctcatgctggagcaaaaggcttctacaa
aaatttaatatggctagttaaaaaaggaaattcatacccaaagctcagcaaatcctacat
taatgataaagggaaagaagtcctcgtgctatggggcattcaccatccatctactactgc
tgaccaacaaagtctctatcagaatgcagatacatatgtttttgtggggacatcaagata
cagcaagaagttcaagccggaaatagcaataagacccaaagtgagggatcaagaagggag
aatgaactattactggacactagtagagccgggagacaaaataacattcgaagcaactgg
aaatctagtggtaccgagatatgcatttgcaatggaaagaaatgctggatctggtattat
catttcagatacaccagtccacgattgcaatacaacttgtcagacacccaagggtgctat
aaacaccagcctcccatttcagaatatacatccgatcacaattggaaaatgtccaaaata
tgtaaaaagcacaaaattgagactggccacaggattgaggaatgtcccgtctattcaatc
tagaggcctatttggggccattgccggcttcattgaaggggggtggacagggatggtaga
tggatggtacggttatcaccatcaaaatgagcaggggtc
>AB745408
tgactcgaacaaaggtgtaacggcagcatgtcctcatgctggagcaaaaagcttctacaa
aaatttaatatggctagttaaaaaaggaagttcatacccaaagctcagcaaatcctacat
taatgataaagggaaagaagtcctcgtgctatggggcattcaccatccatctactactgc
tgaccaacaaagtctctatcagaatgcagatacatatgtttttgtggggacatcaagata
cagcaagaagttcaagccggaaatagcaataagacccaaagtgagggatcaagaagggag
aatgaactattactggacactagtagagccgggagacaaaataacattcgaagcaactgg
aaatctagtggtaccgagatatgcattcgcaatggaaagaaatgctggatctggtattat
catttcagatacaccagtccacgattgcaatacaacttgtcagacacccaagggtgctat
aaacaccagcctcccatttcaaaatatacatccgatcacaattggaaaatgtccaaaata
tgtaaaaagcacaaaattgagactggccacaggattgaggaatgtcccgtctattcaatc
tagaggcctatttggggccattgccggcttcattgaaggggggtggacagggatggtaga
tggatggtacggttatcaccatcaaaatgagcaggggtc
>AB777462
tgactcgaacaaaggtgtaacggcagcatgtcctcatgctggagcaaaaagcttctacaa
aaatttaatatggctagttaaaaaaggaaattcatacccaaagctcagcaaatcctacat
taatgataaagggaaagaagtcctcgtgctatggggcattcaccatccatctactactgc
tgaccaacaaagtctctatcagaatgcagatacatatgtttttgtggggacatcaagata
cagcaagaagttcaagccggaaatagcaataagacccaaagtgagggatcaagaagggag
aatgaactattactggacactagtagagcccggagacaaaataacattcgaagcaactgg
aaatctagtggtaccgagatatgcattcgcaatggaaagaaatgctggatctggtattat
catttcagatacaccagtccacgattgcaatacaacttgtcagacacccaagggttctat
aaacaccagcctcccatttcaaaatatacatccgatcacaattggaaaatgtccaaaata
tgtaaaaagcacaaaattgagactggccacaggattgaggaatgtcccgtctattcaatc
tagaggcctatttggggccattgccggcttcattgaaggggggtggacagggatggtaga
tggatggtacggttatcaccatcaaaatgagcaggggtc
>AB777463
tgactcgaacaaaggtgtaacggcagcatgtcctcatgctggagcaaaaagcttctacaa
aaatttaatatggctagttaaaaaaggaaattcatacccaaagctcagcaaatcctacat
taatgataaagggaaagaagtcctcgtgctatggggcattcaccatccatctactactac
tgaccaacaaagtctctatcagaatgcagatacatatgtttttgtggggacatcaagata
cagcaagaagttcaagccggaaataacaataagacccaaagtgagggatcaagaagggag
aatgaactattactggacactagtagagcccggagacaaaataacattcgaagcaactgg
aaatctagtggtaccgagatatgcattcgcaatggaaagaaatgctggatctggtattat
catttcagatacaccagtccacgattgcaatacaacttgtcagacacccaagggttctat
aaacaccagcctcccatttcaaaatatacatccgatcacaattggaaaatgtccaaaata
tgtaaaaagcacaaaattgagactggccacaggattgaggaatgtcccgtctattcaatc
tagaggcctatttggggccattgccggcttcattgaaggggggtggacagggatggtaga
tggatggtacggttatcaccatcaaaatgagcaggggtc
>AB777464
tgactcgaacaaaggtgtaacggcagcatgtcctcatgctggagcaaaaagcttctacaa
aaatttaatatggctagttaaaaaaggaaattcatacccaaagctcagcaaatcctacat
taatgataaagggaaagaagtcctcgtgctatggggcattcaccatccatctactactgc
tgaccaacaaagtctctatcagaatgcagatacatatgtttttgtggggacatcaagata
cagcaagaagttcaagccggaaatagcaataagacccaaagtgagggatcaagaagggag
aatgaactattactggacactagtagagccgggaggcaaaataacattcgaagcaactgg
aaatctagtggtaccgagatatgcattcgcaatggaaagaaatgctggatctggtattat
catttcagatacaccagtccacgattgcaatacaacttgtcagacacccaagggtgctat
aaacaccagcctcccatttcaaaatatacatccgatcacaattggaaaatgtccaaaata
tgtaaaaagcacaaaattgagactggccacaggattgaggaatgtcccgtctattcaatc
tagaggcctatttggggccattgccggcttcattgaaggggggtggacagggatggtaga
tggatggtacggttatcaccatcaaaatgagcaggggtc
>AB777465
tgactcgaacaaaggtgtaacggcagcatgtcctcatgctggagcaaaaagcttctacaa
aaatttaatatggctagttaaaaaaggaaattcatacccacagctcagcaaatcctacat
taatgataaagggaaagaagtcctcgtgctatggggcattcaccatccatctactactgc
tgaccaacaaagtctctatcagaatgcagatacatatgtttttgtggggacatcaagata
cagcaagaagttcaagccggaaatagcaataagacccaaagtgagggatcaagaagcgag
aatgaactattactggacactagtagagcccggagacaaaataacattcgaagcaactgg
aaatctagtggtaccgagatatgcattcgcaatggaaagaaatgctggatctggtattat
catttcagatacaccagtccacgattgcaatacaacttgtcagacacccaagggttctat
aaacaccagcctcccatttcaaaatatacatccgatcacaattggaaaatgtccaaaata
tgtaaaaagcacaaaattgagactggccacaggattgaggaatgtcccgtctattcaatc
tagaggcctatttggggccattgccggcttcattgaaggggggtggacagggatggtaga
tggatggtacggttatcaccatcaaaatgagcaggggtc
>AB777466
tgactcgaacaaaggtgtaacggcagcatgtcctcatgctggagcaaaaggcttctacaa
aaatttaatatggctagttaaaaaaggaaattcatacccaaagctcagcaaatcctacat
taatgataaagggaaagaagtcctcgtgctatggggcattcaccatccatctactactgc
tgaccaacaaagtctctatcagaatgcagatacatatgtttttgtggggacatcaagata
cagcaagaagttcaagccggaaatagcaataagacccaaagtgagggatcaagaagggag
aatgaactattactggacactagtagagccgggagacaaaataacattcgaagcaactgg
aaatctagtggtaccgagatatgcattcgcaatggaaagaaatgctggatctggtattat
catttcagatacaccagtccacgattgcaatacaacttgtcagacacccaagggtgctat
aaacaccagcctcccatttcagaatatacatccgatcacaattggaaaatgtccaaaata
tgtaaaaagcacaaaattgagactggccacaggattgaggaatgtcccgtctattcaatc
tagaggcctatttggggccattgccggcttcattgaaggggggtggacagggatggtaga
tggatggtacggttatcaccatcaaaatgagcaggggtc
>AB777467
tgactcgaacaaaggtgtaacggcagcatgtcctcatgctggagcaaaaagcttctacaa
aaatttaatatggctagttaaaaaaggaaattcatacccaaagctcagcaaatcctacat
taatgataaagggaaagaagtcctcgtgctatggggcattcaccatccatctactactgc
tgaccaacaaagtctctatcagaatgcagatacatatgtttttgtggggacatcaagata
cagcaagaagttcaagccggaaatagcaataagacccaaagtgagggatcaagaagggag
aatgaactattactggacactagtagagcccggagacaaaataacattcgaagcaactgg
aaatctagtggtaccgagatatgcattcgcaatggaaagaaatgctggatctggtattat
catttcagatacaccagtccacgattgcaatacaacttgtcagacacccaagggttctat
aaacaccagcctcccatttcaaaatatacatccgatcacaattggaaaatgtccaaaata
tgtaaaaagcacaaaattgagactggccacaggattgaggaatgtcccgtctattcaatc
tagaggcctatttggggccattgccggcttcattgaaggggggtggacagggatggtaga
tggatggtacggttatcaccatcaaaatgagcaggggtc
>AB777468
tgactcgaacaaaggtgtaacggcagcatgtcctcatgctggagcaaaaagcttctacaa
aaatttaatatggctagttaaaaaaggaaattcatacccaaagctcagcaactcctacat
taatgataaagggaaagaagtcctcgtgctatggggcattcaccatccatctactactgc
tgaccaacaaagtctctatcagaatgcagatacatatgtttttgtggggacatcaagata
cagcaagaagttcaagccggaaatagcaataagacccaaagtgagggatcaagaagggag
aatgaactattactggacactagtagagccgggagacaaaataacattcgaagcaactgg
aaatctagtggtaccgagatatgcattcgcaatggaaagaaatgctggatctggtattat
catttcagatacaccagtccacgattgcaatacaacttgtcagacacccaagggtgctat
aaacaccagcctcccatttcaaaatatacatccgatcacaattggaaaatgtccaaaata
tgtaaaaagcacaaaattgagactggccacaggattgaggaatgtcccgtctattcaatc
tagaggcctatttggggccattgccggcttcattgaaggggggtggacagggatggtaga
tggatggtacggttatcaccatcaaaatgagcaggggtc
>AB777469
tgactcgaacaaaggtgtaacggcagcatgtcctcaagctggagcaaaaagcttctacaa
aaatttaatatggctagttaaaaaaggaaattcatacccaaagctcagcaaatcctacat
taacgataaagggaaagaagtcctcgtgctatggggcattcaccatccatctactagtgc
tgaccaacaaagtctctatcagaatgcagatgcatatgtttttgtggggacatcaaaata
cagcaagaagttcaagccggaaatagcagtaagacccaaagtgagggatcaagaagggag
aatgaactattactggacactagtagagccgggagacaaaataacattcgaagcaactgg
aaatctattggtaccgagatatgcattcgcaatggaaagaaatgctggatctggtattat
catttcagatacaccagtccacgattgcaatacaacttgtcagacacccaagggtgctat
aaacaccagcctcccatttcagaatatacatccgatcacaattggaaaatgtcccaaata
tgtaaaaagcacaaaattgagactggccacaggattgaggaatgtcccgtctattcaatc
tagaggcctatttggggccattgccggtttcattgaaggggggtggacagggatggtaga
tggatggtacggttatcaccatcaaaatgcgcaggggtc
>AB777470
tgactcgaacaaaggtgtaacggcagcatgtcctcatgctggagcaaaaggcttctacaa
aaatttaatatggctagttaaaaaaggaaattcatacccaaagctcagcaaatcctacat
taatgataaagggaaagaagtcctcgtgctatggggcattcaccatccatctactactgc
tgaccaacaaagtctctatcagaatgcagatacatatgtttttgtggggacatcaagata
cagcaagaagttcaagccggaaatagcaataagacccaaagtgagggatcaagaagggag
aatgaactattactggacactagtagagccgggagacaaaataacattcgaagcaactgg
aaatctagtggtaccgagatatgcatttgcaatggaaagaaatgctggatctggtattat
catttcagatacaccagtccacgattgcaatacaacttgtcagacacccaagggtgctat
aaacaccagcctcccatttcagaatatacatccgatcacaattggaaaatgtccaaaata
tgtaaaaagcacaaaattgagactggccacaggattgaggaatgtcccgtctattcaatc
tagaggcctatttggggccattgccggcttcattgaaggggggtggacagggatggtaga
tggatggtacggttatcaccatcaaaatgagcaggggtc
>AB777471
tgactcgaacaaaggtgtaacggcagcatgtcctcatgctggagcaaaaggcttctacaa
aaatttaatatggctagttaaaaaaggaaattcatacccaaagctcagcaaatcctacat
taatgataaagggaaagaagtcctcgtgctatggggcattcaccatccatctactactgc
tgaccaacaaagtctctatcagaatgcagatacatatgtttttgtggggacatcaagata
cagcaagaagttcaagccggaaatagcaataagacccaaagtgagggatcaagaagggag
aatgaactattactggacactagtagagccgggagacaaaataacattcgaagcaactgg
aaatctagtggtaccgagatatgcattcgcaatggaaagaagtgctggatctggtattat
catttcagatacaccagtccacgattgcaatacaacttgtcagacacccaagggtgctat
aaacaccagcctcccatttcagaatatacatccgatcacaattggaaaatgtccaaaata
tgtaaaaagcacaaaattgagactggccacaggattgaggaatgtcccgtctattcaatc
tagaggcctatttggggccattgccggcttcattgaaggggggtggacagggatggtaga
tggatggtacggttatcaccatcaaaatgagcaagggtc
>AB777472
tgactcgaacaaaggtgtaacggcagcatgtcctcatgctggagcaaaaggcttctacaa
aaatttaatatggctagttaaaaaaggaaattcatacccaaagctcagcacatcctacat
taatgataaagggaaagaagtcctcgtgctatggggcattcaccatccatctactactgc
tgaccaacaaagtctctatcagaatgcagatacatatgtttttgtggggacatcaagata
cagcaagaagttcaagccggaaatagcaataagacccaaagtgagggatcaagaagggag
aatgaactattactggacactagtagagccgggagacaaaataacattcgaagcaactgg
aaatctagtggtaccgagatatgcattcgcaatggaaagaaatgctggatctggtattat
catttcagatacaccagtccacgattgcaatacaacttgtcagacacccaagggtgctat
aaacaccagcctcccatttcagaatatacatccgatcacaattggaaaatgtccaaaata
tgtaaaaagcacaaaattgagactggccacaggattgaggaatgtcccgtctattcaatc
tagaggcctatttggggccattgccggcttcattgaaggggggtggacagggatggtaga
tggatggtacggttatcaccatcaaaatgagcaggggtc
>AB777473
tgactcgaacaaaggtgtaacggcagcatgtcctcatgctggagcaaaaagcttctacaa
aaatttaatatggctagttaaaaaaggaaattcatacccaaagctcagcaaatcctacat
taatgataaagggaaagaagtcctcgtgctatggggcattcaccatccatctactactgc
tgaccaacaaagtctctatcagaatgcagatacatatgtttttgtggggacatcaagata
cagcaagaagttcaagccggaaatagcaacaagacccaaagtgagggatcaagaagggag
aatgaactattactggacactagtagagccgggagacaaaataacattcgaagcaactgg
aaatctagtggtaccgagatatgcattcgcaatggaaagaaatgctggatctggtattat
catttcagatacaccagtccacgattgcaatacaacttgtcagacacccaagggtgctat
aaacaccagcctcccatttcaaaatatacatccgatcacaattggaaaatgtccaaaata
tgtaaaaagcacaaaattgagactggccacaggattgaggaatgtcccgtctattcaatc
tagaggcctatttggggccattgccggcttcattgaaggggggtggacagggatggtaga
tggatggtacggttatcaccatcaaaatgagcaggggtc
>AB777474
tgactcgaacaaaggtgtaacggcagcatgtcctcatgctggagcaaaaggcttctacaa
aaatttaatatggctagttaaaaaaggaaattcatacccaaagctcagcaaatcctacat
taatgataaagggaaagaagtcctcgtgctatggggcattcaccatccatctactactgc
tgaccaacaaagtctctatcagaatgcagatacatatgtttttgtggggacatcaagata
cagcaagaagttcaagccggaaatagaaataagacccaaagtgagggatcaagaagggag
aatgaactattactggacactagtagagccgggagacaaaataacattcgaagcaactgg
aaatctagtggtaccgagatatgcattcgcaatggaaagaaatgctggatctggtattat
catttcagatacaccagtccacgattgcaatacaacttgtcagacacccaagggtgctat
aaacaccagcctcccatttcagaatatacatccgatcacaattggaaaatgtccaaaata
tgtaaaaagcacaaaattgagactggccacaggattgaggaatgtcccgtctattcaatc
tagaggcctatttggggccattgccggcttcattgaaggggggtggacagggatggtaga
tggatggtacggttatcaccatcaaaatgagcaggggtc
>CY080420
tgattcgaacaaaggtgtaacggcagcatgtcctcatgctggagcaaaaggcttctacaa
aaatttaatatggctagttaaaaaaggaaattcatacccaaagctcagcaaatcctacat
taatgataaagggaaagaagtcctcgtgctatggggcattcaccatccatctactactgc
tgaccaacaaagtctctatcagaatgcagatacatatgtttttgtggggacatcaagata
cagcaagaagttcaagccggaaatagcaataagacccaaagtgagggatcaagaagggag
aatgaactattactggacactagtagagccgggagacaaaataacattcgaagcaactgg
aaatctagtggtaccgagatatgcattcgcaatggaaagaaatgctggatctggtattat
catttcagatacaccagtccacgattgcaatacaacttgtcagacacccaagggtgctat
aaacaccagcctcccatttcagaatatacatccgatcacaattggaaaatgtccaaaata
tgtaaaaagcacaaaattgagactggccacaggattgaggaatgtcccgtctattcaatc
tagaggcctatttggggccattgccggcttcattgaaggggggtggacagggatggtaga
tggatggtacggttatcaccatcaaaatgagcaggggtc
>CY080589
tgactcgaacaaaggtgtaacggcagcatgtcctcatgctggagcaaaaagcttctacaa
aaatttaatatggctagttaaaaaaggaaattcatacccaaagctcagcaaatcctacat
taatgataaagggaaaaaagtcctcgtgctatggggcattcaccatccatctactagtgc
tgaccaacaaagtctctatcagaatgcagatgcatatgtttttgtggggacatcaagata
cagcaagaagttcaagccggaaatagcaataagacccaaagtgagggatcaagaagggag
aatgaactattactggacactagtagagccgggagacaaaataacattcgaagcaactgg
aaatctagtggtaccgagatatgcattcgcaatggaaagaaatgctggatctggtattat
catttcagatacaccagtccacgattgcaatacaacttgccagacacccaagggtgctat
aaacaccagcctcccatttcagaatatacatccgatcacaattggaaaatgtccaaaata
tgtagaaagcacaaaattgagactggccacaggattgaggaatgtcccgtctattcaatc
tagaggcctatttggggccattgccggtttcattgaaggggggtggacaggaatggtaga
tggatggtacggttatcaccatcaaaatgagcaggggtc
>CY080590
tgactcgaacaaaggtgtaacgacagcatgtcctcatgctggagcaaaaagcttctacaa
aaatttaatatggctagttaaaaaaggaaattcatacccaaaactcagcaaatcctacat
taatgataaagggaaagaagtcctcgtgctatggggcattcaccatccacctactagtgc
tgaccaacaaagtctctatcagaatgcagatgcatatgtttttgtggggacatcaagata
cagcaagaagttcaagccggaaatagcaataagacccaaagtgagggatcaagaagggag
aatgaactattactggacactagtagagccgggagacaaaataacattcgaagcaactgg
aaatctagtggtaccgagatatgcattcgcaatggaaagaaatgctggatctggtattat
catttcagatacaccagtccacgattgcaatacaacttgtcagacacccaagggtgctat
aaacaccagccttccatttcagaatatacatccgatcacaattggaaaatgtccaaaata
tgtaaaaagcacaaaattgagactggccacaggattgaggaatgtcccgtctattcaatc
tagaggcctatttggggccattgccggtttcattgaaggggggtggacagggatggtaga
tggatggtacggttatcaccatcaaaatgagcaggggtc
>CY084203
tgactcgaacaaaggtgtaacggcagcatgtcctcatgctggagcaaaaagcttctacaa
aaatttaatatggctagttaaaaaagggaattcatacccaaagctcaacaaatcctacat
taatgataaagggaaagaagtcctcgtgctatggggcattcaccatccatctactagtac
tgaccaacaaagtctctatcagaatgcagatgcatatgtttttgtggggacatcaagata
cagcaagaagtttaagccggaaatagcaataagacccaaagtgagggatcaagaaggaag
aatgaactattactggacactagtagagccgggagacaaaataacattcgaagcaactgg
aaatctagtggtaccgagatatgcattcgcaatggaaagaaatgctggatctggtattat
tatttcagatacaccaatccacgattgcaatacaacttgtcagacacccaagggggctat
aaacaccagcctcccatttcagaatatacatccgatcacaattggaaagtgtccaaaata
tgtaaaaagcacaaaattgagactggccacaggattgaggaatgtcccgtctattcaatc
tagaggcctatttggggccattgccggtttcattgaaggggggtggacaggaatggtaga
tggatggtacggttatcaccatcaaaatgagcaggggtc
>CY084204
tgactcgaacaaaggtgtaacggcagcatgtcctcatgctggagcaaaaagcttctacaa
aaatttaatatggctagttaaaaaaggaaattcatacccaaagctcaacaaatcctacat
taatgataaagggaaagaagtcctcgtgctatggggcattcaccatccatctactactgc
tgaccaacaaagtctctatcagaatgcagatgcatatgtttttgtggggacatcaagata
cagcaagaagttcaagccggaaatagcaataagacccaaagtgagggatcaagaagggag
aatgaactatcactggacactagtagagcctggagacaaaataacattcgaagcaactgg
aaatctagtggtaccgagatatgcattcgcaatggaaagaaatgctggatctggtattat
catttcagatacaccagtccacgattgcaatacaacttgtcagacacccaagggtgctat
aaacaccagcctcccatttcagaatatacatccgatcacaattggaaaatgtccaaaata
tgtaaaaagcacaaaattgagactggccacaggattgaggaatgtcccatctattcaatc
tagaggcctatttggggccattgccggcttcattgaaggggggtggacagggatggtaga
tggatggtacggttatcaccatcaaaatgagcaggggtc
>CY084205
tgactcgaacaaaggtgtaacggcagcatgtcctcatgctggagcaaaaagcttctacaa
aaatttaatatggctagttaaaaaaggaaattcatacccaaagctcaacaaatcctacat
taatgataaagggaaagaagtcctcgtgctatggggcattcaccatccatctactagtac
tgaccaacaaagtctctatcagaatgcagatgcatatgtttttgtggggacatcaagata
cagcaagaagtttaagccggaaatagcaataagacccaaagtgagggatcaagaagggag
aatgaactattactggacactagtagagccgggagacaaaataacattcgaagcaactgg
aaatctagtggtaccgagatatgcattcgcaatggaaagaaatgctggatctggtattat
catttcagatacaccaatccacgattgcaatacaacttgtcagacacccaagggggctat
aaacaccagcctcccatttcagaatatacatccgatcacaattggaaagtgtccaaaata
tgtaaaaagcacaaaattgagactggccacaggattgaggaatgtcccgtctattcaatc
tagaggcctatttggggccattgccggtttcattgaaggggggtggacaggaatggtaga
tggatggtacggttatcaccatcaaaatgagcaggggtc
>CY084206
tgactcgaacaaaggtgtaacggcagcatgtcctcatgctggagcaaaaggcttctacaa
aaatttaatatggctagttaaaaaaggaaattcatacccaaagctcaacaaatcctacat
taatgataaagggaaagaagtcctcgtgctatggggcattcaccatccatctactactgc
tgaccaacaaagtctctatcagaatgcagatacatatgtttttgtggggacatcaagata
cagcaagaagttcaagccggaaatagcaataagacccaaagtgagggatcaagaagggag
aatgaactattactggacactagtagagccgggagacaaaataacattcgaagcaactgg
aaatctagtggtaccgagatatgcattcgcaatggaaagaaatgctggatctggtattat
catttcagatacaccagtccacgattgcaatacaacttgtcagacacccaagggtgctat
aaacaccagcctcccatttcagaatatacatccgatcacaattggaaaatgtccaaaata
tgtaaaaagcacaaaattgagactggccacaggattgaggaatgtcccgtctattcaatc
tagaggcctatttggggccattgccggcttcattgaaggggggtggacagggatggtaga
tggatggtacggttatcaccatcaaaatgagcaggggtc
>CY084207
tgactcgaacaaaggtgtaacggcagcatgtcctcatgctggagcaaaaagcttctacaa
aaatttaatatggctagttaaaaaaggaaattcatacccaaagctcagcaaatcctacat
taatgataaagggaaagaagtcctcgtgctgtggggcattcaccatccatctactactgc
tgaccaacaaagtctctatcagaatgcagatgcatatgtttttgtggggacatcaagata
cagcaagaagttcaagccggaaatagcaataagacccaaagtgagggatcaagaagggag
aatgaactattactggacactagtagagccgggagacaaaataacattcgaagcaactgg
aaatctagtggtaccgagatatgcattcgcaatggaaagaaatgctggatctggtattat
catttcagatacaccagtccacgattgcaatacaacttgtcagacacccaagggtgctat
aaacaccagcctcccatttcagaatatacatccgatcacaattggaaaatgcccaaaata
tgtaaaaagcacaaaattgagactggccacaggattgaggaatgtcccgtctattcaatc
tagaggcctatttggggccattgccggcttcattgaaggggggtggacagggatggtaga
tggatggtacggttatcaccatcaaaatgagcaggggtc
>CY084208
tgactcgaacaaaggtgtaacggcagcatgtcctcatgctggagcaaaaggcttctacaa
aaatttaatatggctagttaaaaaaggaaattcatacccaaagctcagcaaatcctacat
taatgataaagggaaagaagtcctcgtgctatggggcattcaccatccatctactactgc
tgaccaacaaagtctctaccagaatgcagatacatatgtttttgtggggacatcaagata
cagcaagaagttcaagccggaaatagcaataagacccaaagtgagggatcaagaagggag
aatgaactattactggacactagtagagccgggagacaaaataacattcgaagcaactgg
aaatctagtggtaccgagatatgcattcgcaatggaaagaaatgctggatctggtattat
catttcagatacaccagtccacgattgcaatacaacttgtcagacacccaagggtgctat
aaacaccagcctcccatttcagaatatacatccgatcacaattggaaaatgtccaaaata
tgtaaaaagcacaaaattgagactggccacaggattgaggaatgtcccgtctattcaatc
tagaggcctatttggggccattgccggcttcattgaaggggggtggacagggatggtaga
tggatggtacggttatcaccatcaaaatgagcaggggtc
>CY084209
tgactcgaacaaaggtgtaacggcagcatgtcctcatgctggagcaaaaggcttctacaa
aaatttaatatggctagttaaaaaaggaaattcatacccaaagctcagcaaatcctacat
taatgataaagggaaagaagtcctcgtgctatggggcattcaccatccatctactactgc
tgaccaacaaagtctctatcagaatgcagatacatatgtttttgtggggacatcaagata
cagcaagaagttcaagccggaaatagcaataagacccaaagtgagggatcaagaagggag
aatgaactattactggacactagtagagccgggagacaaaataacattcgaagcaactgg
aaatctagtggtaccgagatatgcattcgcaatggaaagaaatgctggatctggtattat
catttcagatacaccagtccacgattgcaatacaacttgtcagacacccaagggtgctat
aaacaccagcctcccatttcagaatatacatccgataacaattggaaaatgtccaaaata
tgtaaaaagcacaaaattgagactggccacaggattgaggaatgtcccgtctattcaatc
tagaggcctatttggggccattgccggcttcattgaaggggggtggacagggatggtaga
tggatggtacggttatcaccatcaaaatgagcaggggtc
>CY084210
tgactcgaacaaaggtgtaacggcagcatgtcctcatgctggagcaaaaggcttctacaa
aaatttaatatggctagttaaaaaaggaaattcatacccaaagctcagcaaatcctacat
taatgataaagggaaagaagtcctcgtgctatggggcattcaccatccatctactactgc
tgaccaacaaagtctctatcagaatgcagatacatatgtttttgtggggacatcaagata
cagcaagaagttcaagccggaaatagcaataagacccaaagtgagggatcaagaagggag
aatgaactattactggacactagtagagccgggagacaaaataacattcgaagcaactgg
aaatctagtggtaccgagatatgcattcgcaatggaaagaaatgctggatctggtattat
catttcagatacaccagtccacgattgcaatacaacttgtcagacacccaagggtgctat
aaacaccagcctcccatttcagaatatacatccgatcacaattggaaaatgtccaaaata
tgtaaaaagcacaaaattgagactggccacaggattgaggaatgtcccgtctattcaatc
tagaggcctatttggggccattgccggcttcattgaaggggggtggacagggatggtaga
tggatggtacggttatcaccatcaaaatgagcaggggtc
>CY084211
tgactcgaacaaaggtgtaacggcagcatgtcctcatgctggagcaaaaagcttctacaa
aaatttaatatggctagttaaaaaaggaaattcatacccaaagctcagcaaatcctacat
taatgataaagggaaagaagtcctcgtgctatggggcattcaccatccatctactaccgc
tgaccaacaaagtctctatcagaatgcagatgcatatgtttttgtggggacatcaagata
cagcaagaagttcaagccggaaatagcaataagacccaaagtgagggatcaagaagggag
aatgaactattactggacactagtagatccgggagacaaaataacattcgaagcaactgg
aaatctagtggtaccgagatatgcattcgcaatggaaagaaatgctggatctggtattat
catttcggatacaccagtccacgattgcaatacaacttgtcagacacccaagggtgctat
aaacaccagcctcccatttcagaatatacatccgatcacaattggaaaatgtccaaaata
tgtaaaaagcacaaaattgagactggccacaggattgaggaatgtcccgtctattcaatc
tagaggcctatttggggccattgccggcttcattgaaggggggtggacagggatggtaga
tggatggtacggttatcaccatcaaaatgagcaggggtc
>CY084212
tgactcgaacaaaggtgtaacggcagcatgtcctcatgctggagcaaaaggcttctacaa
aaatttaatatggctagttaaaaaaggaaattcatacccaaagctcagcaaatcctacat
taatgataaagggaaagaagtcctcgtgctatggggcattcaccatccatctactactgc
tgaccaacaaagtctctatcagaatgcagatacatatgtttttgtggggacatcaagata
cagcaagaagttcaagccggaaatagcaataagacccaaagtgagggatcaagaagggag
aatgaactattactggacactagtagagccgggagacaaaataacattcgaagcaactgg
aaatctagtggtaccgagatatgcattcgcaatggaaagaaatgctggatctggtattat
catttcagatacaccagtccacgattgcaatacaacttgtcagacacccaagggtgctat
aaacaccagcctcccatttcagaatatacatccgatcacaattggaaaatgtccaaaata
tgtaaaaagcacaaaattgagactggccacaggattgaggaatgtcccgtctattcaatc
tagaggcctatttggggccattgccggcttcattgaaggggggtggacagggatggtaga
tggatggtacggttatcaccatcaaaatgagcaggggtc
>CY084213
tgactcgaacaaaggtgtaacggcagcatgtcctcatgctggagcaaaaggcttctacaa
aaatttaatatggctagttaaaaaaggaaattcatacccaaagctcagcaaatcctacat
taatgataaagggaaagaagtcctcgtgctatggggcattcaccatccatctactactgc
tgaccaacaaagtctctatcagaatgcagatacatatgtttttgtggggacatcaagata
cagcaagaagttcaagccggaaatagcaataagacccaaagtgagggatcaagaagggag
aatgaactattactggacactagtagagccgggagacaaaataacattcgaagcaactgg
aaatctagtggtaccgagatatgcattcgcaatggaaagaaatgctggatctggtattat
catttcagatacaccagtccacgattgcaatacaacttgtcagacacccaagggtgctat
aaacaccagcctcccatttcagaatatacatccgataacaattggaaaatgtccaaaata
tgtaaaaagcacaaaattgagactggccacaggattgaggaatgtcccgtctattcaatc
tagaggcctatttggggccattgccggcttcattgaaggggggtggacagggatggtaga
tggatggtacggttatcaccatcaaaatgagcaggggtc
>CY084215
tgactcgaacaaaggtgtaacggcagcatgtcctcatgctggagcaaaaggcttctacaa
aaatttaatatggctagttaaaaaaggaaattcatacccaaagctcagcaaatcctacat
taatgataaagggaaagaagtcctcgtgctatggggcattcaccatccacctactactgc
tgaccaacaaagtctctatcagaatgcagatacatatgtttttgtggggacatcaagata
cagcaagaagttcaagccggaaatagcaataagacccaaagtgagggatcaagaagggag
aatgaactattactggacactagtagagccgggagacaaaataacattcgaagcaactgg
aaatctagtggtaccgagatatgcattcgcaatggaaagaaatgctggatctggtattat
catttcagatacaccagtccacgattgcaatacaacttgtcagacacccaagggtgctat
aaacaccagcctcccatttcagaatatacatccgatcacaattggaaaatgtccaaaata
tgtaaaaagcacaaaattgagactggccacaggattgaggaatgtcccgtctattcaatc
tagaggcctatttggggccattgccggcttcattgaaggggggtggacagggatggtaga
tggatggtacggttatcaccatcaaaatgagcaggggtc
>CY084216
tgactcgaacaaaggtgtaacggcagcatgtcctcatgctggagcaaaaagcttctacaa
aaatttaatatggctagttaaaaaaggaaattcatacccaaagctcaacaaatcctacat
taatgataaagggaaagaagtcctcgtgctatggggcattcaccatccatctactagtac
tgaccaacaaagtctctatcagaatgcagatgcatatgtttttgtggggacatctagata
cagcaagaagtttaagccggaaatagcaataagacccaaagtgagggatcaagaagggag
aatgaactattactggacactagtagagccgggagacaaaataacattcgaagcaactgg
aaatctagtggtaccgagatatgcattcgcaatggaaagaaatgctggatctggtattat
catttcagatacaccaatccacgattgcaatacaacctgtcagacacccaagggggctat
aaacaccagcctcccatttcagaatatacatccgatcacaattggaaagtgtccaaaata
tgtaaaaagcacaaaattgagactggccacaggattgaggaatgtcccgtctattcaatc
tagaggcctatttggggccattgccggtttcattgaaggggggtggacaggaatggtaga
tggatggtacggttatcaccatcaaaatgagcaggggtc
>CY084217
tgactcgaacaaaggtgtaactgcagcatgtcctcatgctggagcaaaaggcttctacaa
aaatttaatatggctagttaaaaaaggaaattcatacccaaagctcagcaaatcctacat
taatgataaagggaaagaagtcctcgtgctatggggcattcaccatccatctactactgc
tgaccaacaaagtctctatcagaatgcagatacatatgtttttgtggggacatcaagata
cagcaagaagttcaagccggaaatagcaataagacccaaagtgagggatcaagaagggag
aatgaactattactggacactagtagagccgggagacaaaataacattcgaagcaactgg
aaatctagtggtaccgagatatgcattcgcaatggaaagaaatgctggatctggtattat
catttcagatacaccagtccacgattgcaatacaacttgtcagacacccaagggtgctat
aaacaccagcctcccatttcagaatatacatccgatcacaattggaaaatgtccaaaata
tgtaaaaagcacaaaattgagactggccacaggattgaggaatgtcccgtctattcaatc
tagaggcctatttggggccattgccggcttcattgaaggggggtggacagggatggtaga
tggatggtacggttatcaccatcaaaatgagcaggggtc
>CY084218
tgactcgaacaaaggtgtaacggcagcatgtcctcatgctggagcaaaaggcttctacaa
aaatttaatatggctagttaaaaaaggaaattcatacccaaagctcagcaaatcctacat
taatgataaagggaaagaagtcctcgtgctatggggcattcaccatccatctactactgc
tgaccaacaaagtctctatcagaatgcagatacatatgtttttgtggggacatcaagata
cagcaagaagttcaagccggaaatagcaataagacccaaagtgagggatcaagaagggag
aatgaactattactggacactagtagagccgggagacaaaataacattcgaagcaactgg
aaatctagtggtaccgagatatgcattcgcaatggaaagaaatgctggatctggtattat
catttcagatacaccagtccacgattgcaatacaacttgtcagacacccaagggtgctat
aaacaccagcctcccatttcagaatatacatccgatcacaattggaaaatgtccaaaata
tgtaaaaagcacaaaattgagactggccacaggattgaggaatgtcccgtctattcaatc
tagaggcctatttggggccattgccggcttcattgaaggggggtggacagggatggtaga
tggatggtacggttatcaccatcaaaatgagcaggggtc
>CY084219
tgactcgaacaaaggtgtaacggcagcatgtcctcatgctggagcaaaaagcttctacaa
aaatttaatatggctagttaaaaaaggaaattcatacccaaagctcaacaaatcctacat
taatgataaagggaaagaagtcctcgtgctatggggcattcaccatccatctactagtac
tgaccaacaaagtctctatcagaatgcagatgcatatgtttttgtggggacatcaagata
cagcaagaagtttaagccggaaatagcaataagacccaaagtgagggatcaagaagggag
aatgaactattactggacactagtagagccgggagacaaaataacattcgaagcaactgg
aaatctagtggtaccgagatatgcattcgcaatggaaagaaatgctggatctggtattat
tatttcagatacaccaatccacgattgcaatacaacttgtcagacacccaagggggctat
aaacaccagcctcccatttcagaatatacatccgatcacaattggaaagtgtccaaaata
tgtaaaaagcacaaaattgagactggccacaggattgaggaatgtcccgtctattcaatc
tagaggcctatttggggccattgccggtttcattgaaggggggtggacaggaatggtaga
tggatggtacggttatcaccatcaaaatgagcaggggtc
>CY084220
tgactcgaacaaaggtgtaacgacagcatgtcctcatgctggagcaaaaagcttctacaa
aaatttaatatggctagttaaaaaaggaaattcatacccaaagctcagcaaatcctacat
taatgataaagggaaagaagtcctcgtgctatggggcattcaccatccacctactagtgc
tgaccaacaaagtctctatcagaatgcagatgcatatgtttttgtggggacatcaagata
cagcaagaaattcaagccggaaatagcaataagacccaaagtgagggatcaagaagggag
aatgaactattactggacactagtagagccgggagacaaaataacattcgaagcaactgg
aaatctagtggtaccgagatatgcattcgcaatggaaagaaatgctggatctggtattat
catttcagatacaccagtccacgattgcaatacaacttgtcagacacccaagggtgctat
aaacaccagcctcccatttcagaatatacatccgatcacaattggaagatgtccaaaata
tgtaaaaagcacaaaattgagactggccacaggattgaggaatgtcccgtctattcaatc
tagaggcctatttggggccattgccggtttcattgaaggggggtggacagggatggtaga
tggatggtacggttatcaccatcaaaatgagcaggggtc
>CY084221
tgactcgaacaaaggtgtaacggcagcatgtcctcatgctggagcaaaaagcttctacaa
aaatttaatatggctagttaaaaaaggaaattcatacccaaagctcagcaaatcctacat
taatgataaagggaaagaagtcctcgtgctgtggggcattcaccatccatctactactgc
tgaccaacaaagtctctatcagaatgcagatgcatatgtttttgtggggacatcaagata
cagcaagaagttcaagccggaaatagcaataagacccaaagtgagggatcaagaagggag
aatgaactattactggacactagtagagccgggagacaaaataacattcgaagcaactgg
aaatctagtggtaccgagatatgcattcgcaatggaaagaaatgctggatctggtattat
catttcagatacaccagtccacgattgcaatacaacttgtcagacacccaagggtgctat
aaacaccagcctcccatttcagaatatacatccgatcacaattggaaaatgtccaaaata
tgtaaaaagcacaaaattgagactggccacaggattgaggaatgtcccgtctattcaatc
tagaggcctatttggggccattgccggcttcattgaaggggggtggacagggatggtaga
tggatggtacggttatcaccatcaaaatgagcaggggtc
>CY084222
tgactcgaacaaaggtgtaacggcagcatgtcctcatgctggagcaaaaagcttctacaa
aaatttaatatggctagttaaaaaaggaaattcatacccaaagctcagcaaatcctacat
taatgataaagggaaagaagtcctcgtgctgtggggcattcaccatccatctactactgc
tgaccaacaaagtctctatcagaatgcagatgcatatgtttttgtggggacatcaagata
cagcaagaagttcaagccggaaatagcaataagacccaaagtgagggatcaagaagggag
aatgaactattactggacactagtagagccgggagacaaaataacattcgaagcaactgg
aaatctagtggtaccgagatatgcattcgcaatggaaagaaatgctggatctggtattat
catttcagatacaccagtccacgattgcaatacaacttgtcagacacccaagggtgctat
aaacaccagcctcccatttcagaatatacatccgatcacaattggaaaatgtccaaaata
tgtaaaaagcacaaaattgagactggccacaggattgaggaatgtcccgtctattcaatc
tagaggcctatttggggccattgccggcttcattgaaggggggtggacagggatggtaga
tggatggtacggttatcaccatcaaaatgagcaggggtc
>CY084223
tgactcgaacaaaggtgtaacggcagcatgtcctcatgctggagcaaaaagcttctacaa
aaatttaatatggctagttaaaaaaggaaattcatacccaaagctcaacaaatcctacat
taatgataaagggaaagaagtcctcgtgctatggggcattcaccatccatctactactgc
tgaccaacaaagtctctatcagaatgcagatgcatatgtttttgtggggacatcaagata
cagcaagaagttcaagccggaaatagcaataagacccaaagtgagggatcaagaagggag
aatgaactattactggacactagtagagcctggagacaaaataacattcgaagcaactgg
aaatctagtggtaccgagatatgcattcgcaatggaaagaaatgctggatctggtattat
catttcagatacaccagtccacgattgcaatacaacttgtcagacacccaagggtgctgt
aaacaccagcctcccatttcagaatatacatccgatcacaattggaaaatgtccaaaata
tgtaaaaagcacaaaattgagactggccacaggattgaggaatgtcccatctattcaatc
tagaggcctatttggggccattgccggcttcattgaaggggggtggacagggatggtaga
tggatggtacggttatcaccatcaaaatgagcaggggtc
>CY084224
tgactcgaacaaaggtgtaacggcagcatgtcctcatgctggagcaaaaagcttctacaa
aaatttaatatggctagttaaaaaaggaaattcatacccaaagctcagcaaatcctacat
taatgataaagggaaagaagtcctcgtgctgtggggcattcaccatccatctactactgc
tgaccaacaaagtctctatcagaatgcagatgcatatgtttttgtggggacatcaagata
cagcaagaagttcaagccggaaatagcaataagacccaaagtgagggatcaagaagggag
aatgaactattactggacactagtagagccgggagacaaaataacattcgaagcaactgg
aaatctagtggtaccgagatatgcattcgcaatggaaagaaatgctggatctggtattat
catttcagatacaccagtccacgattgcaatacaacttgtcagacacccaagggtgctat
aaacaccagcctcccatttcaaaatatacatccgatcacaattggaaaatgtccaaaata
tgtaaaaagcacaaaattgagactggccacaggattgaggaatgtcccgtctattcaatc
tagaggcctatttggggccattgccggcttcattgaaggggggtggacagggatggtaga
tggatggtacggttatcaccatcaaaatgagcaggggtc
>CY084225
tgactcgaacaaaggtgtaacggcagcatgtcctcatgctggagcaaaaagcttctacaa
aaatttaatatggctagttaaaaaaggaaattcatacccaaagctcagcaaatcctacat
taatgataaagggaaagaagtcctcgtgctgtggggcattcaccatccatctactactgc
tgaccaacaaagtctctatcagaatgcagatgcatatgtttttgtggggacatcaagata
cagcaagaagttcaagccggaaatagcaataagacccaaagtgagggatcaagaagggag
aatgaactattactggacactagtagagccgggagacaaaataacattcgaagcaactgg
aaatctagtggtaccgagatatgcattcgcaatggaaagaaatgctggatctggtattat
catttcagatacaccagtccacgattgcaatacaacttgtcagacacccaagggtgccat
aaacaccagcctcccatttcagaatatacatccgatcacaattggaaaatgtccaaaata
tgtaaaaagcacaaaattgagactggccacaggattgaggaatgtcccgtctattcaatc
tagaggcctatttggggccattgccggcttcattgaaggggggtggacagggatggtaga
tggatggtacggttatcaccatcaaaatgagcaggggtc
>CY084226
tgactcgaacaaaggtgtaacggcagcatgtcctcatgctggagcaaaaagcttctacaa
aaatttaatatggctagttaaaaaaggaaattcatacccaaagctcaacaaatcctacat
taatgataaagggaaagaagtcctcgtgctatggggcattcaccatccatctactagtac
tgaccaacaaagtctctatcagaatgcagatgcatatgtttttgtggggacatcaagata
cagcaagaagtttaagccggaaatagcaataagacccaaagtgagggatcaagaagggag
aatgaactattactggacactagtagagccgggagacaaaataacattcgaagcaactgg
aaatctagtggtaccgagatatgcattcgcaatggaaagaaatgctggatctggtattat
tatttcagatacaccaatccacgattgcaatacaacttgtcagacacccaagggggctat
aaacaccagcctcccatttcagaatatacatccgatcacaattggaaagtgtccaaaata
tgtaaaaagcacaaaattgagactggccacaggattgaggaatgtcccgtctattcaatc
tagaggcctatttggggccattgccggtttcattgaaggggggtggacaggaatggtaga
tggatggtacggttatcaccatcaaaatgagcaggggtc
>CY084227
tgactcgaacaagggtgtaacggcagcatgtcctcatgctggagcaaaaagcttctacaa
aaatttaatatggctagttaaaaaaggaaattcatacccaaagctcagcaaatcctacat
taacgataaagggaaagaagtcctcgtgctatggggcattcaccatccatctactagtgc
tgaccaacaaagtctctatcagaatgcagatgcatatgtttttgtggggacatcaaaata
cagcaagaagttcaagccggaaatagcagtaagacccaaagtgagggatcaagaagggag
aatgaactattactggacactagtagagccgggagacaaaataacattcgaagcaactgg
aaatctattggtaccgagatatgcattcgcaatggaaagaaatgctggatctggtattat
catttcagatacaccagtccatgattgcaatacaacttgtcagacacccaagggtgctat
aaacaccagcctcccatttcagaatatacatccgatcacaattggaaaatgtccaaaata
tgtaaaaagcacaaaattgagactggccacaggattgaggaatgtcccgtctattcaatc
tagaggcctatttggggccattgccggtttcattgaaggggggtggacagggatggtaga
tggatggtacggttatcaccatcaaaatgagcaggggtc
>CY089387
tgactcgaacaaaggtgtaacggcagcatgtccacatgctggagcaaaaagcttctacaa
caatttaatatggctagttaaaaaaggaaattcatacccaaagctcaacaaatcctacat
taatgataaagggaaagaagtcctcgtgctatggggcattcaccatccatctactagtac
tgaccaacaaagtctctatcagaatgcagatgcatatgtttttgtggggacatcaagata
cagcaagaagtttaagccggaaatagcaataagacccaaagtgaggaatcaagaagggag
aatgaactattactggacactagtagagccgggagacaaaataacattcgaagcaactgg
aaatctagtggtaccgagatatgcattcgcaatggaaagaaatgctggatctggtattat
catttcagatacaccaatccacgattgcaatacaacttgtcagacacccaagggggctat
aaacaccagcctcccatttcagaatatacatccgatcacaattggaaagtgtccaaaata
tgtaaaaagcacaaaattgagactggccacaggattgaggaatgtcccgtctattcaatc
tagaggcctatttggggccattgccggtttcattgaaggggggtggacaggaatggtaga
tggatggtacggttatcaccatcaaaatgagcaggggtc
>CY089389
tgactcgaacaaaggtgtaacggcagcatgtccacatgctggagcaaaaagcttctacaa
caatttaatatggctagttaaaaaaggaaattcatacccaaagctcaacaaatcctacat
taatgataaagggaaagaagtcctcgtgctatggggcattcaccatccatctactagtac
tgaccaacaaagtctctatcagaatgcagatgcatatgtttttgtggggacatcaagata
cagcaagaagtttaagccggaaatagcaataagacccaaagtgagggatcaagaagggag
aatgaactattactggacactagtagagccgggagacaaaataacattcgaagcaactgg
aaatctagtggtaccgagatatgcattcgcaatggaaagaaatgctggatctggtattat
catttcagatacaccaatccacgattgcaatacaacttgtcagacacccaagggggctat
aaacaccagcctcccatttcagaatatacatccgatcacaattggaaagtgtccaaaata
tgtaaaaagcacaaaattgagactggccacaggattgaggaatgtcccgtctattcaatc
tagaggcctatttggggccattgccggtttcattgaaggggggtggacaggaatggtaga
tggatggtacggttatcaccatcaaaatgagcaggggtc
>CY089391
tgactcgaacaaaggtgtaacggcagcatgtccacatgctggagcaaaaagcttctacaa
caatttaatatggctagttaaaaaaggaaattcatacccaaagctcaacaaatcctacat
taatgataaagggaaagaagtcctcgtgctatggggcattcaccatccatctactagtac
tgaccaacaaagtctctatcagaatgcagatgcatatgtttttgtggggacatcaagata
cagcaagaagtttaagccggaaatagcaataagacccaaagtgagggatcaagaagggag
aatgaactattactggacactagtagagccgggagacaaaataacattcgaagcaactgg
aaatctagtggtgccgagatatgcattcgcaatggaaagaaatgctggatctggtattat
catttcagatacaccaatccacgattgcaatacaacttgtcagacacccaagggggctat
aaacaccagcctcccatttcagaatatacatccgatcacaattggaaagtgtccaaaata
tgtaaaaagcacaaaattgagactggccacaggattgaggaatgtcccgtctattcaatc
tagaggcctatttggggccattgccggtttcattgaaggggggtggacaggaatggtaga
tggatggtacggttatcaccatcaaaatgagcaggggtc
>CY089407
tgacacgaacagaggtgtgacggcagcatgtcctcatgctgggacaaacagcttctacag
aaatttaatatggctagtaaaaaagggaaattcatacccaaagatcaacaaatcctacat
taacaataaagagaaggaagttctcgtgctatgggccattcaccatccatctaccagtgc
cgaccaacaaagtctctaccaaaatgcagatgcctatgtgtttgtggggtcatcaagata
cagcaggaagttcgagccagaaatagcaacaagacccaaggtgagagaccaagcagggag
aatgaactattactggacactagtagagcctggagacaagataacattcgaagcaactgg
aaatctagtggcaccgagatatgccttcgcattgaaaagaaattctggatctggtattat
catttcagatacatcagtccacgattgtgatacgacttgtcagacacccaatggtgctat
aaacaccagcctcccatttcaaaatatacatccagtcacaattggagaatgtccaaaata
tgtaaaaagtactaaactgagaatggccacaggattaaggaatatcccgtctattcaatc
tagaggcctgtttggtgccattgctggctttatcgaagggggctggacaggaatgataga
tggatggtacggttatcaccatcaaaatgagcagggatc
>CY089463
tgactcgaacaaaggtgtaacggcagcatgtcctcatgctggagcaaaaggcttctacaa
aaatttaatatggctagttaaaaaaggaaattcatacccaaagctcagcaaatcctacat
taatgataaagggaaagaagtcctcgtgctatggggcattcaccatccatctactactgc
tgaccaacaaagtctctatcagaatgcagatacatatgtttttgtggggacatcaagata
cagcaagaagttcaagccggaaatagcaataagacccaaagtgagggatcaagaagggag
aatgaactattactggacactagtagagccgggagacaaaataacattcgaagcaactgg
aaatctagtggtaccgagatatgcattcgcaatggaaagaaatgctggatctggtattat
catttcagatacaccagtccacgattgcaatacaacttgtcagacacccaagggtgctat
aaacaccagcctcccatttcagaatatacatccgatcacaattggaaaatgtccaaaata
tgtaaaaagcacaaaattgagactggccacaggattgaggaatgtcccgtctattcaatc
tagaggcctatttggggccattgccggcttcattgaaggggggtggacagggatggtaga
tggatggtacggttatcaccatcaaaatgagcaggggtc
>CY089585
tgacccgaacaaaggtgtaacggcagcatgtcctcatgctggagcaaaaagcttctacaa
aaatttaatatggctagttaaaaaaggaaattcatacccaaagctcagcacatcctatat
taatgataaagggaaagaagtcctcgtgctatggggcattcaccatccatctactagtgc
tgaccaacaaagtctctatcagaatgcagatgcatatgcttttgtggggacatcaagata
cagcaagaagttcaagccggaaatagcaataagacccaaagtgagggatcaagaagggag
aatgaactattactggacactagtagagccgggagacaaaataacattcgaagcaactgg
aaatctagtggtgccgagatatgcattcgcaatggaaagaaatgcgggatctggtattat
catttcagatacatcagtccacgattgcaatacaacttgtcaaacacccaagggtgctat
aaacaccagcctcccatttcagaatgtacatccgatcacaattggaaaatgtccaaaata
tgtaaaaagcacaaaattgagactggccacaggattgaggaatgtcccgtctattcaatc
tcgaggcctatttggggccattgccggtttcattgaaggggggtggacagggatggtaga
tggatggtacggttatcatcatcaaaatgagcaggggtc
>CY089854
tgacccgaacaaaggtgtaacggcagcatgtcctcatgctggagcaaaaagcttctacaa
aaatttaatatggctagttaaaaaaggaaattcatacccaaagctcagcacatcctatat
taatgataaagggaaaaaagtactcgtgctatggggcattcaccatccatctactagtgc
tgaccaacaaagtctctatcagaatgcagatgcatatgcttttgtggggacatcaagata
cagcaagaagttcaagccggaaatagcaataagacccaaagtgagggatcaagaagggag
aatgaactattactggacactagtagagccgggagacaaaataacattcgaagcaactgg
aaatctagtggtgccgagatatgcattcgcaatggaaagaaatgagggatctggtattat
catttcagatacatcagtccacgattgcaatacaacttgtcaaacacccaagggtgctat
aaacaccagcctcccatttcagaatgtacatccgatcacaattggaaaatgtccaaaata
tgtaaaaagcacaaaattgagactggccacaggattgaggaatgtcccgtctattcaatc
tcgaggcctatttggggccattgccggtttcattgaaggggggtggacagggatggtaga
tggatggtacggttaccatcatcaaaatgagcaggggtc
>CY089856
tgacccgaacaaaggtgtaacggcagcatgtcctcatgctggagcaaaaagcttctacaa
aaatttaatatggctagttaaaaaaggaaattcatacccaaagctcagcacatcctatat
taatgataaagggaaagaagtcctcgtgctatggggcattcaccatccatctactagtgc
tgaccaacaaagtctctatcagaatgcagatgcatatgcttttgtggggacatcaagata
cagcaagaagttcaagccggaaatagcaataagacccaaagtgagggatcaagaagggag
aatgaactattactggacactagtagagccgggagacaaaataacattcgaagcaactgg
aaatctagtggtgccgagatatgcattcgcaatggaaagaaatgcgggatctggtattat
catttcagatacatcagtccacgattgcaatacaacttgtcaaacacccaagggtgctat
aaacaccagcctcccatttcagaatgtacatccgatcacaattggaaaatgtccaaaata
tgtaaaaagcacaaaattgagactggccacaggattgaggaatgtcccgtctattcaatc
tcgaggcctatttggggccattgccggtttcattgaaggggggtggacagggatggtaga
tggatggtacggttatcatcatcaaaatgagcaggggtc
>CY090055
tgactcgaacaaaggtgtaacggcagcatgtccacatgctggagcaaaaagcttctacaa
caatttaatatggctagttaaaaaaggaaattcatacccaaagctcaacaaatcctacat
taatgataaagggaaagaagtcctcgtgctatggggcattcaccatccatctactagtac
tgaccaacaaagtctctatcagaatgcagatgcatatgtttttgtggggacatcaagata
cagcaagaagtttaagccggaaatagcaataagacccaaagtgagggatcaagaagggag
aatgaactattactggacactagtagagccgggagacaaaataacattcgaagcaactgg
aaatctagtggtaccgagatatgcattcgcaatggaaagaaatgctggatctggtattat
catttcagatacaccaatccacgattgcaatacaacttgtcagacacccaagggggctat
aaacaccagcctcccatttcagaatatacatccgatcacaattggaaagtgtccaaaata
tgtaaaaagcacaaaattgagactggccacaggattgaggaatgtcccgtctattcaatc
tagaggcctatttggggccattgccggtttcattgaaggggggtggacaggaatggtaga
tggatggtacggttatcaccatcaaaatgagcaggggtc
>CY090808
tgactcgaacaaaggtgtaacggcagcatgtcctcatgctggagcaaaaagcttctacaa
aaatttaatatggctagttaaaaaaggaaattcatacccaaagctcagcaaatcctacat
taatgataaagggaaagaagtcctcgtgctgtggggcattcaccatccatctactactgc
tgaccaacaaagtctctatcagaatgcagatgcatatgtttttgtggggacatcaagata
cagcaagaagttcaagccggaaatagcaataagacccaaagtgagggatcaagaagggag
aatgaactattactggacactagtagagccgggagacaaaataacattcgaagcaactgg
aaatctagtggtaccgaratatgcattcgcaatggaaagaaatgctggatctggtattat
catttcagatacaccagtccacgattgcaatacaacttgtcagacacccaagggtgctat
aaacaccagcctcccatttcagaatatacatccgattacaattggaaaatgtccaaaata
tgtaaaaagcacaaaattgagactggccacaggattgaggaatgtcccgtctattcaatc
tagaggcctatttggggccattgccggcttcattgaaggggggtggacagggatggtaga
tggatggtacggttatcaccatcaaaatgagcaggggtc
>CY090816
tgactcgaacaaaggtgtaacggcagcatgtcctcatgctggagcaaaaagcttctacaa
aaatttaatatggctagttaaaaaaggaaattcatacccaaagctcagcaaatcctacat
taatgataaagggaaagaagtcctcgtgctgtggggcattcaccatccatctactactgc
tgaccaacaaagtctctatcagaatgcagatgcatatgtttttgtggggacatcaagata
cagcaagaagttcaagccggaaatagcaataagacccaaagtgagggatcaagaagggag
aatgaactattactggacactagtagagccgggagacaaaataacattcgaagcaactgg
aaatctagtggtaccgagatatgcattcgcaatggaaagaaatgctggatctggtattat
catttcagatacaccagtccacgattgcaatacaacttgtcagacacccaagggtgctat
aaacaccagcctcccatttcagaatatacatccgattacaattggaaaatgtccaaaata
tgtaaaaagcacaaaattgagactggccacaggattgaggaatgtcccgtctattcaatc
tagaggcctatttggggccattgccggcttcattgaaggggggtggacagggatggtaga
tggatggtacggttatcaccatcaaaatgagcaggggtc
>CY090824
tgactcgaacaaaggtgtaacggcagcatgtcctcatgctggagcaaaaagcttctacaa
aaatttaatatggctagttaaaaaaggaaattcatacccaaagctcagcaaatcctacat
taatgataaagggaaagaagtcctcgtgctgtggggcattcaccatccatctactactgc
tgaccaacaaagtctctatcagaatgcagatgcatatgtttttgtggggacatcaagata
cagcaagaagttcaagccggaaatagcaataagacccaaagtgagggatcaagaagggag
aatgaactattactggacactagtagagccgggagacaaaataacattcgaagcaactgg
aaatctagtggtaccgagatatgcattcgcaatggaaagaaatgctggatctggtattat
catttcagatacaccagtccacgattgcaatacaacttgtcagacacccaagggtgctat
aaacaccagcctcccatttcagaatatacatccgattacaattggaaaatgtccaaaata
tgtaaaaagcacaaaattgagactggccacaggattgaggaatgtcccgtctattcaatc
tagaggcctatttggggccattgccggcttcattgaaggggggtggacagggatggtaga
tggatggtacggttatcaccatcaaaatgagcaggggtc
>CY090832
tgactcgaacaaaggtgtaacggcagcatgtcctcatgctggagcaaaaagcttctacaa
aaatttaatatggctagttaaaaaaggaaattcatacccaaagctcagcaaatcctacat
taatgataaagggaaagaagtcctcgtgctgtggggcattcaccatccatctactactgc
tgaccaacaaagtctctatcagaatgcagatgcatatgtttttgtggggacatcaagata
cagcaagaagttcaagccggaaatagcaataagacccaaagtgagggrtcaagaagggag
aatgaactattactggacactagtagagccgggagacaaaataacattcgaagcaactgg
aaatctagtggtaccgagatatgcattcgcaatggaaagaaatgctggatctggtattat
catttcagatacaccagtccacgattgcaatacaacttgtcagacacccaagggtgctat
aaacaccagcctcccatttcagaatatacatccgattacaattggaaaatgtccaaaata
tgtaaaaagcacaaaattgagactggccacaggattgaggaatgtcccgtctattcaatc
tagaggcctatttggggccattgccggcttcattgaaggggggtggacagggatggtaga
tggatggtacggttatcaccatcaaaatgagcaggggtc
>CY091597
tgactcgaacaaaggtgtaacggcagcatgtcctcatgctggagcaaaaagcttctacaa
aaatttaatatggctagttaaaaaaggaaattcatacccaaagctcagcaaatcctacat
taatgataaagggaaagaagtcctcgtgctatggggcattcaccatccatctactactgc
tgaccaacaaagtctctatcagaatgcagatgcatatgtttttgtggggacatcaagata
cagcaagaagttcaagccggaaatagcaataagacccaaagtgagggatcgagaagggag
aatgaactattactggacactagtagagccgggagacaaaataacattcgaagcaactgg
aaatctagtggtaccgagatatgcattcgcaatggaaagaaatgctggatctggtattat
catttcagatacaccagtccatgattgcaatacaacttgtcagacacccaagggtgctat
aaacaccagcctcccatttcagaatatacatccgatcacaattggaaaatgtccaaaata
tgtaaaaagcacaaaattgagactggccacaggattgaggaatgtcccgtctattcaatc
tagaggcctatttggggccattgccggcttcattgaaggggggtggacagggatggtaga
tggatggtacggttatcaccatcaaaatgagcaggggtc
>CY091601
tgactcgaacaaaggtgtaacggcagcatgtcctcatgctggagcaaaaagcttctacaa
aaatttaatatggctagttaaaaaagaaaattcatacccaaagctcagcaaatcctacat
taatgataaagggaaagaagtcctcgtgctatggggcattcaccatccatctactactgc
tgaccaacaaagtatctatcagaatgcagatgcatatgtttttgtggggacatcaagata
cagcaagaagttcaagccggaaatagcaataagacccaaagtgagggatcaagaagggag
aatgaactattactggacactagtagagccgggagacaaaataacatttgaagcaactgg
aaatctagtggtaccgagatatgcattcgcaatggaaagaaatgctggatctggtattat
catttcagatacaccagtccacgattgcaatacaacttgtcagacacccaagggtgctat
aaacaccagcctcccatttcagaatatacatccgatcacaattggaaaatgtccaaaata
tgtaaaaagcacaaaattgagactggccacaggactgaggaatgtcccgtctattcaatc
tagaggcctatttggggccattgccggcttcattgaaggggggtggacagggatggtaga
tggatggtacggttatcaccatcaaaatgagcaggggtc
>CY091605
tgactcgaacaaaggtgtaacggcagcatgtcctcatgctggagcaaaaagcttctacaa
aaatttaatatggctagttaaaaaaggaaattcatacccaaagctcagcaaatcctacat
taacgataaagggaaagaagtcctcgtgctatggggcattcaccatccatctactagtgc
tgaccaacaaagtctctatcagaatgcagatgcatatgtttttgtggggacatcaaaata
cagcaagaagttcaagccggaaatagcagtaagacccaaagtgagggrtcaagaagggag
aatgaactattactggacactagtagagccgggagacaaaataacattcgaagcaactgg
aaatctattggtaccgagatatgcattcgcaatggaaagaaatgctggatctggtattat
catttcagatacaccagtccacgattgcaatacaacttgtcagacacccaagggtgctat
aaacaccagcctcccatttcagaatatacatccgatcacaattggaaagtgtccaaaata
tgtaaaaagcacaaaattgagactggccacaggattgaggaatgtcccgtctattcaatc
tagaggcctatttggggccattgccggtttcattgaaggggggtggacagggatggtaga
tggatggtacggttatcaccatcaaaatgagcaggggtc
>CY091609
tgactcgaacaaaggtgtaacggcagcatgtcctcatgctggagcaaaaagcttctacaa
aaatttaatatggctagttaaaraaggaaattcatacccaaagctcagcaaatcctacat
taacgataaagggaaagaagtcctcgtgctatggggcattcaccatccatctactagtgc
tgaccaacaaagtctctatcagaatgcagatgcatatgtttttgtggggacatcaaaata
cagcaagaagttcaagccggaaatagcagtaagacctaaagtgaggggtcaagaagggag
aatgaactattactggacactagtagagccgggagacaaaataacattcgaagcaactgg
aaatctattggtaccgagatatgcattcgcaatggaaagaaatgctggatctggtattat
catttcagatacaccagtccacgattgcaatacaacttgtcagacacccaagggtgctat
aaacaccagcctcccatttcagaatatacatccgatcacaattggaaaatgtccaaaata
tgtaaaaagcacaaaattgagactggccacgggattgaggaatgtcccgtctattcaatc
tagaggcctatttggggccattgccggtttcattgaaggggggtggacagggatggtaga
tggatggtacggttatcaccatcaaaatgagcaggggtc
>CY091613
tgactcgaacaaaggtgtaacggcagcatgtcctcatgctggagcaaaaagcttctacaa
aaatttaatatggctagttaaaaaaggaaattcatacccaaagctcagcaaatcctacat
taatgataaagggaaagaagtcctcgtgctgtggggcattcaccatccatctactactgc
tgaccaacaaagtctctatcagaatgcagatgcatatgtttttgtggggacatcaagata
cagcaagaagttcaagccggaaatagcaataagacccaaagtgagggatcragaagggag
aatgaactattactggacactagtagagccgggagacaaaataacattcgaagcaactgg
aaatctagtggtaccgagatatgcattcgcaatggaaagaaatgctggatctggtattat
catttcagatacaccagtccacgattgcaatacaacttgtcagacacccaatggtgctat
aaacaccagcctcccatttcagaatatacatccgatcacaattggaaaatgtccaaaata
tgtaaaaagcacaaaattgagactggccacaggattgaggaatgtcccgtctattcaatc
tagaggcctatttggggccattgccggcttcattgaaggggggtggacagggatggtaga
tggatggtacggttatcaccatcaaaatgagcaggggtc
>CY091616
tgactcgaacaaaggtgtaacggcagcatgtcctcatgctggagcaaaaagcttctacaa
aaatttaatatggctagttaaaaaaggaaattcatacccaaagctcagcaaatcctacat
taatgataaagggaaagaagtcctcgtgctgtggggcattcaccatccatctactactgc
tgatcaacaaagtctctatcagaatgcagatgcatatgtttttgtggggacatcaagata
cagcaagaagttcaagccggaaatagcaataagacccaaagtgaggggtcaagaagggag
aatgaactattactggacactagtagagccgggagacaaaataacattcgaagcaactgg
aaatctagtggtaccgagatatgcattcgcaatggaaagaaatgctggatctggtattat
catttcagatacaccagtccacgattgcaatacaacttgtcagacacccaatggtgctat
aaacaccagcctcccatttcagaatatacatccgatcacaattggaaaatgtccaaaata
tgtaaaaagcacaaaattgagactggccacaggattgaggaatgtcccgtctattcaatc
tagaggcctatttggggccattgccggcttcattgaaggggggtggacagggatggtaga
tggatggtacggttatcaccatcaaaatgagcaggggtc
>CY091620
tgactcgaacaaaggtgtaacggcagcatgtcctcatgctggagcaaaaggcttctacaa
aaatttaatatggctagttaaaaaaggaaattcatacccaaagctcagcaaatcctacat
taatgataaagggaaagaagtcctcgtgctatggggcattcaccatccatctactactgc
tgaccaacaaagtatctatcagaatgcagatacatatgtttttgtggggacatcaagata
cagcaagaagttcaagccggaaatagcaataagacccaaagtgagggatcaagaagggag
aatgaactattactggacactagtagagccgggagacaaaataacattcgaagcaactgg
aaatctagtggtaccgagatatgcattcgcaatggaaagaaatgctggatctggtattat
catttcagatacaccagtccacgattgcaatacaacttgtcagacacccaagggtgctat
aaacaccagcctcccatttcagaatatacatccgatcacaattggaaaatgtccaaaata
tgtaaaaagcacaaaattgagactggccacaggattgaggaatgtcccgtctattcaatc
tagaggcctatttggggccattgccggcttcattgaaggggggtggacagggatggtaga
tggatggtacggttatcaccatcaaaacgagcaggggtc
>CY091684
tgactcgaacaaaggtgtaacggcagcatgtcctcaagctggagcaaaaagcttctacaa
aaatttaatatggctagttaaaaaaggaaattcatacccaaagctcagcaaatcctacat
taacgataaagggaaagaagtcctcgtgctatggggcattcaccatccatctactagtgc
tgaccaacaaagtctctatcagaatgcagatgcatatgtttttgtggggacatcaaaata
cagcaagaagttcaagccggaaatagcagtaagacccaaagtgagggatcaagaagggag
aatgaactattactggacactagtagagccgggagacaaaataacattcgaagcaactgg
aaatctattggtaccgagatatgcattcgcaatggaaagaaatgctggatctggtattat
catttcagatacaccagtccacgattgcaatacaacttgtcagacacccaagggtgctat
aaacaccagcctcccatttcagaatatacatccgatcacaattggaaaatgtcccaaata
tgtaaaaagcacaaaattgagactggccacaggattgaggaatgtcccgtctattcaatc
tagaggcctatttggggccattgccggtttcattgaaggggggtggacagggatggtaga
tggatggtacggttatcaccatcaaaatgcgcaggggtc
>CY091686
tgactcgaacaaaggtgtaacggcagcatgtcctcatgctggagcaaaaagcttctacaa
aaatttaatatggctagttaaaaaaggaaattcatacccaaagctcagcaaatcctacat
taatgataaagggaaagaagtcctcgtgctatggggcattcaccatccatctactactgc
tgaccaacaaagtctctatcagaatgcagatacatatgtttttgtggggacatcaagata
cagcaagaagttcaagccggaaatagcaataagacccaaagtgagggatcaagaagggag
aatgaactattactggacactagtagagccgggagacaaaataacattcgaagcaactgg
aaatctagtggtaccgagatatgcattcgcaatggaaagaaatgctggatctggtattat
catttcagatacaccagtccacgattgcaatacaacttgtcagacacccaagggtgctat
aaacaccagcctcccatttcagaatatacatccgatcacaattggaaaatgtccaaaata
tgtaaaaagcacaaaattgagactggccacaggattgaggaatgtcccgtctattcaatc
tagaggcctatttggggccattgccggcttcattgaaggggggtggacagggatggtaga
tggatggtacggttatcaccatcaaaatgagcaggggtc
>CY091690
tgactcgaacaaaggtgtaacggcagcatgtcctcaagctggagcaaaaagcttctacaa
aaatttaatatggctagttaaaaaaggaaattcatacccaaagctcagcaaatcctacat
taacgataaagggaaagaagtcctcgtgctatggggcattcaccatccatctactagtgc
tgaccaacaaagtctctatcagaatgcagatgcatatgtttttgtggggacatcaaaata
cagcaagaagttcaagccggaaatagcagtaagacccaaagtgagggatcaagaagggag
aatgaactattactggacactagtagagccgggagacaaaataacattcgaagcaactgg
aaatctattggtaccgagatatgcattcgcaatggaaagaaatgctggatctggtattat
catttcagatacaccagtccacgattgcaatacaacttgtcagacacccaagggtgctat
aaacaccagcctcccatttcagaatatacatccgatcacaattggaaaatgtcccaaata
tgtaaaaagcacaaaattgagactggccacaggattgaggaatgtcccgtctattcaatc
tagaggcctatttggggccattgccggtttcattgaaggggggtggacagggatggtaga
tggatggtacggttatcaccatcaaaatgcgcaggggtc
>CY091692
tgactcgaacaaaggtgtaacggcagcatgtcctcatgctggagcaaaaggcttctacaa
aaatttaatatggctagttaaaaaaggaaattcatacccaaagctcagcatatcctacat
taatgataaagggaaagaagtcctcgtgctatggggcattcaccatccatctactactgc
tgaccaacaaagtctctatcagaatgcagatacatatgtttttgtggggacatcaagata
cagcaagaagttcaagccggaaatagcaataagacccaaagtaagggatcaagaagggag
aatgaactattactggacactagtagagccgggagacaaaataacattcgaagcaactgg
aaatctagtggtaccgagatatgcattcgcaatggaaagaaatgctggatctggtattat
catttcagatacaccagtccacgattgcaatacaacttgtcagacacccaagggtgctat
aaacaccagcctcccatttcagaatatacatccgatcacaattggaaaatgtccaaaata
tgtaaaaagcacaaaattgagactggccacaggattgaggaatgtcccgtctattcaatc
tagaggcctatttggggccattgccggcttcattgaaggggggtggacagggatggtaga
tggatggtacggttatcaccatcaaaatgagcaggggtc
>CY091694
tgactcgaacaaaggtgtaacggcagcatgtcctcatgctggagcaaaaagcttctacaa
aaatttaatatggctagttaaaaaagggaattcatacccaaagctcagcaaatcctacat
taatgataaagggaaagaagtcctcgtgctatggggcattcaccatccatctactactgc
tgaccaacaaagtctctatcagaatgcagatgcatatatttttgtggggacatcaagata
cagcaagaagttcaagccggaaatagcaataagacccaaagtgagagatcaagaagggag
aatgaactattactggacactagtagagccgggagacaaaataacattcgaagcaactgg
aaatctagtggtaccgagatatgcattcgcaatggaaagaaatgctggatctggtattat
catttcagatacaccagtccacgattgcaatacaacttgtcagacacccaagggtgctat
aaacaccagcctcccatttcagaatatacatccgatcacaattggaaaatgtccaaaata
tgtaaaaagcacaaaattgagactggccacaggattgaggaatgtcccgtctattcaatc
tagaggcctatttggggccattgccggcttcattgaaggggggtggacagggatggtaga
tggatggtacggttatcaccatcaaaatgagcaggggtc
>CY091696
tgactcgaacaaaggtgtaacggcagcatgtcctcaagctggagcaaaaagcttctacaa
aaatttaatatggctagttaaaaaaggaaattcatacccaaagctcagcaaatcctacat
taacgataaagggaaagaagtcctcgtgctatggggcattcaccatccatctactagtgc
tgaccaacaaagtctctatcagaatgcagatgcatatgtttttgtggggacatcaaaata
cagcaagaagttcaagccggaaatagcagtaagacccaaagtgagggatcaagaagggag
aatgaactattactggacactagtagagccgggagacaaaataacattcgaagcaactgg
aaatctattggtaccgagatatgcattcgcaatggaaagaaatgctggatctggtattat
catttcagatacaccagtccacgattgcaatacaacttgtcagacacccaagggtgctat
aaacaccagcctcccatttcagaatatacatccgatcacaattggaaaatgtcccaaata
tgtaaaaagcacaaaattgagactggccacaggattgaggaatgtcccgtctattcaatc
tagaggcctatttggggccattgccggtttcattgaaggggggtggacagggatggtaga
tggatggtacggttatcaccatcaaaatgcgcaggggtc
>CY091698
tgactcgaacaaaggtgtaacggcagcatgtcctcatgctggagcaaaaggcttctacaa
aaatttaatatggctagttaaaaaaggaaattcatacccaaagctcagcaaatcctacat
taatgataaagggaaagaagtcctcgtgctatggggcattcaccatccatctactactgc
tgaccaacaaagtctctatcagaatgcagatacatatgtttttgtggggacatcaagata
cagcaagaagttcaagccggaaatagcaataagacccaaagtgagggatcaagaagggag
aatgaactattactggacaatagtagagccgggagacaaaataacattcgaagcaactgg
aaatctagtggtaccgagatatgcattcgcaatggaaagaaatgctggatctggtattat
catttcagatacaccagtccacgattgcaatacaacttgtcagacacccaagggtgctat
aaacaccagcctcccatttcagaatatacatccgatcacaattgggaaatgtccaaaata
tgtaaaaagcaccaaattgagactggccacaggattgaggaatgtcccgtctattcaatc
tagaggcctatttggggccattgccggcttcattgaaggggggtggacagggatggtaga
tggatggtacggttatcaccatcaaaatgagcaggggtc
>CY091700
tgactcgaacaaaggtgtaacggcagcatgtcctcaagctggagcaaaaagcttttacaa
aaatttaatatggctagttaaaaaaggaaattcatacccaaagctcagcaaatcctacat
taacgataaagggaaagaagtcctcgtgctgtggggcattcaccatccatctactagtgc
tgaccaacaaagtctctatcagaatgcagatgcatatgtttttgtggggacatcaaaata
cagcaagaagttcaagccggaaatagcagtaagacccaaagtgagggatcaagaagggag
aatgaactattactggacactagtagagccgggagacaaaataacattcgaagcaactgg
aaatctattggtaccgagatatgcattcgcaatggaaagaaatgctggatctggtattat
catttcagatacaccagtccacgattgcaatacaacttgtcagacacccaagggtgctat
aaacaccagcctcccatttcagaatatacatccgatcacaattggaaaatgtcccaaata
tgtaaaaagcacaaaattgagactggccacaggattaaggaatgtcccgtctattcaatc
tagaggcctatttggggccattgccggtttcattgaaggggggtggacagggatggtaga
tggatggtacggttatcaccatcaaaatgcgcaggggtc
>CY091702
tgactcgaacaaaggtgtaacggcagcatgtcctcatgctggagcaaaaggcttctacaa
aaatttaatatggctagttaaaaaaggaaattcatacccaaagctcagcaaatcctacat
taatgataaagggaaagaagtccttgtgctatggggcattcaccatccgtctactactgc
tgaccaacaaagtctctatcagaatgcagatacatatgtttttgtggggacatcaagata
cagcaagaagttcaagccggaaatagcaataagacccaaagtgagggatcaagaagggag
aatgaactattactggacactagtagagccgggagacaaaataacattcgaagcaactgg
aaatctagtggtaccgagatatgcattcgcaatggaaagaaatgctggatctggtattat
catttcagatacaccagtccacgattgcaatacaacttgtcagacacccaagggtgctat
aaacaccagcctcccatttcagaatatacatccgattacaattggaaaatgtccaaaata
tgtaaaaagcacaaaattgagactggccacaggattgaggaatgtcccgtctattcaatc
tagaggcctatttggggccattgccggcttcattgaaggggggtggacagggatggtaga
tggatggtacggttatcaccatcaaaatgagcaggggtc
>CY091706
tgactcgaacaaaggtgtaacggcagcatgtcctcatgctggagcaaaaagcttctacaa
aaatttaatatggctagttaaaaaaggaaattcatacccaaagctcagcaaatcctacat
taacgataaagggaaagaagtcctcgtgctatggggcattcaccatccatctactagtgc
tgaccaacaaagtctctatcagaatgcagatgcatatgtttttgtggggacatcaaaata
cagcaagaagttcaagccggaaatagcagtaagacccaaagtgagagatcaagaagggag
aatgaactattactggacactagtagagccgggagacaaaataacattcgaagcaactgg
aaatctattggtaccgagatatgcattcgcaatggaaagaaatgctggatctggtattat
catttcagatacaccagtccacgattgcaatacaacttgtcagacacccaagggtgctat
aaacaccagcctcccatttcagaatatacatccgatcacaattggaaaatgtccaaaata
tgtaaaaagcacaaaattgagactggccacaggattgaggaatgtcccgtctattcaatc
tagaggcctatttggggccattgccggtttcattgaaggggggtggacagggatggtaga
tggatggtacggttatcaccatcaaaatgagcaggggtc
>CY091708
tgactcgaacaaaggtgtaacggcagcatgtcctcatgctggagcaaaaggcttctacaa
aaatttaatatggctagttaaaaaaggaaattcatacccaaagctcagcaaatcctacat
taatgataaagggaaagaagtcctcgtgctatggggcattcaccatccatctactactgc
tgaccaacaaagtctctatcagaatgcagatacatatgtttttgtggggacatcaagata
cagcaagaagttcaagccggaaatagcaataagacccaaagtgagggatcaagaagggag
aatgaactattactggacaatagtagagccgggagacaaaataacattcgaagcaactgg
aaatctagtggtaccgagatatgcattcgcaatggaaagaaatgctggatctggtattat
catttcagatacaccagtccacgattgcaatacaacttgtcagacacccaagggtgctat
aaacaccagcctcccatttcagaatatacatccgatcacaattgggaaatgtccaaaata
tgtaaaaagcaccaaattgagactggccacaggattgaggaatgtcccgtctattcaatc
tagaggcctatttggggccattgccggcttcattgaaggggggtggacagggatggtaga
tggatggtacggttatcaccatcaaaatgagcaagggtc
>CY091712
tgactcgaacaaaggtgtaacggcagcatgtcctcatgctggagcaaaaggcttctacaa
aaatttaatatggctagttaaaaaaggaaattcatacccaaagctcagcaaatcctacat
taatgataaagggaaagaagtcctcgtgctatggggcattcaccatccatctactactgc
tgaccaacaaagtctctatcagaatgcagatacatatgtttttgtggggacatcaagata
cagcaagaagttcaagccggaaatagcaataagacccaaagtgagggatcaagaagggag
aatgaactattactggacactagtagcgccgggagacaaaataacattcgaagcaactgg
aaatctagtggtaccgagatatgcattcgcgatggaaagaaatgctggatctggtattat
catttcagatacaccagtccacgattgcaatacaacttgtcagacacccaagggtgctat
aaacaccagcctcccatttcagaatatacatccgatcacaattggaaaatgtccaaaata
tgtaaaaagcacaaaattgagactggccacaggattgaggaatgtcccgtctattcaatc
tagaggcctatttggggccattgccggcttcattgaaggggggtggacagggatggtaga
tggatggtacggttatcaccatcaaaatgagcaggggtc
>CY091714
tgactcgaacaaaggtgtaacggtagcatgtcctcatgctggagcaaaaggcttctacaa
aaatttaatatggctagttaaaaaaggaaattcatacccaaagctcagcaaatcctacat
taatgataaagggaaagaagtcctcgtgctatggggcattcaccatccatctactactgc
tgaccaacaaagtctctatcagaatgcagatacgtatgtttttgtggggacatcaagata
cagcaagaagttcaagccggaaatagcaataagacccaaagtgagggatcaagaagggag
aatgaactattactggacactagtagagccgggagacaaaataacattcgaagcaactgg
aaatctagtggtaccgagatatgcattcgcaatggaaagaaatgctggatctggtattat
catttcagatacaccagtccacgattgcaatacaacttgtcagacacccaagggtgctat
aaacaccagcctcccatttcagaatatacatccgatcactattggaaaatgtccaaaata
tgtaaaaagcacaaaattgagactggccacaggattgaggaatgtcccgtctattcaatc
tagaggcctatttggggccattgccggcttcattgaaggggggtggacagggatggtaga
tggatggtacggttatcaccatcaaaatgagcaggggtc
>CY091716
tgactcgaacaaaggtgtaacggcagcatgtcctcatgctggagcaaaaggcttctacaa
aaatttaatatggctagttaaaaaaggaaattcatacccaaagctcagcaaatcctacat
taatgataaagggaaagaagtcctcgtgctatggggcattcaccatccatctactactgc
tgaccaacaaagtctctatcagaatgcagatacatatgtttttgtggggacatcaagata
cagcaagaagttcaagccggaaatagcaataagacccaaagtgagggatcaagaagggag
aatgaactattactggacactagtagagccgggagacaaaataacattcgaagcaactgg
aaatctagtggtaccgagatatgcattcgcaatggaaagaaatgctggatctggtattat
catttcagatacaccagtccacgattgcaatacaacttgtcagacacccaagggtgctat
aaacaccagcctcccatttcagaatatacatccgatcacaattggaaaatgtccaaaata
tgtaaaaagcacaaaattgagactggccacaggattgaggaatgtcccgtctattcaatc
tagaggcctatttggggccattgccggcttcattgaaggggggtggacagggatggtaga
tggatggtacggttatcaccatcaaaatgagcaggggtc
>CY091718
tgactcgaacaaaggtgtaacggcagcatgtcctcatgctggagcaaaaggcttctacaa
aaatttaatatggctagttaaaaaaggaaattcatacccaaagctcagcaaatcctacat
taatgataaagggaaagaagtcctcgtgctatggggcattcaccatccatctactactgc
tgaccaacaaagtctctatcagaatgcagatacatatgtttttgtggggacatcaagata
cagcaagaagttcaagccggaaatagcaataagacccaaagtgagggatcaagaagggag
aatgaactattactggacactagtagagccgggagacaaaataacattcgaagcaactgg
aaatctagtggtaccgagatatgcattcgcaatggaaagaaatgctggatctggtattat
catttcagatacaccagtccacgattgcaatacaacttgtcagacacccaagggtgctat
aaacaccagcctcccatttcagaatatacatccgatcacaattggaaaatgtccaaaata
tgtaaaaagcacaaaattgagactggccacaggattgaggaatgtcccgtctattcaatc
tagaggcctatttggggccattgccggcttcattgaaggggggtggacagggatggtaga
tggatggtacggttatcaccatcaaaatgagcaggggtc
>CY091720
tgactcgaacaaaggtgtaacggcagcatgtcctcatgctggagcaaaaggcttctacaa
aaatttaatatggctagttaaaaaaggaaattcatacccaaagctcagcaaatcctacat
taatgataaagggaaagaagtcctcgtgctatggggcattcaccatccatctactactgc
tgaccaacaaagtctctatcagaatgcagatacatatgtttttgtggggacatcaagata
cagcaagaagttcaagccggaaatagcaataagacccaaagtgagggatcaagaagggag
aatgaactattactggacactagtagagccgggagacaaaataacattcgaagcaactgg
aaatctagtggtaccgagatatgcattcgcaatggacagaaatgctggatctggtattat
catttcagatacaccagtccacgattgcaatacaacttgtcagacacccaagggtgctat
aaacaccagcctcccatttcagaatatacatccgatcacaattggaaaatgtccaaaata
tgtaaaaagcacaaaattgagactggccacaggattgaggaatgtcccgtctattcaatc
tagaggcctatttggggccattgccggcttcattgaaggggggtggacagggatggtaga
tggatggtacggttatcaccatcaaaatgagcaggggtc
>CY091722
tgactcgaacaaaggtgtaacggcagcatgtcctcatgctggagcaaaaagcttctacaa
aaatttaatatggctagttaaaaaaggaaattcatacccaaagctcagcaaatcctacat
taacgataaagggaaagaagtcctcgtgctgtggggaattcaccatccatctactagtgc
tgaccaacaaagtctctatcagaatgcagatgcatatgtttttgtggggacatcaaaata
cagcaagaaattcaagccggaaatagcagtaagacccaaagtgagggatcaagaagggag
aatgaactattactggacactagtagagccgggagacaaaataacattcgaagcaactgg
aaatctattggtaccgagatatgcattcgcaatggaaagaaatgctggatctggtattat
catttcagatacaccagtccacgattgcaatacaacttgtcagacacccgagggtgctat
aaacaccagcctcccatttcagaatatacatccgatcacaattggaaaatgtccaaaata
tgtaaaaagcacaaaattgagactggccacaggattgaggaatgtcccgtctattcaatc
tagaggcctatttggggccattgccggtttcattgaaggggggtggacagggatggtaga
tggatggtacggttatcaccatcaaaatgagcaggggtc
>CY091724
tgactcgaacaaaggtgtaacggcagcatgtcctcaagctggagcaaaaagcttctacaa
aaatttaatatggctagttaaaaaaggaaactcatacccaaagctcagcaactcctacat
taacgataaagggaaagaagtcctcgtgctatggggcattcaccatccatctactagtgc
tgaccaacaaagtctctatcagaatgcagatgcatatgtttttgtggggacatcaaaata
cagcaagaagttcaagccggaaatagcagtaagacccaaagtgagggatcaagaagggag
aatgaactattactggacactagtagagccgggagacaaaataacattcgaagcaactgg
aaatctattggtaccgagatatgcattcgcaatggaaagaaatgctggatctggtattat
catttcagatacaccagtccacgattgcaatacaacttgtcagacacccaagggtgctat
aaacaccagcctcccatttcagaatatacatccgatcacaattggaaaatgtcccaaata
tgtaaaaagcacaaaattgagactggccacaggattgaggaatgtcccgtctattcaatc
tagaggcctatttggggccattgccggtttcattgaaggggggtggacagggatggtaga
tggatggtacggttatcaccatcaaaatgcgcaggggtc
>CY092417
tgactcgaacaaaggtgtaacggcagcatgtcctcatgctggagcaaaargcttctacaa
aaatttaatatggctagttaaaaaaggraattcatacccaaagctcagcaaatcctacat
taatgataaagggaaagaagtcctcgtgctgtggggcattcaccatccatctactactgc
tgaccaacaaagtctctatcagaatgcagatrcatatgtttttgtggggacatcaagata
cagcaagaagttcaagccggaaatagcaataagacccaaagtgagggatcaagaagggag
aatgaactattactggacactagtagagccgggagacaaaataacattcgaagcaactgg
aaatctagtggtaccgagatatgcattcgcaatggaaagaaatgctggatctggtattat
catttcagatacatcagtccacgattgcaatacaacttgtcagacacccaagggtgctat
aaacaccagcctcccatttcagaatatacatccgatcacaattggaaaatgtccaaaata
tgtaaaaagcacaaaattgagactggccacaggattgaggaatgtcccgtctattcaatc
tagaggcctatttggggccattgccggcttcattgaaggggggtggacagggatggtaga
tggatggtacggttatcaccatcaaaatgagcaggggtc
>CY092856
tgactcgaacaaaggtgtaacggcagcatgtcctcatgctggagcaaaaggcttctacaa
aaatttaatatggctagttaaaaaaggaaattcatacccaaagctcagcaaatcctacat
taatgataaagggaaagaagtcctcgtgctatggggcattcaccatccatctactactgc
tgaccaacaaagtctctatcagaatgcagatacatatgtttttgtggggacatcaagata
cagcaagaagttcaagccggaaatagcaataagacccaaagtgagggatcaagaagggag
aatgaactattactggacactagtagagccgggagacaaaataacattcgaagcaactgg
aaatctagtggtaccgagatatgcattcgcaatggaaagaaatgctggatctggtattat
catttcagatacaccagtccacgattgcaatacaacttgtcagacacccaagggtgctat
aaacaccagcctcccatttcagaatatacatccgatcacaattggaaaatgtccaaaata
tgtaaaaagcacaaaattgagactggccacaggattgaggaatgtcccgtctattcaatc
tagaggcctatttggggccattgccggcttcattgaaggggggtggacagggatggtaga
tggatggtacggttatcaccatcaaaatgagcaggggtc
>CY092864
tgactcgaacaaaggtgtaacggcagcatgtcctcatgctggagcaaaaagcttctacaa
aaatttaatatggctagttaaaaaaggaaattcatacccaaagctcagcaaatcctacat
taatgataaagggaaagaagtcctcgtgctatggggcattcaccatccatctactactgc
tgaccaacaaagtctctatcagaatgcagatgcatatgtttttgtggggacatcaagata
cagcaagaagttcaagccggaaatagcaataagacccaaagtgagggatcaagaagggag
aatgaactattactggacactagtagagccgggagacaaaataacattcgaagcaactgg
aaatctagtggtaccgagatatgcattcgcaatggaaagaaatgctggatctggtattat
catttcagatacaccagtccacgattgcaatacaacttgtcagacacccaagggtgctat
aaacaccagcctcccatttcagaatatacatccgatcacaattgggaaatgtccaaaata
tgtaaaaagcacaaaattgagactggccacaggattgaggaatgtcccgtctattcaatc
tagaggcctatttggggccattgccggcttcattgaaggggggtggacagggatggtaga
tggatggtacggttatcaccatcaaaatgagcaggggtc
>CY092872
tgactcgaacaaaggtgtaacggcagcatgtcctcatgctggagcaaaaagcttctacaa
aaatttaatatggctagttaaaaaaggaaattcatacccaaagctcagcaaatcttacat
taatgataaagggagagaagtcctcgtgctatggggcattcaccatccatctactagtgc
tgaccaacaaagtctctatcagaatgcagatacatatgtttttgtggggacatcaagata
cagcaagaagttcaagccggaaatagcaataagacccaaagtgagggatcaagaagggag
aatgaattattactggacactagtagagccgggagacaaaataacattcgaagcaactgg
aaatctagtggtaccgagatatgcattcgcaatggaaaggaatgctggatctggtattat
catttcagatacaccagtccacgattgcaatacaacttgtcagacacccaagggtgctat
aaacaccagcctcccatttcagaatatacatccgatcacaattggaaaatgtccaaaata
tgtaaaaagcacaaaattgagactggccacaggattgaggaatgtcccttctattcaatc
tagaggcctatttggggccattgccggtttcattgaaggggggtggacagggatggtaga
tggatggtacggttatcaccatcaaaatgagcaggggtc
>CY092880
tgactcgaacaaaggtgtaacggcagcatgtcctcaagctggagcaaaaagcttctacaa
aaatttaatatggctagttaaaaaaggaaattcatacccaaagctcagcaaatcctacat
taacgataaagggaaagaagtcctcgtgctatggggcattcaccatccatctactagtgc
tgaccaacaaagtctctatcagagtgcagatgcatatgtttttgtggggacatcaaaata
cagcaagaagttcaagccggaaatagcagtaagacccaaagtgagggatcaagaagggag
aatgaactattactggacactagtagagccgggagacaaaataacattcgaagcaactgg
aaatctattggtaccgagatatgcattcgcaatggaaagaaatgctggatctggtattat
catttcagatacaccagtccacgattgcaatacaacttgtcagacacccaagggtgctat
aaacaccagcctcccatttcagaatatacatccgatcacaattggaaaatgtcccaaata
tgtaaaaagcacaaaattgagactggccacaggattgaggaatgtcccgtctattcaatc
tagaggcctatttggggccattgccggtttcattgaaggggggtggacagggatggtaga
tggatggtacggttatcaccatcaaaatgcgcaggggtc
>CY092888
tgactcgaacaaaggtgtaacgacagcatgtcctcatgctggagcaaaaagcttctacaa
aaatttaatatggctagttaaaaaaggaaattcatacccaaagctcagcaaatcctacat
taatgataaagggaaagaagtcctcgtgctatggggcattcaccatccacctactagtgc
tgaccaacaaagtctctatcagaatgcagatgcatatgtttttgtggggacatcaagata
cagcaagaaattcaagccggaaatagcaataagacccaaagtgagggatcaagaagggag
aatgaactattactggacactagtagagccgggagacaaaataacattcgaagcaactgg
aaatctagtggtaccgagatatgcattcgcaatggaaagaaatgctggatctggtattat
catttcagatacaccagtccacgattgcaatacaacttgtcagacacccaagggtgctat
aaacaccagcctcccatttcagaatatacatccgatcacaattggaagatgtccaaaata
tgtaaaaagcacaaaattgagactggccacaggattgaggaatgtcccgtctattcaatc
tagaggcctatttggggccattgccggtttcattgaaggggggtggacagggatggtaga
tggatggtacggttatcaccatcaaaatgagcaggggtc
>CY092896
tgactcgaacaaaggtgtaacggcagcatgtcctcatgctggagcaaaaggcttctacaa
aaatttaatatggctagttaaaaaaggaaattcatacccaaagctcaacaaatcctacat
taatgataaagggaaagaagtcctcgtgctatggggcattcaccatccatctactactgc
tgaccaacaaagtctctatcagaatgcagatacatatgtttttgtggggacatcaagata
cagcaagaagttcaagccggaaatagcaataagacccaaagtgagggatcaagaagggag
aatgaactattactggacactagtagagccgggagacaaaataacattcgaagcaactgg
aaatctagtggtaccgagatatgcattcgcaatggaaagaaatgctggatctggtattat
catttcagatacaccagtccacgattgcaatacaacttgtcagacacccaagggtgctat
aaacaccagcctcccatttcagaatatacatccgatcacaattggaaaatgtccaaaata
tgtaaaaagcacaaaattgagactggccacaggattgaggaatgtcccgtctattcaatc
tagaggcctatttggggccattgccggcttcattgaaggggggtggacagggatggtaga
tggatggtacggttatcaccatcaaaatgagcaggggtc
>CY092904
tgactcgaacaaaggtgtaacggcagcatgtcctcatgctggagcaaaaagcttctacaa
aaatttaatatggctagttaaaaaaggaaattcatacccaaagctcagcaaatcctacat
taatgataaagggaaagaagtcctcgtgctgtggggcattcaccatccatctactactgc
tgaccaacaaagtctctatcagaatgcagatgcatatgtttttgtggggacatcaagata
cagcaagaagttcaagccggaaatagcaataagacccaaagtgagggatcaagaagggag
aatgaactattactggacactagtagagccgggagacaaaataacattcgaagcaactgg
aaatctagtggtaccgagatatgcattcgcaatggaaagaaatgctggatctggtattat
catttcagatacaccagtccacgattgcaatacaacttgtcagacacccaagggtgctat
aaacaccagcctcccatttcagaatatacatccgatcacaattggaaaatgtccaaaata
tgtaaaaagcacaaaattgagactggccacaggattgaggaatgtcccgtctattcaatc
tagaggcctatttggggccattgccggcttcattgaaggggggtggacagggatggtaga
tggatggtacggttatcaccatcaaaatgagcaggggtc
>CY097852
tgactcgaacaaaggtgtaacggcagcatgtcctcatgctggagcaaaaagcttctacaa
aaatttaatatggctagttaaaaaaggaaattcatacccaaagctcaacaaatcctacat
taatgataaaggaaaagaagtcctcgtgctatggggcattcaccatccatctactagtac
tgaccaacaaagtctctatcagaatgcagatgcatatgtttttgtggggacatcaagata
cagcaagaagtttaagccggaaatagcaataagacccaaagtgaggaatcaagaagggag
aatgaactattactggacactagtagagccgggagacaaaataacattcgaagcaactgg
aaatctagtggtaccgagatatgcattcacaattgaaagaaatgctggatctggtattat
catttcagatacaccaatccacgattgcaatacaacttgtcagacacccaagggggctat
aaacaccagcctcccatttcagaatatacatccgatcacaattggaaagtgtccaaaata
tgtaaaaagcacaaaattgcgactggccacaggattgaggaatgtcccgtctattcaatc
tagaggcctatttggggccattgccggtttcattgaaggggggtggacaggaatggtaga
tggatggtacggttatcaccatcaaaatgagcaggggtc
>CY097868
tgactcgaacaaaggtgtaacggcagcatgtcctcatgctggagcaaaaagcttctacaa
aaatttaatatggctagttaaaaaaggaaattcatacccaaagctcagcaaatcctacat
taatgataaaggaaaagaagtcctcgtgctatggggcattcaccatccatctactagtac
tgaccaacaaagtctctatcagaatgcagatgcatatgtttttgtggggacatcaagata
cagcaagaagtttaagccggaaatagcaataagacccaaagtgaggaatcaagaagggag
aatgaactattactggacactagtagagccgggagacaaaataacattcgaagcaactgg
aaatctagtggtaccgagatatgcattcacaattgaaagaaatgctggatctggtattat
catttcagatacaccaatccacgattgcaatacaacttgtcagacacccaagggggctat
aaacaccagcctcccatttcagaatatacatccgatcacaattggaaagtgtccaaaata
tgtaaaaagcacaaaattgcgactggccacaggattgaggaatgtcccgtctattcaatc
tagaggcctatttggggccattgccggtttcattgaaggggggtggacaggaatggtaga
tggatggtacggttatcaccatcaaaatgagcaggggtc
>CY097892
tgactcgaacaaaggtgtaacggcagcatgtcctcatgctggagcaaaaggcttctacaa
aaatttaatatggctagttaaaaaaggaaattcatacccaaagctcagcaaatcctacat
taatgataaagggaaagaagtcctcgtgctatggggcattcaccatccatctactactgc
tgaccaacaaagtctctatcagaatgcagatacatatgtttttgtggggacatcaagata
cagcaagaagttcaagccggaaatagcaataagacccaaagtgagggatcaagaagggag
aatgaactattactggacactagtagagccgggagacaaaataacattcgaagcaactgg
aaatctagtggtaccgagatatgcattcgcaatggaaagaaatgctggatctggtattat
catttcagatacaccagtccacgattgcaatacaacttgtcagacacccaagggtgctat
aaacaccagcctcccatttcagaatatacatccgatcacaattggaaaatgtccaaaata
tgtaaaaagcacaaaattgagactggccacaggattgaggaatgtcccgtctattcaatc
tagaggcctatttggggccattgccggcttcattgaaggggggtggacagggatggtaga
tggatggtacggttatcaccatcaaaatgagcaggggtc
>CY097900
tgactcgaacaaaggtgtaacggcagcatgtcctcaagctggagcaaaaagcttctacaa
aaatttaatatggctagttaaaaaaggaaattcatacccaaagctcagcaaatcctacat
taacgataaagggaaagaagtcctcgtgctatggggcattcaccatccatctactagtgc
tgaccaacaaagtctctatcagaatgcagatgcatatgtttttgtggggacatcaaaata
cagcaagaagttcaagccggaaatagcagtaagacccaaagtgagggatcaagaagggag
aatgaactattactggacactagtagagccgggagacaaaataacattcgaagcaactgg
aaatctattggtaccgagatatgcattcgcaatggaaagaaatgctggatctggtattat
catttcagatacaccagtccacgattgcaatacaacttgtcagacacccaagggtgctat
aaacaccagcctcccatttcagaatatacatccgatcacaattggaaaatgtcccaaata
tgtaaaaagcacaaaattgagactggccacaggattgaggaatgtcccgtctattcaatc
tagaggcctatttggggccattgccggtttcattgaaggggggtggacagggatggtaga
tggatggtacggttatcaccatcaaaatgcgcaggggtc
>CY097916
tgactcgaacaaaggtgtaacggcagcatgtcctcatgctggagcaaaaagcttctacaa
aaatttaatatggctagttaaaaaaggaaattcatacccaaagctcagcaaatcctacat
taacgataaagggaaagaagtcctcgtgctatggggcattcaccatccatctactagtgc
tgaccaacaaagtctctatcagaatgcagatgcatatgtttttgtggggacatcaaaata
cagcaaggagttcaagccggaaatagcagtaagacccaaagtgagggatcaagaagggag
aatgaactattactggacactagtagagccgggagacaaaataacattcgaagcaactgg
aaatctattggtaccgagatatgcattcgcaatggaaagaaatgctggatctggtattat
catttcagatacaccagtccacgattgcaatacaatttgtcagacacccaagggtgctat
aaacaccagcctcccatttcagaatatacatccgatcacaattggaaaatgtccaaaata
tgtaaaaagcacaaaattgagactggccacaggattgaggaatgtcccgtctattcaatc
tagaggcctatttggggccattgccggtttcattgaaggggggtggacagggatggtaga
tggatggtacggttatcaccatcaaaatgagcaggggtc
>CY097924
tgactcgaacaaaggtgtaacggcagcatgtcctcatgctggagcaaaaagcttctacaa
aaatttaatatggctagttaaaaaaggaaattcatacccaaagctcagcaaatcctacat
taacgataaagggaaagaagtcctcgtgctatggggcattcaccatccatctactagtgc
tgaccaacaaagtctctatcagaatgcagatgcatatgtttttgtggggacatcaaaata
cagcaagaagttcaagccggaaatagcagtaagacccaaagtgagggatcaagaagggag
aatgaactattactggacactagtagagccgggagacaaaataacattcgaagcaactgg
aaatctattggtaccgagatatgcattcgcaatggaaagaaatgctggatctggtattat
catttcagatacaccagtccacgattgcaatacaatttgtcagacacccaagggtgctat
aaacaccagcctcccatttcagaatatacatccgatcacaattggaaaatgtccaaaata
tgtaaaaagcacaaaattgagactggccacaggattgaggaatgtcccgtctattcaatc
tagaggcctatttggggccattgccggtttcattgaaggggggtggacagggatggtaga
tggatggtacggttatcaccatcaaaatgagcaggggtc
>CY097932
tgactcgaacaaaggtgtaacggcagcatgtcctcatgctggagcaaaaagcttctacaa
aaatttaatatggctagttaaaaaaggaaattcatacccaaagctcagcaaatcctacat
taatgataaagggaaagaagtcctcgtgctatggggcattcaccatccatctactagtgc
tgaccaacaaagtctctatcagaatgcagatgcatatgtttttgtggggacatcaagata
cagcaagaagttcaagccggaaatagcaataagacccaaagtgagggatcaagaagggag
aatgaactattactggacactagtagagccgggagacaaaataacattcgaagcaactgg
aaatctagtggtaccgagatatgcattcgcaatggaaagaaatgctggatctggtattat
catttcagatacaccagcccacgattgcaatacaacttgtcagacacccaagggtgctat
aaacaccagcctcccatttcagaatatacatccgatcacaattggaaaatgtccaaaata
tgtaaaaagcaccaaattgagactggccacaggattgaggaatgtcccgtccattcaatc
tagaggcctatttggggccattgccggtttcattgaaggggggtggacagggatggtaga
tggatggtacggttaccaccatcaaaatgagcaggggtc
>CY097972
tgactcgaacaaaggtgtaacggcagcatgtcctcatgctggagcaaaaagcttctacaa
aaatttaatatggctagttaaaaaaggaaattcatacccaaagctcagcaaatcctacat
taatgataaagggaaagaagtcctcgtgctatggggcattcaccatccatctactagtgc
tgaccaacaaagtctctatcagaatgcagatgcatatgtttttgtggggacatcaagata
cagcaggaagttcaagccggagatagcaataagacccaaagtgagggatcaagaagggag
aatgaactattactggacactagtagagccgggagacaaaataacattcgaagcaactgg
aaatctagtggtaccgagatatgcattcgcaatggaaagaaatgctggatctggtattat
catttcagatacaccagtccacgattgcaatacaacttgtcagacacccaagggtgctat
aaacaccagcctcccatttcagaatatacatccgatcacaattgggaaatgtccaaaata
tgtaaaaagcacaaaattgagactggccacaggattgaggaatgtcccgtctattcaatc
tagaggcctatttggggccattgccggcttcattgaaggggggtggacagggatggtaga
tggatggtacggttatcaccatcaaaatgagcaggggtc
>CY097980
tgactcgaacaaaggtgtaacggcagcatgtcctcatgctggagcaaaaagcttctacaa
aaatttaatatggctagttaaaaaaggaaattcatacccaaagctcagcaaatcctacat
taatgataaagggaaagaagtcctcgtgctgtggggcattcaccatccatctactagtgc
tgaccaacaaagtctctatcagaatgcagatgcatatgtttttgtggggacatcaagata
cagcaagaagttcaagccggaaatagcaataagacccaaagtgagggatcaagaagggag
aatgaactattactggacactagtagagccgggagacaaaataacattcgaagcaactgg
aaatctagtggtaccgagatatgcattcgcaatggaaagaaatgctggatctggtattat
catttcagatacaccagtccacgattgcaatacaacttgtcagacacccaagggtgctat
aaacaccagcctcccatttcagaatatacatccgatcacaattggaaaatgtccaaaata
tgtaaaaagcacaaaattgagactggccacaggattgaggaatgtcccgtctattcaatc
tagaggcctatttggggccattgccggcttcattgaaggggggtggacagggatggtaga
tggatggtacggttatcaccatcaaaatgagcaggggtc
>CY097988
tgactcgaacaaaggtgtaacggcagcatgtcctcatgctggagcaaaaagcttctacaa
aaatttaatatggctagttaaaaaaggaaattcatacccaaagctcagcaaatcctacat
taatgataaagggaaagaagtcctcgtgctatggggcattcaccatccatctactactgc
tgaccaacaaagtctctatcagaatgcagatgcatatgtttttgtggggacatcaagata
cagcaagaagttcaagccggaaatagcaataagacccaaagtgagggatcaagaagggag
aatgaactattactggacactagtagagccgggagacaaaataacattcgaagcaactgg
aaatctagtggtaccgagatatgcattcgcaatggaaagaaatgctggatctggtattat
catttcagatacaccagtccacgattgcaatacaacttgtcagacacccaagggtgctat
aaacaccagcctcccatttcagaatatacatccgatcacaattggaaaatgtccaaaata
tgtaaaaagcacaaaattgagactggccacaggattgaggaatgtcccgtctattcaatc
tagaggcctatttggggccattgccggcttcattgaaggggggtggacagggatggtaga
tggatggtacggttatcaccatcaaaatgagcaggggtc
>CY098004
tgactcgaacaaaggtgtaacggcagcatgtcctcatgctggagcaaaaagcttctacaa
aaatttaatatggctagttaaaaaaggaaattcatacccaaagctcagcaaatcctacat
taatgataaagggaaagaagtcctcgtgctatggggcattcaccatccatctactagtgc
tgaccaacaaagtctctatcaaaatgcagatgcatatgtttttgtggggacatcaagata
cagcaagaagttcaagccggaaatagcaataagacccaaagtgagggatcaagaagggag
aatgaactattactggacactagtagagccgggagacaaaataacattcgaagcaactgg
aaatctagtggtaccgagatatgcattcgcaatggaaagaaatgctggatctggtattat
catttcagatacaccagtccacgattgcaatacaacttgtcagacacccaagggtgctat
aaacaccagcctcccatttcagaatatacatccgatcacaattggaaaatgtccaaaata
tgtaaaaagcacaaaattgagactggccacaggattgaggaatgtcccgtctattcaatc
tagaggcctatttggggccattgccggtttcattgaaggggggtggacagggatggtaga
tggatggtacggttatcaccatcaaaatgagcaggggtc
>CY098012
tgactcgaacaaaggtgtaacggcagcatgtcctcatgctggagcaaaaggcttctacaa
aaatttaatatggctagttaaaaaaggaaattcatacccaaagctcagcaaatcctacat
taatgataaagggaaagaagtcctcgtgctatggggcattcaccatccatctactactgc
tgaccaacaaagtctctatcagaatgcagatacatatgtttttgtggggacatcaagata
cagcaagaagttcaagccggaaatagcaataagacccaaagtgagggatcaagaagggag
aatgaactattactggacactagtagagccgggagacaaaataacattcgaagcaactgg
aaatctagtggtaccgagatatgcattcgcaatggaaagaaatgctggatctggtattat
catttcagatacaccagtccacgattgcaatacaacttgtcagacacccaagggtgctat
aaacaccagcctcccatttcagaatatacatccgatcacaattggaaaatgtccaaaata
tgtaaaaagcacaaaattgagactggccacaggattgaggaatgtcccgtctattcaatc
tagaggcctatttggggccattgccggcttcattgaaggggggtggacagggatggtaga
tggatggtacggttatcaccatcaaaacgagcaggggtc
>CY098020
tgactcgaacaaaggtgtaacggcagcatgtcctcatgctggagcaaaaggcttctacaa
aaatttaatatggctagttaaaaaaggaaattcatacccaaagctcagcaaatcctacat
taatgataaagggaaagaagtcctcgtgctatggggcattcaccatccatctactactgc
tgaccaacaaagtctctatcagaatgcagatacacatgtttttgtggggacatcaagata
cagcaagaagttcaagccggaaatagcaataagacccaaagtgagggatcaagaagggag
aatgaactattactggacactagtagagccgggagacaaaataacattcgaagcaactgg
aaatctagtggtaccgagatatgcattcgcaatggaaagaaatgctggatctggtattat
catttcagatacaccagtccacgattgcaatacaacttgtcagacacccaagggtgctat
aaacaccagcctcccatttcagaatatacatccgatcacaattggaaaatgtccaaaata
tgtaaaaagcacaaaattgagactggccacaggattgaggaatgtcccgtctattcaatc
tagaggcctatttggggccattgccggcttcattgaaggggggtggacagggatggtaga
tggatggtacggttatcaccatcaaaacgagcaggggtc
>CY098028
tgactcgaacaaaggtgtaacggcagcatgtcctcatgctggagcaaaaagcttctacaa
aaatttaatatggctagttaaaaaaggaaattcatacccaaagctcagcaaatcctacat
taatgataaagggaaagaagtcctcgtgctatggggcattcaccatccatctactactgc
tgaccaacaaagtctctatcagaatgcagatgcatatgtttttgtggggacatcaagata
cagcaagaagttcaagccggaaatagcaataagacccaaagtgagggatcaagaagggag
aatgaactattactggacactagtagagccgggagacaaaataacattcgaagcaactgg
aaatctagtggtaccgagatatgcattcgcaatggaaagaaatgctggatctggtattat
catttcagatacaccagtccacgattgcaatacaacttgtcagacacccaagggtgctat
aaacaccagcctcccatttcagaatatacatccgatcacaattggaaaatgtccaaaata
tgtaaaaagcacaaaattgagactggccacaggattgaggaatgtcccgtctattcaatc
tagaggcctatttggggccattgccggcttcattgaaggggggtggacagggatggtaga
tggatggtacggttaccaccatcaaaatgagcaggggtc
>CY098036
tgactcgaacaaaggtgtaacggcagcatgtcctcatgctggagcaaaaagcttctacaa
aaatttaatatggctagttaaaacaggaaattcatacccaaagctcagcaaatcctacat
taatgataaagggaaagaagtcctcgtgctatggggcattcaccatccatctactagtgc
tgaccaacaaagtctctatcagaatgcagatgcatatgtttttgtggggacatcaagata
cagcaggaagttcaagccggaaatagcaataagacccaaagtgagggatcaagaagggag
aatgaactattactggacactagtagagccgggagacaaaataacattcgaagcaactgg
aaatctagtggtaccgagatatgcattcgcaatggaaagaaatgctggatctggtattat
catttcagatacaccagcccacgattgcaatacaacttgtcagacacccaagggtgctat
aaacaccagcctcccatttcagaatatacatccgatcacaattggaaaatgtccaaaata
tgtaaaaagcaccaaattgagactggccacaggattgaggaatgtcccgtccattcaatc
tagaggcctatttggggccattgccggtttcattgaaggggggtggacagggatggtaga
tggatggtacggttaccaccatcaaaatgagcaggggtc
>CY098044
tgactcgaacaaaggtgtaacggcagcatgtcctcatgctggagcaaaaagcttctacaa
aaatttaatatggctagttaaagaaggaaattcatacccaaagctcagcaaatcctacat
taatgataaagggaaagaagtcctcgtgctatggggcattcaccatccatctactagtgc
tgaccaacaaagtctctatcagaatgcagatgcatatgtttttgtggggacatcaagata
cagcaagaagttcaagccggaaatagcaataagacccaaagtgagggatcaagaagggag
aatgaactattactggacactagtagagccgggagacaaaataacattcgaagcaactgg
aaatctagtggtaccgagatatgcattcgcaatggaaagaaatgctggatctggtattat
catttcagatacaccagtccacgattgcaatacaacttgtcagacacccaagggtgctat
aaacaccagcctcccatttcagaatatacatccgatcacaattgggaaatgtccaaaata
tgtaaaaagcaccaaattgagactggccacaggattgaggaatgtcccgtccattcaatc
tagaggcctatttggggccattgccggtttcattgaaggggggtggacagggatggtaga
tggatggtacggttaccaccatcaaaatgagcaggggtc
>CY098052
tgacacgaacaaaggtgtaacggcagcatgtcctcatgctggagcaaaaagcttctacaa
aaatttaatttggctagttaaaaaaggaaattcatacccaaagctcagcaaatcctacat
taatgataaagggaaagaagtcctcgtgctatggggcattcaccatccatctactagtgc
tgaccaacaaagtctctatcagaatgcagatgcatatgtttttgtggggtcatcaagata
cagcaagaagttcaaaccggaaatagcaattagacccaaagtgagggatcaagaagggag
aatgaactattactggacactagtagagccgggagacaaaataacattcgaagcaactgg
aaatctagtggtaccaagatatgcattcgcaatggaaaaaaatgctggatctggtattat
catttcagatacaccagtccatgattgcaatacaacttgtcagacacccaagggtgctat
aaacaccagcctcccatttcagaatatacatccgattacaattggaaaatgtccaaaata
tgtaaaaagcacaaaattgagactggccacaggattgaggaatgtcccgtctattcaatc
tagaggtctatttggggccattgctggtttcattgaaggggggtggacagggatggtaga
tggatggtacggttatcaccatcaaaatgagcaggggtc
>CY098060
tgacacgaacaaaggtgtaacggcagcatgtcctcatgctggagcaaaaagcttctacaa
aaatttaatttggctagttaaagaaggaaattcatacccaaagctcagcaaatcctacat
taatgataaagggaaagaagtcctcgtgctatggggcattcaccatccatctactagtgc
tgaccaacaaagtctctatcagaatgcagatgcatatgtttttgtggggtcatcaagata
cagcaagaagttcaaaccggaaatagcaattagacccaaagtgagggatcaagaagggag
aatgaactattactggacactagtagagccgggagacaaaataacattcgaagcaactgg
aaatctagtggtaccaagatatgcattcgcaatggaaaaaaatgctggatctggtattat
catttcagatacaccagtccatgattgcaatacaacttgtcagacacccaagggtgctat
aaacaccagcctcccatttcagaatatacatccgattacaattggaaaatgtccaaaata
tgtaaaaagcacaaaattgagactggccacaggattgaggaatgtcccgtctattcaatc
tagaggtctatttggggccattgctggtttcattgaaggggggtggacagggatggtaga
tggatggtacggttatcaccatcaaaatgagcaggggtc
>CY099996
tgactcgaacaaaggtgtaacggcagcatgtcctcatgctggagcaaaaagcttctacaa
aaatttaatatggctagttaaaaaaggaaattcatacccaaagctcagcaaatcctatat
taacgataaagggaaagaagtcctagtgctatggggcattcaccatccatctactagtgc
tgaccaacaaagtctctatcagaatgcagatgcatatgtttttgtggggacatcaaaata
cagcaagaagttcaagccggaaatagcagtaagacctaaagtgagggatcaagaagggag
aatgaactattactggacactagtagagccgggagacaaaataacattcgaagcaactgg
aaatctattggtaccgagatatgcattcgcaatggaaagaaatgctggatctggtattat
catttcagatacaccagtccacgattgcaatacaacttgtcagacacccaagggtgctat
aaacaccagcctcccatttcagaatatacatccgatcacaattggaaaatgtccaaaata
tgtaaaaagcacaaaattgagactggccacgggattgaggaatgtcccgtctattcaatc
tagaggcctatttggggccattgccggtttcattgaaggggggtggacagggatggtaga
tggatggtacggttatcaccatcaaaatgagcaggggtc
>CY099997
tgactcgaacaaaggtgtaacggcagcatgtcctcatgcgggagcaaaaagcttctacaa
aaatttaatgtggctagttaaaaaaggaaattcatacccaaagctcagcaaatcctacat
taatgataaagggaaagaagtcctcgtgctatggggcattcaccatccacctactagtgc
tgaccaacaaagtctctatcagaatgcagatgcatatgtttttgtggggacatcaagata
cagcaagaagttcaaaccggaaatagcaataagacccaaagtgaggggtcaagaagggag
aatgaactattactggacactagtagagccgggagacaaaataacattcgaagcaactgg
aaatctagtggtaccgagatatgcattcgcaatggaaagaaatgctggatctggtattat
catttcagatacaccagtccacgattgcaatacaacttgtcagtcacccaagggtgccat
aaacaccagcctcccatttcagaatatacatccgatcacaattggagaatgtccaaaata
tgtaaaaagcacaaaattgagactggccacaggattgaggaatgtcccgtctgttcaatc
tagaggcctatttggggccattgccggtttcattgaaggggggtggacagggatggtaga
tggatggtacggttatcaccatcaaaatgaacaggggtc
>CY099998
tgactcgaacaaaggtgtaacggcagcatgtcctcatgctggagcaaaaagcttctacaa
aaatttaatatggctagttaaaaaaggaaattcatacccaaagctcagcaaatcctacat
taatgataaagggaaagaagtcctcgtgctgtggggcattcaccatccatctactactgc
tgaccaacaaagtctctatcagaatgcagatgcatatgtttttgtggggacatcaagata
cagcaagaagttcaagccggaaatagcaataagacccaaagtgagggatcaagaagggag
aatgaactattactggacactagtagagccgggagacaaaataacattcgaagcaactgg
aaatctagtggtgccgagatatgcattcgcaatggaaagaaatgctggatctggtattat
catttcagatacaccagtccacgattgcaatacaacttgtcagacacccaagggtgccat
aaacaccagcctcccatttcagaatatacatccgatcacaattggaaaatgtccaaaata
tgtaaaaagcacaaaattgagactggccacaggattgaggaatgtcccgtctattcaatc
tagaggcctatttggggccattgccggcttcattgaaggggggtggacagggatggtaga
tggatggtacggttatcaccatcaaaatgagcaggggtc
>CY100001
tgactcgaacaaaggtgtaacggcagcatgtcctcatgctggagcaaaaagcttctacaa
aaatttaatatggctagttaaaaaaggaaattcatacccaaagctcagcaaatcctatat
taacgataaagggaaagaagtcctagtgctatggggcattcaccatccatctactagtgc
tgaccaacaaagtctctatcagaatgcagatgcatatgtttttgtggggacatcaaaata
cagcaagaagttcaagccggaaatagcagtaagacctaaagtgagggatcaagaagggag
aatgaactattactggacactagtagagccgggagacaaaataacattcgaagcaactgg
aaatctattggtaccgagatatgcattcgcaatggaaagaaatgctggatctggtattat
catttcagatacaccagtccacgattgcaatacaacttgtcagacacccaagggtgctat
aaacaccagcctcccatttcagaatatacatccgatcacaattggaaaatgtccaaaata
tgtaaaaagcacaaaattgagactggccacgggattgaggaatgtcccgtctattcaatc
tagaggtctatttggggccattgccggtttcattgaaggggggtggacagggatggtaga
tggatggtacggttatcaccatcaaaatgagcaggggtc
>CY100002
tgactcgaacaaaggtgtaacggcagcatgtcctcatgctggagcaaaaagcttctacaa
aaatttaatatggctagttaaaaaaggaaattcatacccaaagctcagcaaatcctacat
taatgataaagggaaagaagtcctcgtgctgtggggcattcaccatccatctactactgc
tgaccaacaaagtctctatcagaatgcagatgcatatgtttttgtggggacatcaagata
cagcaagaagttcaagccggaaatagcaataagacccaaagtgagggatcaagaagggag
aatgaactattactggacactagtagagccgggagacaaaataacattcgaagcaactgg
aaatctagtggtgccgagatatgcattcgcaatggaaagaaatgctggatctggtattat
catttcagatacaccagtccacgattgcaatacaacttgtcagacacccaagggtgccat
aaacaccagcctcccatttcagaatatacatccgatcacaattggaaaatgtccaaaata
tgtaaaaagcacaaaattgagactggccacaggattgaggaatgtcccgtctattcaatc
tagaggcctatttggggccattgccggcttcattgaaggggggtggacagggatggtaga
tggatggtacggttatcaccatcaaaatgagcaggggtc
>CY100004
tgactcgaacaaaggtgtaacggcagcatgtcctcatgctggagcaaaaagcttctacaa
aaatttaatatggctagttaaaaaaggaaattcatacccaaagctcagcaaatcctacat
taacgataaagggaaagaagtcctcgtgctatggggcattcaccatccatctactagtgc
tgaccaacaaagtctctatcagaatgcagatgcatatgtttttgtggggacatcaaaata
cagcaagaagttcaagccggaaatagcagtaagacccaaagtgagggatcaagaagggag
aatgaactattactggacactagtagagccgggagacaaaataacattcgaagcaactgg
aaatctattggtaccgagatatgcattcgcaatggaaagaaatgctggatctggtattat
catttcagatacaccagtccacgattgcaatacaacttgtcagacacctaagggtgctat
aaacaccagcctcccatttcagaatatacatccgatcacaattggaaaatgtccaaaata
tgtaaaaagcacaaaattgagactggccacaggattgaggaatgtcccgtctattcaatc
tagaggcctatttggggccattgccggtttcattgaaggggggtggacagggatggtaga
tggatggtacggttatcaccatcaaaatgagcaggggtc
>CY100019
tgactcgaacaaaggtgtaacggcagcatgtcctcatgctggagcaaaaagcttctacaa
aaatttaatatggctagttaaaaaaggaaattcatacccaaagctcagcaaatcctacat
taatgataaagggaaagaagtcctcgtgctgtggggcattcaccatccatctactactgc
tgaccaacaaagtctctatcagaatgcagatgcatatgtttttgtggggacatcaagata
cagcaagaagttcaagccggaaatagcaataagacccaaagtgagggatcaagaagggag
aatgaactattactggacactagtagagccgggagacaaaataacattcgaagcaactgg
aaatctagtggtgccgagatatgcattcgcaatggaaagaaatgctggatctggtattat
catttcagatacaccagtccacgattgcaatacaacttgtcagacacccaagggtgccat
aaacaccagcctcccatttcagaatatacatccgatcacaattggaaaatgtccaaaata
tgtaaaaagcacaaaattgagactggccacaggattgaggaatgtcccgtctattcaatc
tagaggcctatttggggccattgccggcttcattgaaggggggtggacagggatggtaga
tggatggtacggttatcaccatcaaaatgagcaggggtc
>CY100021
tgactcgaacaaaggtgtaacggcagcatgtcctcatgctggagcaaaaagcttctacaa
aaatttaatatggctagttaaaaaaggaaattcatacccaaagctcagcaaatcctacat
taacgataaagggaaagaagtcctcgtgctatggggcattcaccatccatctactagtgc
tgaccaacaaagtctctatcagaatgcagatgcatatgtttttgtggggacatcaaaata
cagcaagaagttcaagccggaaatagcagtaagacccaaagtgagggatcaagaagggag
aatgaactattactggacactagtagagccgggagacaaaataacattcgaagcaactgg
aaatctattggtaccgagatatgcattcgcaatggaaagaaatgctggatctggtattat
catttcagatacaccagtccacgattgcaatacaacatgtcagacacctaagggtgctat
aaacaccagcctcccatttcagaatatacatccgatcacaattggaaaatgtccaaaata
tgtaaaaagcacaaaattgaggctggccacaggattgaggaatgtcccgtctattcaatc
tagaggcctatttggggccattgccggtttcattgaaggggggtggacagggatggtaga
tggatggtacggttatcaccatcaaaatgagcaggggtc
>CY100028
tgactcgaacaaaggtgtaacggcagcatgtcctcatgctggagcaaaaagcttctacaa
aaatttaatatggctagttaaaaaaggaaattcatacccaaagctcagcaaatcctacat
taacgataaagggaaagaagtcctcgtgctatggggcattcaccatccatctactagtgc
tgaccaacaaagtctctatcagaatgcagatgcatatgtttttgtggggacatcaaaata
cagcaagaagttcaagccggaaatagcagtaagacccaaagtgagggatcaagaagggag
aatgaactattactggacactagtagagccgggagacaaaataacattcgaagcaactgg
aaatctattggtaccgagatatgcattcgcaatggaaagaaatgctggatctggtattat
catttcagatacaccagtccacgattgcaatacaacttgtcagacacctaagggtgctat
aaacaccagcctcccatttcagaatatacatccgatcacaattggaaaatgtccaaaata
tgtaaaaagcacaaaattgagactggccacaggattgaggaatgtcccgtctattcaatc
tagaggcctatttggggccattgccggtttcattgaaggggggtggacagggatggtaga
tggatggtacggttatcaccatcaaaatgagcaggggtc
>CY103841
tgactcgaacaaaggtgtaacggcagcatgtcctcatgctggagcaaaaggcttctacaa
aaatttaatatggctagttaaaaaaggaaattcatacccaaagctcagcaaatcctacat
taatgataaagggaaagaagtcctcgtgctatggggcattcaccatccatctactactgc
tgaccaacaaagtctctatcagaatgcagatacatatgtttttgtggggacatcaagata
cagcaagaagttcaagccggaaatagcaataagacccaaagtgagggatcaagaagggag
aatgaactattactggacactagtaaagccgggagacaaaataacattcgaagcaactgg
aaatctagtggtaccgagatatgcattcgcaatggaaagaaatgctggatctggtattat
catttcagatacaccagtccacgattgcaatacaacttgtcagacacccaagggtgctat
aaacaccagcctcccatttcagaatatacatccgatcacaattggaaaatgtccaaaata
tgtaaaaagcacaaaattgagactggccacaggattgaggaatgtcccgtctattcaatc
tagaggcctatttggggccattgccggcttcattgaaggggggtggacagggatggtaga
tggatggtacggttatcaccatcaaaacgagcaggggtc
>CY103843
tgactcgaacaaaggtgtaacggcagcatgtcctcatgctggagcaaaaggcttctacaa
aaatttaatatggctagttaaaaaaggaaattcatacccaaagctcagcaaatcctacat
taatgataaagggaaagaagtcctcgtgctatggggcattcaccatccatctactactgc
tgaccaacaaagtctctatcagaatgcagatacatatgtttttgtggggacatcaagata
cagcaagaagttcaagccggaaatagcaataagacccaaagtgagggatcaagaagggag
aatgaactattactggacactagtagagccgggagacaaaataacattcgaagcaactgg
aaatctagtggtaccgagatatgcattcgcaatggaaagaaatgctggatctggtattat
catttcagatacaccagtccacgattgcaatacaacttgtcagacacccaagggtgctat
aaacaccagcctcccatttcagaatatacatccgatcacaattggaaaatgtccaaaata
tgtaaaaagcacaaaattgagactggccacaggattgaggaatgtcccgtctattcaatc
tagaggcctatttggggccattgccggcttcattgaaggggggtggacagggatggtaga
tggatggtacggttatcaccatcaaaacgagcaggggtc
>CY103845
tgactcgaacaaaggtgtaacggcagcatgtcctcatgctggagcaaaaggcttctacaa
aaatttaatatggctagttaaaaaaggaaattcatacccaaagctcagcaaatcctacat
taatgataaagggaaagaagtcctcgtgctatggggcattcaccatccatctactactgc
tgaccaacaaagtctctatcagaatgcagatacatatgtttttgtggggacatcaagata
cagcaagaagttcaagccggaaatagcaataagacccaaagtgagggatcaagaagggag
aatgaactattactggacactagtagagccgggagacaaaataacattcgaagcaactgg
aaatctagtggtaccgagatatgcattcgcaatggaaagaaatgctggatctggtattat
catttcagatacaccagtccacgattgcaatacaacttgtcagacacccaagggtgctat
aaacaccagcctcccatttcagaatatacatccgatcacaattggaaaatgtccaaaata
tgtaaaaagcacaaaattgagactggccacaggattgaggaatgtcccgtctattcaatc
tagaggcctatttggggccattgccggcttcattgaaggggggtggacagggatggtaga
tggatggtacggttatcaccatcaaaacgagcaggggtc
>CY103847
tgactcgaacaaaggtgtaacggcagcatgtcctcatgctggagcaaaaggcttctacaa
aaatttaatatggctagttaaaaaaggaaattcatacccaaagctcagcaaatcctacat
taatgataaagggaaagaagtcctcgtgctatggggcattcaccatccatctactactgc
tgaccaacaaagtctctatcagaatgcagatacatatgtttttgtggggacatcaagata
cagcaagaagttcaagccggaaatagcaataagacccaaagtgagggatcaagaagggag
aatgaactattactggacactagtaaagccgggagacaaaataacattcgaagcaactgg
aaatctagtggtaccgagatatgcattcgcaatggaaagaaatgctggatctggtattat
catttcagatacaccagtccacgattgcaatacaacttgtcagacacccaagggtgctat
aaacaccagcctcccatttcagaatatacatccgatcacaattggaaaatgtccaaaata
tgtaaaaagcacaaaattgagactggccacaggattgaggaatgtcccgtctattcaatc
tagaggcctatttggggccattgccggcttcattgaaggggggtggacagggatggtaga
tggatggtacggttatcaccatcaaaacgagcaggggtc
>CY103851
tgactcgaacaaaggtgtaacggcagcatgtcctcatgctggagcaaaaggcttctacaa
aaatttaatatggctagttaaaaaaggaaattcatacccaaagctcagcaaatcctacat
taatgataaagggaaagaagtcctcgtgctatggggcattcaccatccatctactactgc
tgaccaacaaagtctctatcagaatgcagatacatatgtttttgtggggacatcaagata
cagcaagaagttcaagccggaaatagcaataagacccaaagtgagggatcaagaagggag
aatgaactattactggacactagtagagccgggagacaaaataacattcgaagcaactgg
aaatctagtggtaccgagatatgcattcgcaatggaaagaaatgctggatctggtattat
catttcagatacaccagtccacgattgcaatacaacttgtcagacacccaagggtgctat
aaacaccagcctcccatttcagaatatacatccgatcacaattggaaaatgtccaaaata
tgtaaaaagcacaaaattgagactggccacaggattgaggaatgtcccgtctattcaatc
tagaggcctatttggggccattgccggcttcattgaaggggggtggacagggatggtaga
tggatggtacggttatcaccatcaaaacgagcaggggtc
>CY103855
tgactcgaacaaaggtgtaacggcagcatgtcctcatgctggagcaaaaggcttctacaa
aaatttaatatggctagttaaaaaaggaaattcatacccaaagctcagcaaatcctacat
taatgataaagggaaagaagtcctcgtgctatggggcattcaccatccatctactactgc
tgaccaacaaagtctctatcagaatgcagatacatatgtttttgtggggacatcaagata
cagcaagaagttcaagccggaaatagcaataagacccaaagtgagggatcaagaagggag
aatgaactattactggacactagtaaagccgggagacaaaataacattcgaagcaactgg
aaatctagtggtaccgagatatgcattcgcaatggaaagaaatgctggatctggtattat
catttcagatacaccagtccacgattgcaatacaacttgtcagacacccaagggtgctat
aaacaccagcctcccatttcagaatatacatccgatcacaattggaaaatgtccaaaata
tgtaaaaagcacaaaattgagactggccgcaggattgaggaatgtcccgtctattcaatc
tagaggcctatttggggccattgccggcttcattgaaggggggtggacagggatggtaga
tggatggtacggttatcaccatcaaaacgagcaggggtc
>CY103857
tgactcgaacaaaggtgtaacggcagcatgtcctcatgctggagcaaaaagcttctacaa
aaatttaatatggctagttaaaaaaggaaattcatacccaaagctcagcaaatcctacat
taatgataaagggaaagaagtcctcgtgctgtggggcattcaccatccatctactactgc
tgaccaacaaagtctctatcagaatgcagatgcatatgtttttgtggggacatcaagata
cagcaagaagttcaagccggaaatagcaataagacccaaagtgagggatcaagaagggag
aatgaactattactggacactagtagagccgggagacaaaataacattcgaagcaactgg
aaatctagtggtaccgagatatgcattcgcaatggaaagaaatgctggatctggtattat
catttcagatacaccagtccacgattgcaatacaacttgtcagacacccaagggtgctat
aaacaccagcctcccatttcagaatatacatccgatcacaattggaaaatgtccaaaata
tgtaaaaagcacaaaattgagactggccacaggattgaggaatgtcccgtctattcaatc
tagaggcctatttggggccattgccggcttcattgaaggggggtggacagggatggtaga
tggatggtacggttatcaccatcaaaatgagcaggggtc
>CY103861
tgacacgaacagaggtgtgacggcagcatgtcctcatgctgggacaaacagcttctacag
aaatttaatatggctagtaaaaaaggggaattcatacccaaagatcaacaaatcctacat
taacaataaagagaaggaagttctcgtgctatgggccattcaccatccatctaccagtgc
cgaccaacaaagtctctaccaaaatgcagatgcctatgtttttgtggggtcatcaagata
cagcaggaagttcgagccagaaatagcaacaagacccaaggtgagggaccaagcagggag
aatgaactattactggacactagtagagcctggagacaagataacattcgaagcaactgg
aaatctagtggtaccgagatatgccttcgcattgaaaagaaattctggatctggtattat
catttcagatacatcagtccacgattgtgatacgacttgtcagacacccaatggtgctat
aaacaccagcctcccatttcaaaatatacatccagtcacaattggagaatgtccaaaata
tgtaaaaagtactaaactgagaatggccacaggattaaggaatatcccgtctattcaatc
tagaggcctgtttggggccattgctggctttatcgaagggggctggacaggaatgataga
tgggtggtacggttatcaccatcaaaatgagcagggatc
>CY110865
tgattcgaacaaaggtgtaacggcagcatgtcctcatgctggagcaaaaggcttctacaa
aaatttaatatggctagttaaaaaaggaaattcatacccaaagctcagcaaatcctacat
taatgataaagggaaagaagttctcgtgctatggggcattcaccatccatctactactgc
tgaccaacaaagtatctatcagaatgcagatacatatgtttttgtggggacatcaagata
cagcaagaagttcaagccggaaatagcaataagacccaaagtgagggatcaagaagggag
aatgaactattactggacactagtagagccgggagacaaaataacattcgaagcaactgg
aaatctagtggtaccgagatatgcattcgcaatggaaagaaatgctggatctggtattat
catttcagatacaccagtccacgattgcaatacaacttgtcagacacccaagggtgctat
aaacaccagcctcccatttcagaatatacatccgatcacaattggaaaatgtccaaaata
tgtaaaaagcacaaaattgagactggccacaggattgaggaatgtcccgtctattcaatc
tagaggcctatttggggccattgccggcttcattgaaggggggtggacagggatggtaga
tggatggtacggttatcaccatcaaaatgagcaggggtc
>CY111206
tgactcgaacaaaggtgtaacgacagcatgtcctcatgctggagcaaaaagcttctacaa
aaatttaatatggctagttaaaaaaggaaattcatacccaaaactcagcaaatcctacat
taatgataaagggaaagaagtcctcgtgctatggggcattcaccatccacctactagtgc
tgaccaacaaagtctctatcagaatgcagatgcatatgtttttgtggggacatcaagata
cagcaagaagttcaagccggaaatagcaataagacccaaagtgagggatcaagaagggag
aatgaactattactggacactagtagagccgggagacaaaataacattcgaagcaactgg
aaatctagtggtaccgagatatgcattcgcaatggaaagaaatgctggatctggtattat
catttcagatacaccagtccacgattgcaatacaacttgtcagacacccaagggtgctat
aaacaccagccttccatttcagaatatacatccgatcacaattggaaaatgtccaaaata
tgtaaaaagcacaaaattgagactggccacaggattgaggaatgtcccgtctattcaatc
tagaggcctatttggggccattgccggtttcattgaaggggggtggacagggatggtaga
tggatggtacggttatcaccatcaaaatgagcaggggtc
>CY111254
tgactcgaacaaaggtgtaacggcagcatgtcctcatgctggagcaaaaagcttctacaa
aaatttaatatggctagttaaaaaaggaaattcatacccaaagctcagcaaatcctacat
taatgataaagggaaagaagtcctcgtgctgtggggcattcaccatccatctactactgc
tgaccaacaaagtctctatcagaatgcagatgcatatgtttttgtggggacatcaagata
cagcaagaagttcaagccggaaatagcaataagacccaaagtgagggatcaagaagggag
aatgaactattactggacactagtagagccgggagacaaaataacattcgaagcaactgg
aaatctagtggtaccgagatatgcattcgcaatggaaagaaatgctggatctggtattat
catttcagatacaccagtccacgattgcaatacaacttgtcagacacccaagggtgctat
aaacaccagcctcccatttcagaatatacatccgatcacaattggaaaatgtccaaaata
tgtaaaaagcacaaaattgagactggccacaggattgaggaatgtcccgtctattcaatc
tagaggcctatttggggccattgccggcttcattgaaggggggtggacagggatggtaga
tggatggtacggttatcaccatcaaaatgagcaggggtc
>CY111262
tgactcgaacaaaggtgtaacggcagcatgtcctcatgctggagcaaaaggcttctacaa
aaatttaatatggctagttaaaaaaggaaattcatacccaaagctcagcaaatcctacat
taatgataaagggaaagaagtcctcgtgctatggggcattcaccatccatctactactgc
tgaccaacaaagtctctatcagaatgcagatacatatgtttttgtggggacatcaagata
cagcaagaagttcaagccggaaatagcaataagacccaaagtgagggatcaagaagggag
aatgaactattactggacactagtagagccgggagacaaaataacattcgaagcaactgg
aaatctagtggtaccgagatatgcattcgcaatggaaagaaatgctggatctggtattat
catttcagatacaccagtccacgattgcaatacaacttgtcagacacccaagggtgctat
aaacaccagcctcccatttcagaatatacatccgatcacaattggaaaatgtccaaaata
tgtaaaaagcacaaaattgagactggccacaggattgaggaatgtcccgtctattcaatc
tagaggcctatttggggccattgccggcttcattgaaggggggtggacagggatggtaga
tggatggtacggttatcaccatcaaaatgagcaagggtc
>CY111278
tgactcgaacaaaggtgtaacggcagcatgtcctcatgctggagcaaaaagcttctacaa
aaatttaatatggctagttaaaaaaggaaattcatacccaaagctcagcaaatcctacat
taatgataaagggaaagaagtcctcgtgctatggggcattcaccatccatctactactgc
tgaccaacaaagtctctatcagaatgcagatgcatatgtttttgtggggacatcaagata
cagcaagaagttcaagccggaaatagcaataagacccaaagtgagggatcaagaagggag
aatgaactattactggacactagtagagccgggagacaaaataacattcgaagcaactgg
aaatctagtggtaccgagatatgcattcgcaatggaaagaaatgctggatctggtattat
catttcagatacaccagtccacgattgcaatacaacttgtcagacacccaagggtgctat
aaacaccagcctcccatttcagaatatacatccgatcacaattggaaaatgtccaaaata
tgtaaaaagcacaaaattgagactggccacaggattgaggaatgtcccgtctattcaatc
tagaggcctatttggggccattgccggcttcattgaaggggggtggacagggatggtaga
tggatggtacggttatcaccatcaaaatgagcaggggtc
>CY111286
tgactcgaacaaaggtgtaactgcagcatgtcctcatgctggagcaaaaggcttctacaa
aaatttaatatggctagttaaaaaaggaaattcatacccaaagctcagcaaatcctacat
taatgataaagggaaagaagtccttgtgctatggggcattcaccatccatctactactgc
tgaccaacaaagtctctatcagaatgcagatacatatgtttttgtggggacatcaagata
cagcaagaagttcaagccggaaatagcaataagacccaaagtgagggatcaagaagggag
aatgaactattactggacactagtagagccgggagacaaaataacattcgaagcaactgg
aaatctagtggtaccgagatatgcattcgcaatggaaagaaatgctggatctggcattat
catttcagatacaccagtccacgattgcaatacaacttgtcagacacccaagggtgctat
aaacaccagcctcccatttcagaatatacatccgatcacaattggaaaatgtccaaaata
tgtaaaaagcacaaaattgagactggccacaggattgaggaatgtcccgtctattcaatc
tagaggcctatttggggccattgccggcttcattgaaggggggtggacagggatggtaga
tggatggtacggttatcaccatcaaaatgagcaggggtc
>CY111294
tgactcgaacaaaggtgtaacggcagcatgtcctcatgctggagcaaaaagcttctacaa
aaatttaatatggctagttaaaaaaggaaattcatacccaaagctcagcaaatcctacat
taatgataaagggaaagaagtcctcgtgctatggggcattcaccatccatctactactac
tgaccaacaaagtctctatcagaatgcagatgcatatgtttttgtggggacatcaagata
cagcaagaagttcaagccggaaatagcaataagacccaaagtgagggatcaagaagggag
aatgaactattactggacactagtagagccgggagacaaaataacatttgaagcaactgg
aaatctagtggtaccgagatatgcattcgcaatggaaagaaatgctggatctggtattat
catttcagatacaccagtccacgactgcaatacaacttgtcagacacccaagggtgctat
aaacaccagcctcccatttcagaatatacatccgatcacaattggaaaatgtccaaaata
tgtaaaaagcacaaaattgagactggccacaggattgaggaatgtcccgtctattcaatc
tagaggcctatttggggccattgccggcttcattgaaggggggtggacagggatggtaga
tggatggtacggttatcaccatcaaaatgagcaggggtc
>CY111374
tgactcgaacaaaggtgtaacggcagcatgtcctcatgctggagcaaaaagcttctacaa
aaatttaatatggctagttaaaaaaggaaattcatacccaaagctcagcaaatcctacat
taatgataaagggaaagaagtcctcgtgctgtggggcattcaccatccatctactactgc
tgaccaacaaagtctctatcagaatgcagatgcatatgtttttgtggggacatcaagata
cagcaagaagttcaagccggaaatagcaataagacccaaagtgagggatcaagaagggag
aatgaactattactggacactagtagagccgggagacaaaataacattcgaagcaactgg
aaatctagtggtaccgagatatgcattcgcaatggaaagaaatgctggatctggtattat
catttcagatacaccagtccacgattgcaatacaacttgtcagacacccaagggtgctat
aaacaccagcctcccatttcagaatatacatccgatcacaattggaaaatgtccaaaata
tgtaaaaagcacaaaattgagactggccacaggattgaggaatgtcccgtctattcaatc
tagaggcctatttggggccattgccggcttcattgaaggggggtggacagggatggtaga
tggatggtacggttatcaccatcaaaatgagcaggggtc
>CY111398
tgactcgaacaaaggtgtaacggcagcatgtcctcatgctggagcaaaaagcttctacaa
aaatttaatatggctagttaaaaaaggaaattcatacccaaagctcagcaaatcctacat
taatgataaagggaaagaagtcctcgtgctatggggcattcaccatccatctactactgc
tgaccaacaaagtctctatcagaatgcagatgcatatgtttttgtggggacatcaagata
cagcaagaagttcaagccggaaatagcaataagacccaaagtgagggatcaagaagggag
aatgaactattactggacattagtagagccgggagacaaaataacattcgaagcaactgg
aaatctagtggtaccgaggtatgcattcgcaatggaaagaaatgctggatctggtattat
catttcagatacaccagtccacgattgcaatacaacttgtcagacacccaagggtgctat
aaacaccagcctcccatttcagaatatacatccgatcacaattggaaaatgtccaaaata
tgtaaaaagcacaaaattgagactggccacaggattgaggaatgtcccgtctattcaatc
tagaggcctatttggggccattgccggcttcattgaaggggggtggacagggatggtaga
tggatggtacggttatcatcatcaaaatgagcaggggtc
>CY111538
tgactcgaacaaaggtgtgacggcagcatgtcctcatgctggagcaaaaagcttctacaa
aaatttaatatggctagttaaaaaaggaaattcatacccaaagctcagcaaatcctacat
taacgataaagggaaagaagtcctcgtgctatggggcattcaccatccatctactagtgc
tgaccaacaaagtctctatcagaatgcagatgcatatgtttttgtggggacatcaaaata
cagcaagaagttcaagccggaaatagcagtaagacccaaagtgagggatcaagaagggag
aatgaactattactggacactagtaaagccgggagacaaaataacattcgaagcaactgg
aaatctattggtaccgagatatgcattcgcaatggaaagaaatgctggatctggtattat
catttcagatacaccagtccacgattgcaatacaacttgtcagacacccaagggtgctat
aaacaccagcctcccatttcagaatatacatccgatcacaattggaaaatgtccaaaata
tgtaaaaagcacaaaattgagactggccacaggattgaggaatgtcccgtctattcaatc
tagaggcctatttggggccattgccggtttcattgaaggggggtggacagggatggtaga
tggatggtacggttatcaccatcaaaatgagcaggggtc
>CY112198
tgactcgaacaaaggtgtaacggcagcatgtcctcatgctggagcaaaaggcttctacaa
aaatttaatatggctagttaaaaaaggaaattcatacccaaagctcagcaaatcctacat
taatgataaagggaaagaagtcctcgtgctatggggcattcaccatccatctactactgc
tgaccaacaaagtctctatcagaatgcagatacatatgtttttgtgggaacatcaagata
cagcaagaagttcaagccggaaatagcaataagacccaaagtgagggatcaagaagggag
aatgaactattactggacactagtagagccgggagacaaaataacattcgaagcaactgg
aaatctagtggtaccgagatatgcatttgcaatggaaagaaatgctggatctggtattat
catttcagatacaccagtccacgattgcaatacaacttgtcagacacccaagggtgctat
aaacaccagcctcccatttcagaatatacatccgatcacaattggaaaatgtccaaaata
tgtaaaaagcacaaaattgagactggccacaggattgaggaatgtcccgtctattcaatc
tagaggcctatttggggccattgccggcttcattgaaggggggtggacagggatggtaga
tggatggtacggttatcaccatcaaaatgagcagggatc
>CY112199
tgactcgaacaaaggtgtaacggcagcatgtcctcatgctggagcaaaaggcttctacaa
aaatttaatatggctagttaaaaaaggaaattcatacccaaagctcagcaaatcctacat
taatgataaagggaaagaagtcctcgtgctatggggcattcaccatccatctactactgc
tgaccaacaaagtctctatcagaatgcagatacatatgtttttgtggggacatcaagata
cagcaagaagttcaagccggaaatagcaataagacccaaagtgagggatcaagaagggag
gatgaactattactggacactagtagagccgggagacaaaataacattcgaagcaactgg
aaatctagtggtaccgagatatgcatttgcaatggaaagaaatgctggatctggtattat
catttcagatacaccagtccacgattgcaatacaacttgtcagacacccaagggtgctat
aaacaccagcctcccatttcagaatatacatccgatcacaattggaaaatgtccaaaata
tgtaaaaagcacaaaattgagactggccacaggattgaggaatgtcccgtctattcaatc
tagaggcctatttggggccattgccggcttcattgaaggggggtggacagggatggtaga
tggatggtacggttatcaccatcaaaatgagcaggggtc
>CY112200
tgactcgaacaaaggtgtaacggcagcatgtcctcatgctggagcaaaaggcttctacaa
aaatttaatatggctagttaaaaaaggaaattcatacccaaagctcagcaaatcctacat
taatgataaagggaaagaagtcctcgtgctatggggcattcaccatccatctactactgc
tgaccaacaaagtctctatcagaatgcagatacatatgtttttgtggggacatcaagata
cagcaagaagttcaagccggaaatagcaataagacccaaagtgagggatcaagaagggag
aatgaactattactggacactagtagagccgggagacaaaataacattcgaagcaactgg
aaatctagtggtaccgagatatgcatttgcaatggaaagaaatgctggatctggtattat
catttcagatacaccagtccacgattgcaatacaacttgtcagacacccaagggtgctat
aaacaccagcctcccatttcagaatatacatccgatcacaattggaaaatgtccaaaata
tgtaaaaagcacaaaattgagactggccacaggattgaggaatgtcccgtctattcaatc
tagaggcctatttggggccattgccggcttcattgaaggggggtggacagggatggtaga
tggatggtacggttatcaccatcaaaatgagcaggggtc
>CY112201
tgactcgaacaaaggtgtaacggcagcatgccctcatgctggagcaaaaagcttctacga
aaatttaatatggctagttaaaaaaggaaattcatacccaaagctcagcaaatcctacat
taatgataaagggaaagaagtcctcgtgctgtggggcattcaccatccatctactactgc
tgaccaacaaagtctctatcagaatgcagatgcatatgtttttgtggggacatcaagata
cagcaagaagttcaagccggaaatagcaataagacccaaagtgagggatcaagaagggag
aatgaactactactggacactagtagagccgggagacaaaataacattcgaagcaactgg
aaatctagtggtaccgagatatgcattcgcaatggaaagaaatgctggatctggtattat
catttcagatacaccagtccacgattgcaatacaacttgtcagacacccaagggtgctat
aaacaccagcctcccatttcagaatatacatccgatcacaattggaaaatgtccaaaata
tgtaaaaagcacaaaattgagactggccacaggattgaggaatgtcccgtctattcaatc
tagaggcctatttggggccattgccggcttcattgaaggggggtggacagggatggtaga
tggatggtacggttatcaccatcaaaatgagcaggggtc
>CY114781
tgacacgaacagaggtgtgacggcagcatgtcctcatgctgggacaaacagcttctacag
aaatttaatatggctagtaaaaaagggaaattcatacccaaagatcaacaaatcctacat
taacaataaagagaaggaagttctcgtgctatgggccattcaccatccatctaccagtgc
cgaccaacaaagtctctaccaaaatgcagatgcctatgtttttgtggggtcatcaagata
cagcaggaagttcgagccagaaatagcaacaagacccaaggtgagggaccaagcagggag
aatgaactattactggacactagtagagcctggagacaagataacattcgaagcaactgg
aaatctagtggtaccgagatatgccttcgcattgaaaagaaattctggatctggtattat
catttcagatacatcagtccacgattgtgatacgacttgtcagacacccaatggtgctat
aaacaccagcctcccatttcaaaatatacatccagtcacaattggagaatgtccaaaata
tgtaaaaagtactaaactgagaatggccacaggattaaggaatatcccgtctattcaatc
tagaggcctgtttggggccattgctggctttatcgaagggggctggacaggaatgataga
tgggtggtacggttatcaccatcaaaatgagcagggatc
>CY114784
tgacgcaagcaaaggtgtgactatggcatgtgctcatgctggaatgaggagcttctacag
aaatttagtatggctagttaaaaaagaaaattcatacccaawtctcaacatatcctatat
taataataaggagaaagaagtcctcgtgatatggggcattcaccatccatctaccagtga
agaccagcgaagtctttaccagaatgaaaatgcctatgttttcggggggacatcaaaata
cagcaagaagttcgaaccagaaatagcaacaagacccaaggtgagggatcaggcagggag
aatgaactattactggacattagtagagcctggagacaaaataacatttgaagcaactgg
aaatctagtagtaccgagatatgcctttgcaatgaaaagaagttctggatctggtatcat
catttcarattcatcagtccacgattgtaatacgaactgtcaaacacccaagggtgctat
aaacaccagcctcccatttcagaacatacatccagttacaattggagaatgtcctaaata
tgtaaaaagcacaaaattgagaatggccaccggattaaggaataccccttctattcaatc
tagaggcctgtttggggccattgctggttttattgaaggaggatggacaggaatgataga
tggatggtacggttaccaccatcaaaatgagcagggatc
>CY114815
tgactcgaacaaaggtgtaacggcagcatgtccttatgctggagcaagaagcttctacaa
aaatttaatatggctagttaaaaaagaaaattcatacccaaagctcagcaaatcctacat
taatgataaagggaaagaagtcctcgtgctatggggcattcaccatccacctactagtgc
tgaccaacaaagtctctatcagaatgcagatgcatatgtttttgtggggacatcaagata
cagcaagaagttcaagccggaaatagcaataaggcccaaagtgagggatcaagaagggag
aatgaactattactggacactagtagagccgggagacaaaataacattcgaagcaactgg
aaatctagtggtaccgagatatgcattcgcactggaaaaaaatgctgggtctggtattat
catttcagatgcaccagtccacgattgcaatacaacttgtcagacacccaagggtgctat
aaacaccagcctcccatttcagaatatacatccaatcacaattggaaaatgtccaaaata
tgtaaaaagcacaaaattgagactggccacaggattgaggaatgtcccatctattcaatc
gagaggcctatttggggccattgccggtttcattgaaggggggtggacagggatggtaga
tggatggtacggttatcaccatcaaaatgagcaggggtc
>CY114821
tgactcgaacaaaggtgtaacggcagcatgtcctcatgctggagcaaaaggcttctacaa
aaatttaatatggctagttaaaaaaggaaattcatacccaaagctcagcaaatcctacat
taatgataaagggaaagaagtcctcgtgctatggggcattcaccatccatctactactgc
tgaccaacaaagtctctatcagaatgcagatacatatgtttttgtggggacatcaagata
cagcaagaagttcaagccggaaatagcaataagacccaaagtgagggatcaagaagggag
aatgaactattactggacactagtagagccgggagacaaaataacattcgaagcaactgg
aaatctagtggtaccgagatatgcattcgcaatggaaagaaatgctggatctggtattat
catttcagatacaccagtccacgattgcaatacaacttgtcagacacccaagggtgctat
aaacaccagcctcccatttcagaatatacatccgatcacaattggaaaatgtccaaaata
tgtaaaaagcacaaaattgagactggccacaggattgaggaatgtcccgtctattcaatc
tagaggcctatttggggccattgccggcttcattgaaggggggtggacagggatggtaga
tggatggtacggttatcaccatcaaaatgagcaggggtc
>CY114828
tgactcgaacaaaggtgtaacggcagcatgtcctcatgctggagcaaaaagcttctacaa
aaatctaatatggctagttaaaaaaggaagttcatacccaaagctcagcaactcctacat
taatgataaaggaaaagaagtcctcgtgctatggggcattcaccatccatctactagtgc
tgaccaacaaagtctctatcagaatgcagatgcatatgtttttgtggggacatcaaggta
cagcaagaagttcaagccggaaatagcaataagacccaaagtgagggatcaagaagggag
aatgaactattactggacactagtagagccgggagacaaaataacattcgaagcaactgg
aaatctagtggtaccgagatatgcattcgcaatggaaagaaatgctggatctggtattat
catttcagatacaccaacccacgattgcaatacaacttgtcagacacccaagggtgctat
aaacaccagcctcccatttcagaatatacatccgatcacaattggaaaatgtccaaaata
tgtaaaaagcacaaaattgagactggccacaggattgagaaatgtcccgtctattcaatc
tagaggcctatttggggccattgccggtttcattgaaggggggtggacagggatggtaga
tggatggtacggttatcaccatcaaaatgagcaggggtc
>CY114831
tgacacgaacagaggtgtgacggcagcatgtcctcatgctgggacaaacagcttctacag
aaatttaatatggctagtaaaaaagggaaattcatacccaaagatcaacaaatcctacat
taacaataaagagaaggaagttctcgtgctatgggccattcaccatccatctaccagtgc
cgaacaacaaagtctctaccaaaatgcagatgcctatgtgtttgtggggtcatcaagata
cagcaggaagttcgagccagaaatagcaacaagacccaaggtgagagaccaagcagggag
aatgaactattactggacactagtagagcctggagacaagataacattcgaagcaactgg
aaatctagtggcaccgagatatgccttcgcattgaaaagaaattctggatctggtattat
catttcagatacatcagtccacgattgtgatacgacttgtcagacacccaatggtgctat
aaacaccagcctcccatttcaaaatatacatccagtcacaattggagaatgtccaaaata
tgtaaaaagtactaaactgagaatggccacaggattaaggaatatcccgtctattcaatc
tagaggcctgtttggtgccattgctggctttatcgaagggggctggacaggaatgataga
tggatggtacggttatcaccatcaaaatgagcagggatc
>CY114912
tgacacgaacagaggtgtgacggcagcatgtcctcatgctgggacaaacagcttctacag
aaatttaatatggctagtaaaaaaggggaattcatacccaaagatcaacaaatcctacat
taacaataaagagaaggaagttctcgtgctatgggccattcaccatccatctaccagtgc
cgaccaacaaagtctctaccaaaatgcagatgcctatgtgtttgtggggtcatcaagata
cagcaggaagttcgagccagaaatagcaacaagacccaaggtgagagaccaagcagggag
aatgaactattactggacactagtagagcctggagacaagataacattcgaagcaactgg
aaatctagtggcaccgagatatgccttcgcattgaaaagaaattctggatctggtattat
catttcagatacatcagtccacgattgtgatacgacttgtcagacacccaatggtgctat
aaacaccagcctcccatttcaaaatatacatccagtcacaattggagaatgcccaaaata
tgtaaaaagtactaaactgagaatggccacaggattaaggaatatcccgtctattcaatc
tagaggcctgtttggtgccattgctggctttatcgaagggggctggacaggaatgataga
tggatggtacggttatcaccatcaaaatgagcagggatc
>CY114921
tgactcgaacaaaggtgtaacggcagcatgtcctcatgctggagcaaaaagcttctacaa
aaatttaatatggctagttaaaaaaggaaattcatacccaaagctcaacaaatcctacat
taatgataaagggaaagaagtcctcgtgctatggggcattcaccatccatctactactgc
tgaccaacaaagtctctatcagaatgcagatgcatatgtttttgtggggacatcaagata
cagcaagaagttcgagccggaaatagcaataagacccaaagtgagggatcaagaagggag
aatgaactattactggacactagtagagcctggagacaaaataacattcgaagcaactgg
aaatatagtggtaccgagatatgcattcgcaatggaaagaaatgctggatctggtattat
catttcagatacaccagtccacgattgcaatacaacttgtcagacacccaagggtgctgt
aaacaccagcctcccatttcagaatatacatccgatcacaattggaaaatgtccaaaata
tgtaaaaagcacaaaattgagactggccacaggattgaggaatgtcccatctattcaatc
tagaggcctatttggggccattgccggcttcattgaaggggggtggacagggatggtaga
tggatggtacggttatcaccatcaaaatgagcaggggtc
>CY114982
tgactcgaacaaaggtgtaacggcagcatgtcctcatgctggagcaaaaagcttctacaa
aaatttgatatggctagttaaaaaaggaaattcatacccaaagctcagcaaatcctacat
taatgataaagggaaagaagtcctcgtgctatggggcattcaccatccatctactagtgc
tgaccaacaaagtctctatcagaatgcagatgcatatgtttttgtggggacatcaagata
cagcaagaagttcaagccggaaatagcaataagacccaaagtgagggatcaagaagggag
aatgaactatcactggacactagtagagccgggagacaaaataacattcgaagcaactgg
aaatctagtggtaccgagatacgcattcgcaatggaaagaaatgctggatctggtattat
catttcagatacaccagtccacgattgcaatacaacttgtcaaacacccaagggtgctat
aaacaccagcctcccatttcagaatatacatccgatcacaattggaaaatgtccaaaata
tgtaaaaagcacaaaattgagactggccacaggattgaggaatgtcccgtctattcaatc
tagaggcctatttggggccattgccggcttcattgaaggggggtggacagggatggtaga
tggatggtacggttatcaccatcaaaatgagcaggggtc
>CY114996
tgactcgaacaaaggtgtaacggcagcatgtcctcatgctggagcaaaaagcttctacaa
aaatttaatatggctagttaaaaaagaaaattcatacccaaagctcagcaaatcctacat
taatgataaagggaaagaagtcctcgtgctatggggcattcaccatccatctactagtgt
tgaccaacaaagtctctatcagaatgcagatgcatatgtttttgtggggacatcaagata
cagcaagaagttcaagccggaaatagcaatgagacccaaagtgagggatcaagaagggag
aataaactattactggacactagtagagccgggagacaaaataatattcgaagcaactgg
aaatctagtggtaccgagatatgcattcgcaatggaaagaaatgctggatctggtattat
catttcagatacaccagtccacgattgcaatacaacttgtcagacacccaagggtgctat
aaacaccagcctcccatttcagaatatacatccgatcacaattggaaaatgtccaaaata
tgtaaaaagcacaaaattgagactggccacaggattgaggaatgtcccgtctattcaatc
tagaggcctgtttggggccattgccggtttcattgaaggggggtggacagggatggtaga
tggatggtacggttatcaccatcaaaatgagcaggggtc
>CY115000
tgactcgaacaaaggtgtaacggcagcatgtcctcatgctggagcaaaaagcttctacaa
aaatttaatatggctagttaaaaaaggaaattcatacccaaagctcaacaaatcctacat
taatgataaagggaaagaagtcctcgtgctatggggcattcaccatccatctactaatgc
tgaccaacaaagtctctatcagaatgcagatgcatatgtttttgtggggacatcaagata
cagcaagaagttcaagccggaaatagcaataagacccaaagtgagggatcaagaagggag
aatgaactattactggacactagtagagcctggagacaaaataacattcgaagcaactgg
aaatctagtggtaccgagatatgcattcgcaatggaaagaaatgctggatctggtattat
catttcagatacaccagtccacgattgcaatacaacttgtcagacacccaagggtgctgt
aaacaccagcctcccatttcagaatatacatccgatcacaattggaaaatgtccaaaata
tgtaaaaagcacaaaattgagactggccacaggattgaggaatgtcccatctattcaatc
tagaggcctatttggggccattgccggcttcattgaaggggggtggacagggatggtaga
tggatggtacggttatcaccatcaaaatgagcaggggtc
>CY115015
tgacacgaacagaggtgtgacggcagcatgtcctcatgctgggacaaacagcttctacag
aaatttaatatggctagtaaaaaagggaaattcatacccaaagatcaacaaatcctacat
taacaataaagagaaggaagttctcgtgctatgggccattcaccatccatctaccagtgc
cgaccaacaaagtctctaccaaaatgcagatgcctatgtgtttgtggggtcatcaagata
cagcaggaagttcgagccagaaatagcaacaagacccaaggtgagagaccaagcagggag
aatgaactattactggacactagtagagcctggagacaagataacattcgaagcaactgg
aaatctagtggcaccgagatatgccttcgcattgaaaagaaattctggatctggtattat
catttcagatacatcagtccacgattgtgatacgacttgtcagacacccaatggtgctat
aaacaccagcctcccatttcaaaatatacatccagtcacaattggagaatgtccaaaata
tgtaaaaagtactaaactgagaatggccacaggattaaggaatatcccgtctattcaatc
tagaggcctgtttggtgccattgctggctttatcgaagggggctggacaggaatgataga
tggatggtacggttatcaccatcaaaatgagcagggatc
>CY115025
tgactcgaacaaaggtgtaacggcagcatgtcctcatgctggagcaaaaagcttctacaa
aaatttaatatggctaattaaaaaaggaaattcatacccaaagctcaacaaatcctacat
taatgataaagggaaagaagtcctcgtgctatggggcattcaccatccatctactactgc
tgaccaacaaagtctctatcagaatgcagatgcatatgtttttgtggggacatcaagata
cagcaagaagttcaagccggaaatagcaataagacccaaagtgagggatcaagaagggag
aatgaactattactggacactagtagagcctggagacaaaataacattcgaagcaactgg
aaatctagtggtaccgagatatgcattcgcaatggaaagaaatgctggatctggtattat
catttcagatacaccagtccacgattgcaatacaacttgtcagacacccaagggtgctgt
aaacaccagcctcccatttcagaatatacatccgatcacaattggaaaatgtccaaaata
tgtaaaaagcacaaaattgagactggccacaggattgaggaatgtcccatctattcaatc
tagaggcctatttggggccattgccggcttcattgaaggggggtggacagggatggtaga
tggatggtacggttatcaccatcaaaatgagcaggggtc
>CY115045
tgacgcaagcaaaggtgtgactatggcatgtgctcatgctggaaagaggagcttctacag
aaatttagtatggctagttaaaaaagaaaattcatacccaaatctcaaaatatcctatat
taataataaggagaaagaagtcctcgtgatatggggcattcaccatccatctaccagtga
agaccagcgaagtctctaccagaatgaaaatgcctatgtttttgtggggacatcaaaata
cagcaagaagttcgaaccagaaatagcaacaagacccaaggtgagggatcaggcagggag
aatgaactattactggacattagtagagcctggagacaaaataacattcgaagcaactgg
aaatctagtagtaccgagatatgcctttgcaatgaaaagaagttctggatctggtatcat
catttcagattcatcagtccacgattgtaatacgaactgtcaaacacccaagggtgctat
aaacaccagcctcccatttcagaacatacatccagttacaattggagaatgtcctaaata
tgtaaaaagcacaaaattgagaatggccaccggattaaggaataccccttctattcaatc
tagaggactgtttggggccattgctggtttcattgaaggaggatggacaggaatgataga
tggatggtacggttaccaccatcaaaatgagcagggatc
>CY115057
tgactcgaataaaggtgtaacggcagcatgtcctcgtgctggaacaaaaagcttctacaa
aaatttaatatggctagttaaaaaagaaaattcatacccaaagctcagcaaatcctacat
taatgataaagggaaagaagtcctcgtgctatggggcattcaccatccatctactagtgc
tgaccaacaaagtctctatcagaatgcagatgcatatgtttttgtggggacatcaagata
cagcaagaagttcaagccggaaatagcaataagacccaaagtgagggatcaagaagggag
aatgaactattactggacactagtagagccgggagacaaaataacattcgaagcaactgg
aaatctagtggtaccgagatatgcattcgcaatggaaagaaatgctggatctggtattgt
catttcagatacaccagtccacgattgcaatacaacttgtcagacacccaagggtgctat
aaacaccagcctcccatttcagaatatacatccgatcacaattggaaaatgtccaaaata
tgtaaaaagcacaaagttgagactggccacaggattgaggaatgtcccgtctattcaatc
tagaggcctatttggggccattgccggtttcattgaaggggggtggacagggatggtaga
tggatggtacggttatcaccatcaaaatgagcaggggtc
>CY115060
tgactcgaacaaaggtgtaacggcagcatgtcctcatgctggagcaaaaagcttctacaa
aaatttaatatggctagttaaaaaaggaaattcatacccaaagctcagcaaatcctacat
taatgataaagggaaagaagtcctcgtgctgtggggcattcaccatccatctactactgc
tgaccaacaaagtctctatcagaatgcagatgcatatgtttttgtggggacatcaagata
cagcaagaagttcaagccggaaatagcaataagacccaaagtgagggatcaagaagggag
aatgaactattactggacactagtagagccgggagacaaaataacattcgaagcaactgg
aaatctagtggtaccgagatatgcattcgcaatggaaagaaatgctggatctggtattat
catttcagatacaccagtccacgattgcaatacaacttgtcagacacccaagggtgctat
aaacaccagcctcccatttcagaatatacatccgatcacaattggaaaatgtccaaaata
tgtaaaaagcacaaaattgagactggccacaggattgaggaatgtcccgtctattcaatc
tagaggcctatttggggccattgccggcttcattgaaggggggtggacagggatggtaga
tggatggtacggttatcaccatcaaaatgagcaggggtc
>CY115066
tgactcgaacaaaggtgtaacggctgcatgtcctcatgctggagcaaaaagcttctacaa
aaatttaatatggctggttaaaaaaggaaattcatacccaaagctcagcaaatcctacat
taatgataaagggaaagaagtcctcgtgctatggggcattcaccatccatctactagtgc
tgaccaacaaagtctctatcagaatgcagatgcatatgtttttgtggggacatcaagata
cagcaagaagttcaagccggaaatagcaataagacccaaagtgagggatcaagaagggag
aatgaactattactggacactagtagaaccgggagacaaaataacattcgaagcaactgg
aaatctagtggtaccgagatatgcattcgcaatggaaagaaatgctggatctggtattat
catctcagatacaccagtccatgattgcaatacaacttgtcagacgcccaagggtgctat
aaacaccagcctcccatttcagaatatacatccgatcacaattggaaaatgtccaaaata
tgtaaaaagcacaaaattgagactggccacaggattgaggaatgttccgtctattcaatc
tagaggcctatttggggccattgccggtttcattgaaggggggtggacagggatggtaga
tggatggtacggttatcaccatcaaaatgagcaggggtc
>CY115070
tgactcgaacaaaggtgtaacggcagcatgtcctcatgctggagcaaaaagcttctacaa
aaatttaatatggctagttaaaaaaggaaattcatacccaaagctcagcaaatcctacat
taatgataaagggaaagaagtcctcgtgctgtggggcattcaccatccatctactactgc
tgaccaacaaagtctctatcagaatgcagatgcatatgtttttgtggggacatcaagata
cagcaagaagttcaagccggaaatagcaataagacccaaagtgagggatcaagaagggag
aatgaactattactggacactagtagagccgggagacaaaataacattcgaagcaactgg
aaatctagtggtaccgagatatgcattcgcaatggaaagaaatgctggatctggtattat
catttcagatacaccagtccacgattgcaatacaacttgtcagacacccaagggtgctat
aaacaccagcctcccatttcagaatatacatccgatcacaattggaaaatgtccaaaata
tgtaaaaagcacaaaattgagactggccacaggattgaggaatgtcccgtctattcaatc
tagaggcctatttggggccattgccggcttcattgaaggggggtggacagggatggtaga
tggatggtacggttatcaccatcaaaatgagcaggggtc
>CY115087
tgaatcgaacaaaggtgtaacggcagcatgtcctcatgctggagcaaaaagcttctacaa
aaatttaatatggctagttaaaaaaggaaattcatacccaaagctcagcaaatcctacat
taatgataaagggaaagaagtcctcgtgctatggggcattcaccatccatctactactgc
tgaccaacaaagtctctatcagaatgcagatgcatatgtttttgtggggacatcaagata
cagcaagaagttcaagccggaaatagcaataagacccaaagtgagggatcaagaagggag
aatgaactattactggacactagtagagccgggagacaaaataacattcgaagcaactgg
aaatctagtggtaccgagatatgcattcgcaatggaaagaaatgctggatctggtattat
catttcagatacaccagtccacgattgcaatacaacttgtcagacacccaagggtgctat
aaacaccagcctcccatttcagaatatacatccgatcacaattggaaaatgtccaaaata
tgtaaaaagcacaaaattgagactggccacaggattgaggaatgtcccgtctattcaatc
tagaggcctatttggggccattgccggcttcattgaaggggggtggacagggatggtaga
tggatggtacggttatcaccatcaaaatgagcaggggtc
>CY115096
tgactcgaacaaaggtgtaacggcagcatgtcctcatgctggagcaaaaagcttctacaa
aaatttaatatggctagttaaaaaaggaaattcatacccaaagctcagcaaatcctacat
taatgataaagggaaagaagtcctcgtgctatggggcattcaccatccatctactactgc
tgaccaacaaagtctctatcagaatgcagatgcatatgtttttgtggggacatcaagata
cagcaagaagttcaagccggaaatagcaataagacccaaagtgagggatcaagaagggag
aatgaactattactggacactagtagagccgggagacaaaataacattcgaagcaactgg
aaatctagtggtaccgagatatgcattcgcaatggaaagaaatgctggatctggtattat
catttcagatacaccagtccacgattgcaatacaacttgtcagacacccaagggtgctat
aaacaccagcctcccatttcagaatatacatccgatcacaattggaaaatgtccaaaata
tgtaaaaagcacaaaattgagactggccacaggattgaggaatgtcccgtctattcaatc
tagaggcctatttggggccattgccggcttcattgaaggggggtggacagggatggtaga
tggatggtacggttatcaccatcaaaatgagcaggggtc
>CY115102
tgactcgaacaaaggtgtaacggcagcatgtcctcatgctggagcaaaaagcttctacaa
aaatttaatatggctagttaaaaaaggaaattcatacccaaagctcaacaaatcctacat
taatgataaagggaaagaagtcctcgtgctatggggcattcaccatccatctactactgc
tgaccaacaaagtctctatcagaatgcagatgcatatgtttttgtggggacatcaagata
cagcaagaaattcaagccggaaatagcaataagacccaaagtgagggatcaagaagggag
aatgaactactactggacactagtagagcctggagacaaaataacattcgaagcaactgg
aaatctagtggtaccgagatatgcattcgcaatggaaagaaatgctggatctggtattat
catttcagatacaccagtccacgattgcaatacaacttgtcagacacccaagggtgctgt
aaacaccagcctcccatttcagaatatacatccgatcacaattggaaaatgtccaaaata
tgtaaaaagcacaaaattgagactggccacaggattgaggaatgtcccatctattcaatc
tagaggcctatttggggccattgccggcttcattgaaggggggtggacagggatggtaga
tggatggtacggttatcaccatcaaaatgagcaggggtc
>CY115105
tgactcgaacaaaggtgtaacggcagcatgtcctcatgctggagcaaaaagcttctacaa
aaatttaatatggctagttaaaaaaggaaattcatacccaaagctcaacaaatcctacat
taatgataaagggaaagaagtcctcgtgctatggggcattcaccatccatctactactgc
tgaccaacaaagtctctatcagaatgcagatgcatatgtttttgtggggacatcaagata
cagcaagaagttcaagccggaaatagcaataagacccaaagtgagggatcaagaagggag
aatgaactattactggacactagtagagcctggagacaaaataacattcgaagcaactgg
aaatctagtggtaccgagatatgcattcgcaatggaaagaaatgctggatctggtattat
catttcagatacaccagtccacgattgcaatacaacttgtcagacacccaagggtgctgt
aaacaccagcctcccatttcagaatatacatccgatcacaattggaaaatgtccaaaata
tgtaaaaagcacaaaattgagactggccacaggattgaggaatgtcccatctattcaatc
tagaggcctatttggggccattgccggcttcattgaaggggggtggacagggatggtaga
tggatggtacggttatcaccatcaaaatgagcaggggtc
>CY115108
tgactcgaacaaaggtgtaacggcagcatgtcctcatgctggagcaaaaagcttctacaa
aaatttaatatggctagttaaaaaaggaaattcatacccaaagctcaacaaatcctacat
taatgataaagggaaagaagtcctcgtgctatggggcattcaccatccacctactactgc
tgaccaacaaagtctctatcagaatgcagatacatatgtttttgtggggacatcaagata
cagcaagaagttcaagccggaaatagcaataagacccaaagtgagggatcaagaagggag
aatgaactattactggacgctagtagagcctggagacaaaataacattcgaagcaactgg
aaatctagtggtaccgagatatgcattcgcaatggaaagaaatgctggatctggtattat
catttcagatacaccagtccacgattgcaatacaacttgtcagacacccaagggtgctgt
aaacaccagcctcccatttcagaatatacatccgatcacaattggaaaatgtccaaaata
tgtaaaaagcacaaaattgagactggccacaggattgaggaatgccccatctattcaatc
tagaggcctatttggggccattgccggcttcattgaaggggggtggacagggatggtaga
tggatggtacggttatcaccatcaaaatgagcaggggtc
>CY116627
tgacacgaacagaggtgtgacggcagcatgtcctcatgctgggacaaacagcttctacag
aaatttaatatggctagtaaaaaagggaaattcatacccaaagatcaacaaatcctacat
taacaataaagagaaggaagttctcgtgctatgggccattcaccatccatctaccagtgc
cgaccaacaaagtctctaccaaaatgcagatgcctatgtgtttgtggggtcatcaagata
cagcaggaagttcgagccagaaatagcaacaagacctaaggtgagagaccaagcagggag
aatgaactattactggacactagtagagcctggagacaagataacattcgaagcaactgg
aaatctagtggcaccgagatatgccttcgcattgaaaagaaattctggatctggtattat
catttcagatacatcagtccacgattgtgatacgacttgtcagacacccaatggtgctat
aaacaccagcctcccatttcaaaatatacatccagtcacaattggagaatgtccaaaata
tgtaaaaagtactaaactgagaatggccacaggtttaaggaatatcccgtctattcaatc
tagaggcctgtttggtgccattgctggctttatcgaagggggttggacaggaatgataga
tggatggtacggttatcaccatcaaaatgagcagggatc
>CY116642
tgastcgaacaaaggtgtaacggcagcatgtcctcatgctggagcaaaaggcttctacaa
aaatttaatatggctagttaaaaaaggaaattcatacccaaagctcagcaaatcctacat
taatgataaagggaaagaagtcctcgtgctatggggcattcaccatccatctactactgc
tgaccaacaaagtctctatcagaatgcagatacatatgtttttgtggggacatcaagata
cagcaagaagttcaagccggaaatagcaataagacccaaagtgagggatcaagaagggag
aatgaactattactggacactagtagagccgggagacaaaataacattcgaagcaactgg
aaatctagtggtaccgagatatgcattcgcaatggaaagagatgctggatctggtattat
catttcagatacaccagtccacgattgcaatacaacttgtcagacacccaagggtgctat
aaacaccagcctcccatttcagaatatacatccgatcacaattggaaaatgtccaaaata
tgtaaaaagcacaaaattgagactggccacaggattgaggaatgtcccgtctattcaatc
tagaggcctatttggggccattgccggcttcattgaaggggggtggacagggatggtaga
tggatggtacggttatcaccatcaaaatgagcaggggtc
>CY120747
tgactcgaacaaaggtgtaacggcagcatgtcctcatgctggagcaaaaagcttctacaa
aaatttaatatggctagttaaaaaaggaaattcatacccaaagctcagcaaatcctatat
taacgataaagggaaagaagtcctagtgctatggggcattcaccatccatctactagtgc
tgaccaacaaagtctctatcagaatgcagatgcatatgtttttgtggggacatcaaaata
cagcaagaagttcaagccggaaatagcagtaagacctaaagtgagggatcaagaagggag
aatgaactattactggacactagtagagccgggagacaaaataacattcgaagcaactgg
aaatctattggtaccgagatatgcattcgcaatggaaagaaatgctggatctggtattat
catttcagatacaccagtccacgattgcaatacaacttgtcagacacccaagggtgctat
aaacaccagcctcccatttcagaatatacatccgatcacaattggaaaatgtccaaaata
tgtaaaaagcacaaaattgagactggccacgggattgaggaatgtcccgtctattcaatc
tagaggtctatttggggccattgccggtttcattgaaggggggtggacagggatggtaga
tggatggtacggttatcaccatcaaaatgagcaggggtc
>CY120755
tgactcgaacaaaggtgtaacggcagcatgtcctcatgctggagcaaaaagcttctacaa
aaatttaatatggctagttaaaaaaggaaattcatacccaaagctcagcaaatcctatat
taacgataaagggaaagaagtcctagtgctatggggcattcaccatccatctactagtgc
tgaccaacaaagtctctatcagaatgcagatgcatatgtttttgtggggacatcaaaata
cagcaagaagttcaagccggaaatagcagtaagacctaaagtgagggatcaagaagggag
aatgaactattactggacactagtagagccgggagacaaaataacattcgaagcaactgg
aaatctattggtaccgagatatgcattcgcaatggaaagaaatgctggatctggtattat
catttcagatacaccagtccacgattgcaatacaacttgtcagacacccaagggtgctat
aaacaccagcctcccatttcagaatatacatccgatcacaattggaaaatgtccaaaata
tgtaaaaagcacaaaattgagactggccacgggattgaggaatgtcccgtctattcaatc
tagaggcctatttggggccattgccggtttcattgaaggggggtggacagggatggtaga
tggatggtacggttatcaccatcaaaatgagcaggggtc
>CY120915
tgacccgaacaaaggtgtaacggcagcatgtcctcatgctggagcaaaaagcttctacaa
aaatttaatatggctagttaaaaaaggaaattcatacccaaagctcagcacatcctatat
taatgataaaaggaaagaagtcctcgtgctatggggcattcaccatccatctactagtgc
tgaccaacaaagtctctatcagaatgcagatgcatatgcttttgtggggacatcaagata
cagcaagaagttcaagccggaaatagcaataagacccaaagtgagggatcaagaagggag
aatgaactattactggacactagtagagccgggagacaaaataacattcgaagcaactgg
aaatctagtggtgccgagatatgcattcgcaatggaaagaaatgcgggatctggtattat
catttcagatacatcagtccacgattgcaatacaacttgtcagacacccaagggtgctat
aaacaccagcctcccatttcagaatgtacatccgatcacaattggaaaatgtccaaaata
tgtaaaaagcacaaaattgagactggccacaggattgaggaatgtcccgtctattcaatc
tcgaggcctatttggggccattgccggtttcattgaaggggggtggacagggatggtaga
tggatggtacggttatcatcatcaaaatgaacaggggtc
>CY120925
tgactcgaacaaaggtgtaacggcagcatgtcctcatgctggagcaaaaggcttctacaa
aaatttaatatggctagttaaaaaaggaaattcatacccaaagctcagcaaatcctacat
taatgataaagggaaagaagtcctcgtgctatggggcattcaccatccatctactagtgc
tgaccaacaaagtctctatcagaatgcagatacatatgtttttgtggggacatcaagata
cagcaagaagttcaagccggaaatagcaataagacccaaagtgagggatcaagaagggag
aatgaactattactggacactagtagagccgggagacaaaataacattcgaagcaactgg
aaatctagtggtaccgagatatgcattcgcaatggaaagaaatgctggatctggtattat
catttcagatacaccagtccacgattgcaatacaacttgtcagacacccaagggtgctat
aaacaccagcctcccatttcagaatatacatccgatcacaattggaaaatgtccaaaata
tgtaaaaagcacaaaattgagactggccacaggattgaggaatgtcccgtctattcaatc
tagaggcctatttggggccattgccggcttcattgaaggggggtggacagggatggtaga
tggatggtacggttatcaccatcaaaatgagcaggggtc
>CY120927
tgacccgaacaaaggtgtaacggcagcatgtcctcatgctggagcaaaaagcttctacaa
aaatttaatatggctagttaaaaaaggaaattcatacccaaagctcagcacatcctatat
taatgataaagggaaagaagtcctcgtgctatggggcattcaccatccatctactagtgc
tgaccaacaaagtctctatcagaatgcagatgcatatgcttttgtggggacatcaagata
cagcaagaagttcaagccggaaatagcaataagacccaaagtgagggatcaagaagggag
aatgaactattactggacactagtagagccgggagacaaaataacattcgaagcaactgg
aaatctagtggtgccgagatatgcattcgcaatggaaagaaatgcgggatctggtattat
catttcagatacatcagtccacgattgcaatacaacttgtcagacacccaagggtgctat
aaacaccagcctcccatttcagaatgtacatccgatcacaattggaaaatgtccaaaata
tgtaaaaagcacaaaattgagactggccacaggattgaggattgtcccgtctattcaatc
tcgaggcctatttggggccattgccggtttcattgaaggggggtggacagggatggtaga
tggatggtacggttatcatcatcaaaatgagcaggggtc
>CY120934
tgacccgaacaaaggtgtaacggcagcatgtcctcatgctggagcaaaaagcttctacaa
aaatttaatatggctagttaaaaaaggaaattcatacccaaagctcagcacatcctatat
taatgataaagggaaagaagtcctcgtgctatggggcattcaccatccatctactagtgc
tgaccaacaaagtctctatcagaatgcagatgcatatgcttttgtggggacatcaagata
cagcaagaagttcaagccggaaatagcaataagacccaaagtgagggatcaagaagggag
aatgaactattactggacactagtagagccgggagacaaaataacattcgaagcaactgg
aaatctagtggtgccgagatatgcattcgcaatggaaagaaatgcgggatctggtattat
catttcagatacatcagtccacgattgcaatacaacttgtcagacacccaagggtgctat
aaacaccagcctcccatttcagaatgtacatccgatcacaattggaaaatgtccaaaata
tgtaaaaagcacaaaattgagactggccacaggattgaggaatgtcccgtctattcaatc
tcgaggcctatttggggccattgccggtttcattgaaggggggtggacagggatggtaga
tggatggtacggttatcatcatcaaaatgagcaggggtc
>CY120940
tgactcgaacaaaggtgtaacggcagcatgtcctcatgctggagcaaaaggcttctacaa
aaatttaatatggctagttaaaaaaggaaattcatacccaaagctcagcaaatcctacat
taatgataaagggaaagaagtcctcgtgctatggggcattcaccatccatctactagtgc
tgaccaacaaagtctctatcagaatgcagatacatatgtttttgtggggacatcaagata
cagcaagaagttcaagccggaaatagcaataagacccaaagtgagggatcaagaagggag
aatgaactattactggacactagtagagccgggagacaaaataacattcgaagcaactgg
aaatctagtggtaccgagatatgcatttgcaatggaaagaaatgctggatctggtattat
catttcagatacaccagtccacgattgcaatacaacttgtcagacacccaagggtgctat
aaacaccagcctcccatttcagaatatacatccgatcacaattggaaaatgtccaaaata
tgtaaaaagcacaaaattgagactggccacaggattgaggaatgtcccgtctattcaatc
tagaggcctatttggggccattgccggattcattgaaggggggtggacagggatggtaga
tggatggtacggttatcaccatcaaaatgagcaggggtc
>CY120946
tgactcgaacaaaggtgtaacggcagcatgtcctcatgctggagcaaaaggcttctacaa
aaatttaatatggctagttaaaaaaggaaattcatacccaaagctcagcaaatcctacat
taatgataaagggaaagaagtccttgtgctatggggcattcaccatccatctactactgc
tgaccaacaaagtctctatcagaatgcagatacatatgtttttgtggggacatcaagata
cagcaagaagttcaagccggaaatagcaataagacccaaagtgagggatcaagaagggag
aatgaactattactggacactagtagagccgggagacaaaataacattcgaagcaactgg
aaatctagtggtaccgagatatgcattcgcaatggaaagaaatgctggatctggtattat
catttcagatacaccagtccacgattgcaatacaacttgtcagacacccaagggtgctat
aaacaccagcctcccatttcagaatatacatccgatcacaattggaaaatgtccaaaata
tgtaaaaagcacaaaattgagactggccacaggattgaggaatgtcccgtctattcaatc
tagaggcctatttggggccattgccggcttcattgaaggggggtggacagggatggtaga
tggatggtacggttatcaccatcaaaatgagcaggggtc
>CY120948
tgacccgaacaaaggtgtaacggcagcatgtcctcatgctggagcaaaaagcttctacaa
aaatttaatatggctagttaaaaaaggaaattcatacccaaagctcagcacatcctatat
taatgataaagggaaagaagtcctcgtgctatggggcattcaccatccatctactagtgc
tgaccaacaaagtctctatcagaatgcagatgcatatgcttttgtggggacatcaagata
cagcaagaagttcaagccggaaatagcaataagacccaaagtgagggatcaagaagggag
aatgaactattactggacactagtagagccgggagacaaaataacattcgaagcaactgg
aaatctagtggtgccgagatatgcattcgcaatggaaagaaatgcgggatctggtattat
catttcagatacatcagtccacgattgcaatacaacttgtcagacacccaagggtgctat
aaacaccagcctcccatttcagaatgtacatccgatcacaattggaaaatgtccaaaata
tgtaaaaagcacaaaattgagactggccacaggattgaggaatgtcccgtctattcaatc
tcgaggcctatttggggccattgccggtttcattgaaggggggtggacagggatggtaga
tggatggtacggttatcatcatcaaaatgagcaggggtc
>CY120950
tgactcgaacaaaggtgtaacggcagcatgtcctcatgctggagcaaaaggcttctacaa
aaatttaatatggctagttaaaaaaggaaattcatacccaaagctcagcaaatcctacat
taatgataaagggaaagaagtcctcgtgctatggggcattcaccatccatctactagtgc
tgaccaacaaagtctctatcagaatgcagatacatatgtttttgtggggacatcaagata
cagcaagaagttcaagccggaaatagcaataagacccaaagtgagggatcaagaagggag
aatgaactattactggacactagtagagccgggagacaaaataacattcgaagcaactgg
aaatctagtggtaccgagatatgcattcgcaatggaaagaaatgctggatctggtattat
catttcagatacaccagtccacgattgcaacacaacttgtcagacacccaagggtgctat
aaacaccagcctcccatttcagaatatacatccgatcacaattggaaaatgtccaaaata
tgtaaaaagcacaaaattgagactggccacaggattgaggaatgtcccgtctattcaatc
tagaggcctatttggggccattgccggcttcattgaaggggggtggacagggatggtaga
tggatggtacggttatcaccatcaaaatgagcaggggtc
>CY121816
tgactcgaacaaaggtgtaacggcagcatgtcctcatgctggagcaaaaggcttctacaa
aaatttaatatggctagttaaaaaaggaaattcatacccaaagctcagcaaatcctacat
taatgataaagggaaagaagtcctcgtgctatggggcattcatcatccatctactactgc
tgaccaacaaagtctctatcagaatgcagatacatatgtttttgtggggacatcaagata
cagcaagaagttcaagccggaaatagcaataagacccaaagtgagggatcgagaagggag
aatgaactattactggacactagtagaaccgggagacaaaataacattcgaagcaactgg
aaatctagtggtaccgagatatgcattcgcaatggaaagaaatgctggatctggtattat
catttcagatacaccagtccacgattgcaatacaacttgtcagacacccaagggtgctat
aaacaccagcctcccatttcagaatatacatccgatcacaattggaaaatgtccaaaata
tgtaaaaagcacaaaattgagactggccacaggattgaggaatgtcccgtctattcaatc
tagaggcctatttggggccattgccggcttcattgaaggggggtggacagggatggtaga
tggatggtacggttatcaccatcaaaatgagcaggggtc
>CY124503
tgactcgaacaaaggtgtaacggcagcatgtcctcatgctggagcaaaaagcttctacaa
aaatttaatatggctagttaaaaaaggaaattcatacccaaagctcagcaaatcctacat
taatgataaagggaaagaagtccttgtgctatggggcattcaccatccatctactagtgc
tgaccaacaaagtctctatcagaatgcagatgcatatgtttttgtggggacatcaagata
cagcaagaagttcaagccggaaatagcaataagacccaaagtgagggatcaagaagggag
aatgaactattactggacactagtagagccgggagacaaaataacattcgaagcaactgg
aaatctagtggtaccgagatatgcattcgcaatggaaagaaatgctggatctggtattat
catttcagatacaccagcccacgattgcaatacaacctgtcagacacccaagggtgctat
aaacaccagcctcccatttcagaatatacatccgatcacaattggaaaatgtccaaaata
tgtaaacagcaccaaattgagactggccacaggattgaggaatgtcccgtccattcaatc
tagaggcctatttggggccattgccggtttcattgaaggggggtggacagggatggtaga
tggatggtacggttaccaccatcaaaatgagcaggggtc
>CY124508
tgactcgaacaaaggtgtaacggcagcatgtcctcatgctggagcaaaaagcttctacaa
aaatttaatatggctagttaaaaaaggaaattcatacccaaagctcagcaaatcctacat
taatgataaagggaaagaagtcctcgtgctatggggcattcaccatccatctactactgc
tgaccaacaaagtctctatcagaatgcagatacatatgtttttgtggggacatcaagata
cagcaagaagttcaagccggaaatagcaataagacccaaagtgagggatcaagaagggag
aatgaactattactggacactagtagagccgggagacaaaataacattcgaagcaactgg
aaatctagtggtaccgagatatgcattcgcaatggaaagaaatgctggatctggtattat
catttcagatacaccagtccacgattgcaatacaacttgtcagacacccaagggtgctat
aaacaccagcctcccatttcagaatatacatccgatcacaattggaaaatgtccaaaata
tgtaaaaagcacaaaattgagactggccacaggattgaggaatgtcccgtctattcaatc
tagaggcctatttggggccattgccggcttcattgaaggggggtggacagggatggtaga
tggatggtacggttatcaccaccaaaatgagcaggggtc
>CY124516
tgactcgaacaaaggtgtaacggcagcatgtcctcatgctggagcaaaaagcttctacaa
aaatttaatatggctagttaaaaaaggaaattcatacccaaagctcagcaaatcctacat
taatgataaagggaaagaagtcctcgtgctatggggcattcaccatccatctactactgc
tgaccaacaaagtctctatcagaatgcagatacatatgtttttgtggggacatcaagata
cagcaagaagttcaagccggaaatagcaataagacccaaagtgagggatcaagaagggag
aatgaactattactggacactagtagaaccgggagacaaaataacattcgaagcaactgg
aaatctagtggtaccgagatatgcattcgcaatggaaagaaatgctggatctggtattat
catttcagatacaccagtccacgattgcaatacaacttgtcagacacccaagggtgctat
aaacaccagcctcccatttcagaatatacatccgatcacaattggaaaatgtccaaaata
tgtaaaaagcacaaaattgagactggccacaggattgaggaatgtcccgtctattcaatc
tagaggcctatttggggccattgccggcttcattgaaggggggtggacagggatggtaga
tggatggtacggttatcaccatcaaaatgagcaggggtc
>CY124523
tgactcgaacaaaggtgtaacggcagcatgtcctcatgctggagcaaaaagcttctacaa
aaatttaatatggctagttaaaaaaggaaattcatacccaaagctcagcaaatcctacat
taatgataaagggaaagaagtcctcgtgctatggggcattcaccatccatctactactgc
tgaccaacaaagtctctatcagaatgcagatacatatgtttttgtggggacatcaagata
cagcaagaagttcaagccggaaatagcaataagacccaaagtgagggatcaagaagggag
aatgaactattactggacactagtagagccgggagacaaaataacattcgaagcaactgg
aaatctagtggtaccgagatatgcattcgcaatggaaagaaatgctggatctggtattat
catttcagatacaccagtccacgattgcaatacaacttgtcagacacccaagggtgctat
aaacaccagtctcccatttcaaaatatacatccgatcacaattggaaaatgtccaaaata
tgtaaaaagcacaaaattgagactggccacaggattgaggaatgtcccgtctattcaatc
tagaggcctatttggggccattgccggcttcattgaaggggggtggacagggatggtaga
tggatggtacggttatcaccatcaaaatgagcaggggtc
>CY124527
tgactcgaacaaaggtgtaacggcagcatgtcctcatgctggagcaaaaagcttctacaa
aaatttaatatggctagttaaaaaaggaaattcatacccaaagctcagcaaatcctacat
taatgataaagggaaagaagtcctcgtgctatggggcattcaccatccatctactactgc
tgaccaacaaagtctctatcagaatgcagatacatatgtttttgtggggacatcaagata
cagcaagaagttcaagccggaaatagcaataagacccaaagtgagggatcaagaagggag
aatgaactattactggacactagtagagccgggagacaaaataacattcgaagcaactgg
aaatctagtggtaccgagatatgcattcgcaatggaaagaaatgctggatctggtattat
catttcagatacaccagtccacgattgcaatacaacttgtcagacacccaagggtgctat
aaacaccagcctcccatttcagaatatacatccgatcacaattggaaaatgtccaaaata
tgtaaaaagcacaaaattgagactggccacaggattgaggaatgtcccgtctattcaatc
tagaggcctatttggggccattgccggcttcattgaaggggggtggacagggatggtaga
tggatggtacggttatcaccaccaaaatgagcaggggtc
>CY124535
tgactcgaacaaaggtgtaacggcagcatgtcctcatgctggagcaaaaagcttctacaa
aaatttaatatggctagttaaaaaaggaaattcatacccaaagctcagcaaatcctacat
taacgataaagggaaagaagtcctcgtgctgtggggaattcaccatccatctactagtgc
tgaccaacaaagtctctatcagaatgcagatgcatatgtttttgtggggacatcaaaata
cagcaagaaattcaagccggaaatagcagtaagacccaaagtgagggatcaagaagggag
aatgaactattactggacactagtagagccgggagacaaaataacattcgaagcaactgg
aaatctattggtaccgagatatgcattcgcaatggaaagaaatgctggatctggtattat
catttcagatacaccagtccacgattgcaatacaacttgtcagacacccgagggtgctat
aaacaccagcctcccatttcagaatatacatccgatcacaattggaaaatgtccaaaata
tgtaaaaagcacaaaattgagactggccacaggattgaggaatgtcccgtctattcaatc
tagaggcctatttggggccattgccggtttcattgaaggggggtggacagggatggtaga
tggatggtacggttatcaccatcaaaatgagcaagggtc
>CY124537
tgactcgaacaaaggtgtaacggcagcatgtcctcatgctggagcaaaaagcttctacaa
aaatttaatatggctagttaaaacaggaaattcatacccaaagctcagcaaatcctacat
taatgataaagggaaagaagtcctcgtgctatggggcattcaccatccatctactactgc
tgaccaacaaagtctctatcagaatgcagatacatatgtttttgtggggacatcaagata
cagcaagaagttcaagccggaaatagcaataagacccaaagtgagggatcaagaagggag
aatgaactattactggacactagtagagccgggagacaaaataacattcgaagcaactgg
aaatctagtggtaccgagatatgcattcgcaatggaaagaaatgctggatctggtattat
catttcagatacgccagtccacgattgcaatacaacttgtcagacacccaagggtgctat
aaacaccagcctcccatttcagaatatacatccgatcacaattggaaaatgtccaaaata
tgtaaaaagcacaaaattgagactggccacaggattgaggaatgtcccgtctattcaatc
tagaggcctatttggggccattgccggcttcattgaaggggggtggacagggatggtaga
tggatggtacggttatcaccatcaaaatgagcaggggtc
>CY124544
tgactcgaacaaaggtgtaacggcagcatgtcctcatgctggagcaaaaggcttctacaa
aaatttaatatggctagttaaaaaaggaaattcatacccaaagctcagcaaatcctacat
taatgataaagggaaagaagtcctcgtgctatggggcattcaccatccatctactactgc
tgaccaacaaagtctctatcagaatgcagatacatatgtttttgtggggacatcaagata
cagcaagaagttcaagccggaaatagcaataagacccaaagtgagggatcaagaagggag
aatgaactattactggacactagtagagccgggagacaaaataacattcgaagcaactgg
aaatctagtggtaccgagatatgcattcgcaatggaaagaaatgctggatctggtattat
catttcagatacaccagtccacgattgcaatacaacttgtcagacacccaagggtgctat
aaacaccagcctcccatttcagaatatacatccgatcacaattggaaaatgtccaaaata
tgtaaaaagcacaaaattgagactggccacaggattgaggaatgtcccgtctattcaatc
tagaggcctatttggggccattgccggcttcattgaaggggggtggacagggatggtaga
tggatggtacggttatcaccatcaaaatgagcaggggtc
>CY124551
tgactcgaacaaaggtgtaacggcagcatgtcctcatgctggggcaaaaagcttctacaa
aaatttaatatggctagttaaaaaaggaaattcatacccaaagctcagcaaatcctacat
taatgataaagggaaagaagtcctcgtgctatggggcattcaccatccatctactactgc
tgaccaacaaagtctctatcagaatgcagatacatatgtttttgtggggacatcaagata
cagcaagaagttcaagccggaaatagcaataagacccaaagtgagggatcaagaagggag
aatgaactattactggacactagtagagccgggagacaaaataacattcgaagcaactgg
aaatctagtggtaccgagatatgcattcgcaatggaaagaaatgctggatctggtattat
catttcagatacaccagtccacgattgcaatacaacttgtcagacacccaagggtgctat
aaacaccagcctcccatttcagaatatacatccgatcacaattggaaaatgtccaaaata
tgtaaaaagcacaaaattgagactggccacaggattgaggaatgtcccgtctattcaatc
tagaggcctatttggggccattgccggcttcattgaaggggggtggacagggatggtaga
tggatggtacggttatcaccatcaaaatgagcaggggtc
>CY124560
tgactcgaacaaaggtgtaacggcagcatgtcctcatgctggagcaaaaagcttctacaa
aaatttaatatggctagttaaaaaaggaaattcatacccaaagctcagcaaatcctacat
taatgataaagggaaagaagtcctcgtgctatggggcattcaccatccatctactactgc
tgaccaacaaagtctctatcagaatgcagatacatatgtttttgtggggacatcaagata
cagcaagaagttcaagccggaaatagcaataagacccaaagtgagggatcaagaagggag
aatgaactattactggacactagtagagccgggagacaaaataacattcgaagcaactgg
aaatctagtggtaccgagatatgcattcgcagtggaaagaaatgctggatctggtattat
catttcagatacaccagtccacgattgcaatacaacttgtcagacacccaagggtgctat
aaacaccagcctcccatttcagaatatacatccgatcacaattggaaaatgtccaaaata
tgtaaaaagcacaaaattgagactggccacaggattgaggaatgtcccgtctattcaatc
tagaggcctatttggggccattgccggcttcattgaaggggggtggacagggatggtaga
tggatggtacggttatcaccatcaaaatgagcaggggtc
>CY124579
tgactcgaacaaaggtgtaacggcagcatgtcctcatgctggagcaaaaagcttctacaa
aaatttaatatggctagttaaaaaaggaaattcatacccaaagctcagcaaatcctacat
taatgataaagggaaagaagtcctcgtgctatggggcattcaccatccatctactactgc
tgaccaacaaagtctctatcagaatgcagatacatatgtttttgtggggacatcaagata
cagcaagaagttcaagccggaaatagcaataagacccaaagtgagggatcaagaagggag
aatgaactattactggacactagtagagccgggagacaaaataacatttgaagcaactgg
aaatctagtggtaccgagatatgcattcgcaatggaaagaaatgctggatctggtattat
catttcagatacaccagtccacgattgcaatacaacttgtcagacacccaagggtgctat
aaacaccagcctcccatttcagaatatacatccgatcacaattggaaaatgtccaaaata
tgtaaaaagcacaaaattgagactggccacaggattgaggaatgtcccgtctattcaatc
tagaggcctatttggggccattgccggcttcattgaaggggggtggacagggatggtaga
tggatggtacggttatcaccaccaaaatgagcaggggtc
>CY124581
tgactcgaacaaaggtgtaacggcagcatgtcctcatgctggagcaaaaagcttctacaa
aaatttaatatggctagttaaaaaaggaaattcatacccaaagctcagcaaatcctacat
taatgataaagggaaagaagtccttgtgctatggggcattcaccatccatctactagtgc
tgaccaacaaagtctctatcagaatgcagatgcatatgtttttgtggggacatcaagata
cagcaagaagttcaagccggaaatagcaataagacccaaagtgagggatcaagaagggag
aatgaactattactggacactagtagagccgggagacaaaataacattcgaagcaactgg
aaatctagtggtaccgagatatgcattcgcaatggaaagaaatgctggatctggtattat
catttcagatacaccagcccacgattgcaatacaacctgtcagacacccaagggtgctat
aaacaccagcctcccatttcagaatatacatccgatcacaattggaaaatgtccaaaata
tgtaaacagcaccaaattgagactggccacaggattgaggaatgtcccgtccattcaatc
tagaggcctatttggggccattgccggtttcattgaaggggggtggacagggatggtaga
tggatggtacggttaccaccatcaaaatgagcaggggtc
>CY124585
tgactcgaacaaaggtgtaacggcagcatgtcctcatgctggagcaaaaggcttctacaa
aaatttaatatggctagttaaaaaaggaaattcatacccaaagctcagcaaatcctacat
taatgataaagggaaagaagtccttgtgctatggggcattcaccatccgtctactactgc
tgaccaacaaagtctctatcagaatgcagatacatatgtttttgtggggacatcaagata
cagcaagaagttcaagccggaaatagcaataagacccaaagtaagggatcaagaagggag
aatgaactattactggacactagtagagccgggagacaaaataacattcgaagcaactgg
aaatctagtggtaccgagatatgcattcgcaatggaaagaaatgctggatctggtattat
catttcagatacaccagtccacgattgcaatacaacttgtcagacacccaagggtgctat
aaacaccagcctcccatttcagaatatacatccgatcacaattggaaaatgtccaaaata
tgtaaaaagcacaaaattgagactggccacaggattgaggaatgtcccgtctattcaatc
tagaggcctatttggggccattgccggcttcattgaaggggggtggacagggatggtaga
tggatggtacggttatcaccatcaaaatgagcaggggtc
>CY124587
tgactcgaacaaaggtgtaacggcagcatgtcctcatgctggagcaaaaggcttctacaa
aaatttaatatggctagttaaaaaaggaaattcatacccaaagctcagcaaatcctacat
taatgataaagggaaagaagtcctcgtgctatggggcattcaccatccatctactactgc
tgaccaacaaagtctctatcagaatgcagatacatatgtttttgtggggacatcaagata
cagcaagaagttcaagccggaaatagcaataagacccaaagtgagggatcaagaagggag
aatgaactattactggacactagtagagccgggagacaaaataacattcgaagcaactgg
aaatctagtggtaccgagatatgcattcgcaatggaaagagatgctggatctggtattat
catttcagatacaccagtccacgattgcaatacaacttgtcagacacccaagggtgctat
aaacaccagcctcccatttcagaatatacatccgatcacaattggaaaatgtccaaaata
tgtaaaaagcacaaaattgagactggccacaggattgaggaatgtcccgtctattcaatc
tagaggcctatttggggccattgccggcttcattgaaggggggtggacagggatggtaga
tggatggtacggttatcaccatcaaaatgagcaggggtc
>CY124592
tgactcgaacaaaggtgtaacggcagcatgtcctcatgctggagcaaaaagcttctacaa
aaatttaatatggctagttaaaaaaggaaattcatacccaaagctcagcaaatcctacat
taatgataaagggaaagaagtcctagtgctatggggcattcaccatccatctactactgc
tgaccaacaaagtctctatcagaatgcagatacatatgtttttgtggggacatcaagata
cagcaagaagttaaagccggaaatagcaataagacccaaagtgagggatcaagaagggag
aatgaactattactggacactagtagagccgggaggcaaaataacattcgaagcaactgg
aaatctagtggtaccgagatatgcattcgcaatggaaagaaatgctggatctggtattat
catttcagatacaccagtccacgattgcaatacaacttgtcagacacccaagggtgctat
aaacaccagcctcccatttcagaatatacatccgatcacaattggaaaatgtccaaaata
tgtaaaaagcacaaaattgagactggccacaggattgaggaatgtcccgtctattcaatc
tagaggcctatttggggccattgccggcttcattgaaggggggtggacagggatggtaga
tggatggtacggttatcaccatcaaaatgagcaggggtc
>CY124600
tgactcgaacaaaggtgtaacggcagcatgtcctcatgctggagcaaaaagcttctacaa
aaatttaatatggctagttaaaaaaggaaattcatacccaaagctcagcaaatcctacat
taatgataaagggaaagaagtcctcgtgctatggggcattcaccatccatctactactgc
tgaccaacaaagtctctatcagaatgcagatacatatgtttttgtggggacatcaagata
cagcaagaagttcaagccggaaatagcaataagacccaaagtgagggatcaagaagggag
aatgaactattactggacactagtagagccgggagacaaaataacattcgaagcaactgg
aaatctagtggtaccgagatatgcattcgcaatggaaagaaatgctggatctggtattat
catttcagatacaccagtccacgattgcaatacaacttgtcagacacccaagggtgctat
aaacaccagcctcccatttcagaatatacatccgatcacaattggaaaatgtccaaaata
tgtaaaaagcacaaaattgagactggccacaggattgaggaatgtcccgtctattcaatc
tagaggcctatttggggccattgccggcttcattgaaggggggtggacagggatggtaga
tggatggtacggttatcaccatcaaaatgagcaggggtc
>CY124614
tgactcgaacaaaggtgtaacggcagcatgtcctcaagctggagcaaaaagcttctacaa
aaatttaatatggctagttaaaaaaggaaattcatacccaaagctcagcaaatcctacat
taacgataaagggaaagaagtcctcgtgctatggggcattcaccatccatctactagtgc
tgaccaacaaagtctctatcagaatgcagatgcatatgtttttgtggggacatcaaaata
cagcaagaagttcaagccggaaatagcagtaagacccaaagtgagggatcaagaagggag
aatgaactattactggacactagtagagccgggagacaaaataacattcgaagcaactgg
aaatctattggtaccgagatatgcattcgcaatggaaagaaatgctggatctggtattat
catttcagatacaccagtccacgattgcaatacaacttgtcagacacccaagggtgctat
aaacaccagcctcccatttcagaatatacatccgatcacaattggaaaatgtcccaaata
tgtaaaaagcacaaaattgagactggccacaggattgaggaatgtcccgtctattcaatc
tagaggcctatttggggccattgccggtttcattgaaggggggtggacagggatggtaga
tggatggtacggttatcaccatcaaaatgcgcaggggtc
>CY124619
tgactcgaacaaaggtgtaacggcagcatgtcctcatgctggagcaaaaagcttctacaa
aaatttaatatggctagttaaaaaaggaaattcatacccaaagctcagcaaatcctacat
taatgataaagggaaagaagtcctcgtgctatggggcattcaccatccatctactactgc
tgaccaacaaagtctctatcagaatgcagatacatatgtttttgtggggacatcaagata
cagcaagaagttcaagccggaaatagcaataagacccaaagtgagggatcaagaagggag
aatgaactattactggacactagtagagccgggagacaaaataacattcgaagcaactgg
aaatctagtggtaccgagatatgcattcgcaatggaaagaaatgctggatctggtattat
catttcagatacaccagtccacgattgcaatacaacttgtcagacacccaagggtgctat
aaacaccagcctcccatttcagaatatacatccgatcacaattggaaaatgtccaaaata
tgtaaaaagcacaaaattgagactggccacaggattgaggaatgtcccgtctattcaatc
tagaggcctatttggggccattgccggcttcattgaaggggggtggacagggatggtaga
tggatggtacggttatcaccatcaaaatgagcaggggtc
>CY124626
tgactcgaacaaaggtgtaacggcagcatgtcctcatgctggagcaaaaagcttctacaa
aaatttaatatggctagttaaaaaaggaaattcatacccaaagctcagcaaatcctacat
taatgataaagggaaagaagtcctcgtgctatggggcattcaccatccatctactactgc
tgaccaacaaagtctctatcagaatgcagatgcatatgtttttgtggggacatcaagata
cagcaagaagttcaagccggaaatagcaataagacccaaagtgagagatcaagaagggag
aatgaactattactggacactagtagagccgggagacaaaataacattcgaagcaactgg
aaatctagtggtaccgagatatgcattcgcaatggaaagaaatgctggatctggtattat
catttcagatacactagtccacgattgcaatacaacttgtcagacacccaagggtgctat
aaacaccagcctcccatttcagaatatacatccgatcacaattggaaaatgtccaaaata
tgtaaaaagcacaaaattgagactggccacaggattgaggaatgtcccgtctattcaatc
tagaggcctatttggggccattgccggcttcattgaaggggggtggacagggatggtaga
tggatggtacggttatcaccatcaaaatgagcaggggtc
>CY124634
tgactcgaacaaaggtgtaacggcagcatgtcctcatgctggagaaaaaagcttctacaa
aaatttaatatggctagttaaaaaaggaaattcatacccaaagctcagcaaatcctacat
taacgataaagggaaagaagtcctcgtgctatggggcattcaccatccatctactagtgc
tgaccaacaaagtctctatcagaatgcagatgcatatgtttttgtggggacatcaaaata
cagcaagaagttcaagccggaaatagcagtaagacccaaagtgagggatcaagaagggag
aatgaactattactggacactagtagagccgggagacaaaataacattcgaagcaactgg
aaatctattggtaccgagatatgcattcgcaatggaaagaaatgctggatctggtattat
catttcagatacaccagtccacgattgcaatacaacttgtcagacacccaagggtgctat
aaacaccagcctcccatttcagaatatacatccgatcacaattggaaaatgtccaaaata
tgtaaaaagcacaaaattgagactggccacaggattgaggaatgtcccgtctattcaatc
tagaggcctttttggggccattgccggtttcattgaaggggggtggacagggatggtaga
tggatggtacggttatcaccatcaaaatgagcaggggtc
>CY124642
tgactcgaacaaaggtgtaacggcagcatgtcctcatgctggagcaaaaggcttctacaa
aaatttaatatggctagttaaaaaaggaaattcatacccaaagctcagcaaatcctacat
taatgataaagggaaagaagtcctcgtgctatggggcattcaccatccatctactactgc
tgaccaacaaagtctctatcagaatgcagatacatatgtttttgtggggacatcaagata
cagcaagaagttcaagccggaaatagcaataagacccaaagtgagggatcaagaagggag
aatgaactattactggacactagtagagccgggagacaaaataacattcgaagcaactgg
aaatctagtggtaccgagatatgcattcgcaatggaaagaaatgctggatctggtattat
catttcagatacaccggtccacgattgcaatacaacttgtcagacacccaagggtgctat
aaacaccagcctcccatttcagaatatacatccgatcacaattggaaaatgtccaaaata
tgtaaaaagcacaaaattgagactggccacaggattgaggaatgtcccgtctattcaatc
tagaggcctatttggggccattgccggcttcattgaaggggggtggacagggatggtaga
tggatggtacggttatcaccatcaaaatgagcagggatc
>CY124650
tgactcgaacaaaggtgtaacggcagcatgtcctcatgctggagcaaaaagcttctacaa
aaatttaatatggctagttaaaaaaggaaattcatacccaaagatcagcaaatcctacat
taatgataaagggaaagaagtcctcgtgctatggggcattcaccatccatctactactgc
tgaccaacaaagtctctatcagaatgcagatacatatgtttttgtggggacatcaagata
cagcaagaagttcaagccggaaatagcaataagacccaaagtgagggatcaagaagggag
aatgaactattactggacactagtagagccgggagacaaaataacattcgaagcaactgg
aaatctagtggtaccgagatatgcattcgcaatggaaagaaatgctggatctggtattat
catttcagatacaccagtccacgattgcaatacaacttgtcagacacccaagggtgctat
aaacaccagcctcccatttcagaatatacatccgatcacaattggaagatgtccaaaata
tgtaaaaagcacaaaattgagactggccacaggattgaggaatgtcccgtctattcaatc
tagaggcctatttggggccattgccggcttcattgaaggggggtggacagggatggtaga
tggatggtacggttatcaccaccaaaatgagcaggggtc
>CY124666
tgactcgaacaaaggtgtaacggcagcatgtcctcaagctggagcaaaaagcttctacaa
aaatttaatatggctagttaaaaaaggaaattcatacccaaagctcagcagctcctacat
taacgataaagggaaagaagtcctcgtgctatggggcattcaccatccatctactagtgc
tgaccaacaaagtctctatcagaatgcagatgcatatgtttttgtggggacatcagaata
cagcaagaagttcaagccggaaatagcagtaagacccaaagtgagggatcaagaagggag
aatgaactattactggacactagtagagccgggagacaaaataacattcgaagcaactgg
aaatctattggtaccgagatatgcattcgcaatggaaagaaatgctggatctggtattat
catttcagatacaccagtccacgattgcaatacaacttgtcagacacccaagggtgctat
aaacaccagcctcccatttcagaatatacatccgatcacaattggaaaatgtcccaaata
tgtaaaaagcacaaaattgagactggccacaggattgaggaatgtcccgtctattcaatc
tagaggcctatttggggccattgccggtttcattgaaggggggtggacagggatggtaga
tggatggtacggttatcaccatcaaaatgcgcaggggtc
>CY124671
tgactcgaacaaaggtgtaacggcagcatgtcctcatgctggagcaaaaggcttctacaa
aaatttaatatggctagttaaaaaaggaaattcatacccaaagctcagcagatcctacat
taatgataaagggaaagaagtcctcgtgctatggggcattcaccatccatctactactgc
tgaccaacaaagtctctatcagaatgcagatacatatgtttttgtggggacatcaagata
cagcaagaagttcaagccggaaatagcaataagacccaaagtgagggatcaagaagggag
aatgaactattactggacactagtagagccgggagacaaaataacattcgaagcaactgg
aaatctagtggtaccgagatatgcattcgcaatggaaagaaatgctggatctggtattat
catttcagatacaccagcccaagattgcaatacaacttgtcagacacccaagggtgctat
aaacaccagcctcccatttcagaacatacatccgatcacaattggaaaatgtccaaaata
tgtaaaaagcacaaaattgagactggccacaggattgaggaatgtcccgtctattcaatc
tagaggcctatttggggccattgccggcttcattgaaggggggtggacagggatggtaga
tggatggtacggttatcatcatcaaaatgagcaggggtc
>CY124678
tgactcgaacaaaggtgtaacggcagcatgtcctcatgctggagcaaaaggcttctacaa
aaatttaatttggctagttaaaaaagggaattcatacccaaagctcagcaaatcctacat
taatgataaagggaaagaagtcctcgtgctatggggcattcaccatccatctactactgc
tgaccaacaaagtctctatcagaatgcagatacatatgtttttgtggggacatcaagata
cagcaagaagttcaagccggaaatagcaataagacccaaagtgagggatcaagaagggag
aatgaactattactggacactagtagagccgggagacaaaataacattcgaagcaactgg
aaatctagtggtaccgagatatgcattcgcaatggaaagaaatgctggatctggtattat
catttcagatacaccagtccacgattgcaatacaacttgtcagacacccaagggtgctat
aaacaccagcctcccatttcagaatatacatccgatcacaattggaaaatgtccaaaata
tgtaaaaagcacaaaattgagactggccacaggattgaggaatgtcccgtctattcaatc
tagaggcctatttggggccattgccggcttcattgaaggggggtggacagggatggtaga
tggatggtacggttatcaccatcaaaatgagcaggggtc
>CY124686
tgactcgaacaaaggtgtaacggcagcatgtcctcaagctggagcaaaaagcttctacaa
aaatttaatatggctagttaaaaaaggaaattcatacccaaagctcagcaaatcctacat
taacgataaagggaaagaagtcctcgtgctgtggggcattcaccatccatctactagtgc
tgaccaacaaagtctctatcagaatgcagatgcatatgtttttgtggggacatcaaaata
cagcaagaagttcaagccggaaatagcagtaagacccaaagtgagggatcaagaagggag
aatgaactattactggacactagtagagccgggagacaaaataacattcgaagcaactgg
aaatctattggtaccgagatatgcattcgcaatggaaagaaatgctggatctggtattat
catttcagatacaccagtccacgattgcaatacaacttgtcagacacccaagggtgctat
aaacaccagcctcccatttcagaatatacatccgatcacaattggaaaatgtcccaaata
tgtaaaaagcacaaaattgagactggccacaggattgaggaatgtcccgtctattcaatc
tagaggcctatttggggccattgccggtttcattgaaggggggtggacagggatggtaga
tggatggtacggttatcaccatcaaaatgcgcaggggtc
>CY124694
tgactcgaacaaaggtgtaacggcagcatgtcctcatgctggagcaaaaagcttctacaa
aaatttaatatggctagttaaaaaaggaaattcatacccaaagctcagcaaatcctacat
taatgataaagggaaagaagtcctcgtgctatggggcattcaccatccatctactactgc
tgaccaacaaagtctctatcagaatgcagatacatatgtttttgtggggacatcaagata
cagcaagaagttcaagccggaaatagcaataagacccaaagtgagggatcaagaagggag
aatgaactattactggacactagtagagccgggagacaaaataacattcgaagcaactgg
aaatctagtggtaccgagatatgcattcgcaatggaaagaaatgctggatctggtattat
catttcagatacaccagtccacgattgcaatacaacttgtcagacacccaagggtgctat
aaacaccagcctcccatttcagaatatacatccgatcacaattggaaaatgtccaaaata
tgtaaaaagcacaaaattaagactggccacaggattgaggaatgtcccgtctattcaatc
tagaggcctatttggggccattgccggcttcattgaaggggggtggacagggatggtaga
cggatggtacggttatcaccatcaaaatgagcaggggtc
>CY124705
tgactcgaacaaaggtgtaacggcagcatgtcctcatgctggagcaaaaagcttctacaa
aaatttaatatggctagttaaaaaaggaaattcatacccaaagctcagcaaatcctacat
taatgataaagggaaagaagtcctcgtgctatggggcattcaccatccatctactactgc
tgaccaacaaagtctctatcagaatgcagatacatatgtttttgtggggacatcaagata
cagcaagaagttcaagccggaaatagcaataagacccaaagtgagggatcaagaagggag
aatgaactattactggacactagtagagccgggagacaaaataacattcgaagcaactgg
aaatctagtggtaccgagatatgcattcgcaatggaaagaaatgctggatctggtattat
catttcagatacaccagtccacgattgcaatacaacttgtcagacacccaagggtgctat
aaacaccagcctcccatttcagaatatacatccgatcacaattggaaaatgtccaaaata
tgtaaaaagcacaaaattgagactggccacaggattgaggaatgtcccgtctattcaatc
tagaggcctatttggggccattgccggcttcattgaaggggggtggacagggatggtaga
tggatggtacggttatcaccatcaaaatgagcaggggtc
>CY124709
tgactcgaacaaaggtgtaacggcagcatgtcctcatgctggagcaaaaagcttctacaa
aaatttaatatggctagttaaaaaaggaaattcatacccaaagctcagcaaatcctacat
taatgataaagggaaagaagtcctcgtgctatggggcattcaccatccatctactactgc
tgaccaacaaagtctctatcagaatgcagatacatatgtttttgtggggacatcaagata
cagcaagaagttcaagccggaaatagcaataagacccaaagtgagggatcaagaagggag
aatgaactattactggacactagtagagccgggagacaaaataacattcgaagcaactgg
aaatctagtagtaccgagatatgcattcgcaatggaaagaaatgctggatctggtattat
catttcagatacaccagtccacgattgcaatacaacttgtcagacacccaagggtgctat
aaacaccagcctcccatttcagaatatacatccgatcacaattggaaaatgtccaaaata
tgtaaaaagcacaaaattgagactggccacaggattgaggaatgtcccgtctattcaatc
tagaggcctatttggggccattgccggcttcattgaaggggggtggacagggatggtaga
tggatggtacggttatcaccatcaaaatgagcaggggtc
>CY124713
tgactcgaacaaaggtgtaacggcagcatgtcctcatgctggagcaaaaggcttctacaa
aaatttaatatggctagttaaaaaaggaaattcatacccaaagctcagcaaatcctacat
taatgataaagggaaagaagtcctcgtgctatggggcattcaccatccatctactactgc
tgaccaacaaagtctctatcagaatgcagatacatatgtttttgtggggacatcaagata
cagcaagaagttcaagccggaaatagcaataagacccaaagtgagggatcaagaagggag
aatgaactattactggacactagtagagccgggagacaaaataacattcgaagcaactgg
aaatctagtggtaccgagatatgcattcgcaatggaaagaaatgctggatctggtattat
catttcagatacaccagtccacgattgcaatacaacttgtcagacacccaagggtgctat
aaacaccagcctcccatttcagaatatacatccgatcacaattggaaaatgtccaaaata
tgtaaaaagcacaaaattgagactggccacaggattgaggaatgtcccgtctattcaatc
tagaggcctatttggggccattgccggcttcattgaaggggggtggacagggatggtaga
tggatggtacggttatcaccatcaaaatgagcaggggtc
>CY124718
tgactcgaacaaaggtgtaacggcagcatgtcctcatgctggagcaaaaagcttctacaa
aaatttaatatggctagttaaaaaaggaaattcatacccaaagctcagcaaatcctacat
taatgataaagggaaagaagtcctcgtgctatggggcattcaccatccatctactactgc
tgaccaacaaagtctctatcagaatgcagatacatatgtttttgtggggacatcaagata
cagcaagaagttcaagccggaaatagcaataagacccaaagtgagggatcaagaagggag
aatgaactattactggacactagtagagccgggagacaaaataacattcgaagcaactgg
aaatctagtggtaccgagatatgcattcgcaatggaaagaaatgctggatctggtattat
catttcagatacaccagtccacgattgcaatacaacttgtcagacacccaagggtgctat
aaacaccagcctcccatttcagaatatacatccgatcacaattggaaaatgtccaaaata
tgtaaaaagcacaaaattgagactggccacaggattgaggaatgtcccgtctattcaatc
tagaggcctatttggggccattgccggcttcattgaaggggggtggacagggatggtaga
tggatggtacggttatcaccaccaaaatgagcaggggtc
>CY124726
tgactcgaacaaaggtgtaacggcagcatgtcctcatgctggagcaaaaggcttctacaa
aaatttaatatggctagttaaaaaaggaaattcatacccaaaactcagcaaatcctacat
taatgataaagggaaagaagtcctcgtgctatggggcattcaccatccatctactactgc
tgaccaacaaagtctctatcagaatgcagatacatatgtttttgtggggacatcaagata
cagcaagaagttcaagccggaaatagcaataagacccaaagtgagggatcaagaagggag
aatgaactattactggacactagtagagccgggagacaaaataacattcgaagcaactgg
aaatctagtggtaccgagatatgcattcgcaatggaaagaaatgctggatctggtattat
catttcagatacaccagtccacgattgcaatacaacttgtcagacacccaagggtgctat
aaacaccagcctcccatttcagaatatacatccgatcacaattggaaaatgtccaaaata
tgtaaaaagcacaaaattgagactggccacaggattgaggaatgtcccgtctattcaatc
tagaggcctatttggggccattgccggcttcattgaaggggggtggacagggatggtaga
tggatggtacggttatcaccatcaaaatgagcaggggtc
>CY124735
tgactcgaacaaaggtgtaacggcagcatgtcctcatgctggagcaaaaggcttctacaa
aaatttaatatggctagttaaaaaaggaaattcatacccaaagctcagcaaatcctacat
taatgataaagggaaagaagtcctcgtgctatggggcattcaccatccatctactactgc
tgaccaacaaagtctctatcagaatgcagatacatatgtttttgtggggacatcaagata
cagcaagaagttcaagccggaaatagcaataagacccaaagtgagggatcaagaagggag
aatgaactattactggacaatagtagagccgggagacaaaataacattcgaagcaactgg
aaatctagtggtaccgagatatgcattcgcaatggaaagaaatgctggatctggtattat
catttcagatacaccagtccacgattgcaatacaacttgtcagacacccaagggtgctat
aaacaccagcctcccatttcagaatatacatccgatcacaattgggaaatgtccaaaata
tgtaaaaagcaccaaattgagactggccacaggattgaggaatgtcccgtctattcaatc
tagaggcctatttggggccattgccggcttcattgaaggggggtggacagggatggtaga
tggatggtacggttatcaccatcaaaatgagcaagggtc
>CY124739
tgactcgaacaaaggtgtaacggcagcatgtcctcatgctggagcaaaaggcttctacaa
aaatttaatatggctagttaaaaaaggaaattcatacccaaagctcagcaaatcctacat
taatgataaagggaaagaagtcctcgtgctatggggcattcaccatccatctactactgc
tgaccaacaaagtctctatcagaatgcagatacatatgtttttgtggggacatcaagata
cagcaagaagttcaagccggaaatagcaataagacccaaagtgagggatcaagaagggag
aatgaactattactggacactagtagagccgggagacaaaataacattcgaagcaactgg
aaatctagtggtaccgagatatgcattcgcaatggaaagaaatgctggatctggtattat
catttcagatacaccagtccacgattgcaatacaacttgtcagacacccaagggtgctat
aaacaccagcctcccatttcagaatatacatccgatcacaattggaaaatgtccaaaata
tgtaaaaagcacaaaattgagactggccacaggattgaggaatgtcccgtctattcaatc
tagaggcctatttggggccattgccggcttcattgaaggggggtggacagggatggtaga
tggatggtacggttatcaccatcaaaatgagcaggggtc
>CY124743
tgactcgaacaaaggtgtaacggcagcatgtcctcaagctggagcaaaaagcttctacaa
aaatttaatatggctagttaaaaaaggaaattcatacccaaagctcagcaactcctacat
taacgataaagggaaagaagtcctcgtgctatggggcattcaccatccatctactagtgc
tgaccaacaaagtctctatcagaatgcagatgcatatgtttttgtggggacatcaaaata
cagcaagaagttcaagccggaaatagcagtaagacccaaagtgagggatcaagaagggag
aatgaactattactggacactagtagagccgggagacaaaataacattcgaagcaactgg
aaatctattggtaccgagatatgcattcgcaatggaaagaaatgctggatctggtattat
catttcagatacaccagtccacgattgcaatacaacttgtcagacacccaagggtgctat
aaacaccagcctcccatttcagaatatacatccgatcacaattggaaaatgtcccaaata
tgtaaaaagcacaaaattgagactggccacaggattgaggaatgtcccgtctattcaatc
tagaggcctatttggggccattgccggtttcattgaaggggggtggacagggatggtaga
tggatggtacggttatcaccatcaaaatgcgcaggggtc
>CY124744
tgactcgaacaaaggtgtaacggcagcatgtcctcatgctggagcaaaaggcttctacaa
aaatttaatatggctagttaaaaaaggaaattcatacccaaagctcagcaaatcctacat
taatgataaagggaaagaagtcctcgtgctatggggcattcaccatccatctactactgc
tgaccaacaaagtctctatcagaatgcagatacatatgtttttgtggggacatcaagata
cagcaagaagttcaagccggaaatagcaataagacccaaagtgagggatcaagaagggag
aatgaactattactggacactagtagagccgggagacaaaataacattcgaagcaactgg
aaatctagtggtaccgagatatgcattcgcaatggaaagaaatgctggatctggtattat
catttcagatacaccagtccacgattgcaatacaacttgtcagacacccaagggtgctat
aaacaccagcctcccatttcagaatatacatccgatcacaattggaaaatgtccaaaata
tgtaaaaagcacaaaattgagactggcaacaggattgaggaatgtcccgtctattcaatc
tagaggcctatttggggccattgccggcttcattgaaggggggtggacagggatggtaga
tggatggtacggttatcaccatcaaaatgagcaggggtc
>CY124746
tgactcgaacaaaggtgtaacggcagcatgtcctcatgctggagcaaaaggcttctacaa
aaatttaatatggctagttaaaaaaggaaattcatacccaaagctcagcaaatcctacat
taatgataaagggaaagaagtcctcgtgctatggggcattcaccatccatctactactgc
tgaccaacaaagtctctatcagaatgcagatacatatgtttttgtggggacatcaagata
cagcaagaagttcaagccggaaatagcaataagacccaaagtgagggatcaagaagggag
aatgaactattactggacactagtagagccgggagacaaaataacattcgaagcaactgg
aaatctagtggtaccgagatatgcattcgcaatggaaagaaatgctggatctggtattat
catttcagatacaccagtccacgattgcaatacaacttgtcagacacccaagggtgctat
aaacaccagcctcccatttcagaatatacatccgatcacaattggaaaatgtccaaaata
tgtaaaaagcacaaaattgagactggccacaggattgaggaatgtcccgtctattcaatc
tagaggcctatttggggccattgccggcttcattgaaggggggtggacagggatggtaga
tggatggtacggttatcaccatcaaaatgagcaggggtc
>CY124752
tgactcgaacaaaggtgtaacgacagcatgtcctcatgctggagcaaaaagcttctacaa
aaatttaatatggctagttaaaaaaggaaattcatacccaaaactcagcaaatcctacat
taatgataaagggaaagaagtcctcgtgctatggggcattcaccatccacctactagtgc
tgaccaacaaagtctctatcagaatgcagatgcatatgtttttgtggggacatcaagata
cagcaagaagttcaagccggaaatagcaataagacccaaagtgagggatcaagaagggag
aatgaactattactggacactagtaaagccgggagacaaaataacattcgaagcaactgg
aaatctagtggtaccgagatatgcattcacaatggaaagaaatgctggatcaggtattat
catttcagatacaccagtccacgattgcaatacaacttgtcagacacccaagggtgctat
aaacaccagcctcccatttcagaatatacatccgatcacaattggaaaatgtccaaaata
tgtaaaaagcacaaaattgagactggccacaggattgaggaatgtcccgtctattcaatc
tagaggcctatttggggccattgccggattcattgaaggggggtggacagggatggtaga
tggatggtacggttatcaccatcaaaatgagcaggggtc
>CY124757
tgactcgaacaaaggtgtaacggcagcatgtcctcatgctggagcaaaaggcttctacaa
aaatttaatatggctagttaaaaaaggaaattcatacccaaagctcagcaaatcctacat
taatgataaagggaaagaagtcctcgtgctatggggcattcaccatccatctactactgc
tgaccaacaaagtctctatcagaatgcagatacatatgtttttgtggggacatcaagata
cagcaagaagttcaagccggaaatagcaataagacccaaagtgagggatcaagaagggag
aatgaactattactggacactagtagagccgggagacaaaataacattcgaagcaactgg
aaatctagtggtaccgagatatgcattcgcaatggaaagaaatgctggatctggtattat
catttcagatacaccagtccacgattgcaatacaacttgtcagacacccaagggtgctat
aaacaccagcctcccatttcagaatatacatccgatcacaattggaaaatgtccaaaata
tgtaaaaagcacaaaattgagactggccacaggattgaggaatgtcccgtctattcaatc
tagaggcctatttggggccattgccggcttcattgaaggggggtggacagggatggtaga
tggatggtacggttatcaccatcaaaatgagcaggggtc
>CY124761
tgactcgaacaaaggtgtaacggcagcatgtcctcatgctggagcaaaaagcttctacaa
aaatttaatatggctagttaaaaaaggaaattcatacccaaagctcagcaaatcctacat
taatgataaagggaaagaagtcctcgtgctatggggcattcaccatccatctactactgc
tgaccaacaaagtctctatcagaatgcagatacatatgtttttgtggggacatcaagata
cagcaagaagttcaagccggaaatagcaataagacccaaagtgagggatcaagaagggag
aatgaactattactggacactagtagagccgggagacaaaataacattcgaagcaactgg
aaatctagtggtaccgagatatgcattcgcaatggaaagaaatgctggatctggtattat
catttcagatacaccagtccacgattgcaatacaacttgtcagacacccaagggtgctat
aaacaccagcctcccatttcagaatatacatccgatcacaattggaaaatgtccaaaata
tgtaaaaagcacaaaattgagactggccacaggattgaggaatgtcccgtctattcaatc
tagaggcctatttggggccattgccggcttcattgaaggggggtggacagggatggtaga
tggatggtacggttatcaccaccaaaatgagcaggggtc
>CY124765
tgactcgaacaaaggtgtaacggcagcatgtcctcatgctggagcaaaaagcttctacaa
aaatttaatatggctagttaaaaaaggaaattcatacccaaagctcagcaaatcctacat
taatgataaagggaaagaagtcctcgtgctatggggcattcaccatccatctactactgc
tgaccaacaaagtctctatcagaatgcagatacatatgtttttgtggggacatcaagata
cagcaagaagttcaagccggaaatagcaataagacccaaagtgagggatcaagaagggag
aatgaactattactggacactagtagagccgggagacaaaataacattcgaagcaactgg
aaatctagtggtaccgagatatgcattcgcaatggaaagaaatgctggatctggtattat
catttcagatacaccagtccacgattgcaatacaacttgtcagacacccaagggtgctat
aaacaccagcctcccatttcagaatatacatccgatcacaattggaaaatgtccaaaata
tgtaaaaagcacaaaattgagactggccacaggattgaggaatgtcccgtctattcaatc
tagaggcctatttggggccattgccggcttcattgaaggggggtggacagggatggtaga
cggatggtacggttatcaccatcaaaatgagcaggggtc
>CY124769
tgactcgaacaaaggtgtaacggcagcatgtcctcatgctggagcaaaaggcttctacaa
aaatttaatatggctagttaaaaaaggaaattcatacccaaagctcagcaaatcctacat
taatgataaagggaaagaagtcctcgtgctatggggcattcaccatccatctactactgc
tgaccaacaaagtctctatcagaatgcagatacatatgtttttgtggggacatcaagata
cagcaagaagttcaagccggaaatagcaataagacccaaagtgagggatcaagaagggag
aatgaactattactggacactagtagagccgggagacaaaataacattcgaagcaactgg
aaatctagtggtaccgagatatgcattcgcaatggaaagaaatgctggatctggtattat
catttcagatacaccagtccacgattgcaatacaacttgtcagacacccaagggtgctat
aaacaccagcctcccatttcagaatatacatccgatcacaattggaaaatgtccaaaata
tgtaaaaagcacaaaattgagactggccacaggattgaggaatgtcccgtctattcaatc
tagaggcctatttggggccattgccggcttcattgaaggggggtggacagggatggtaga
tggatggtacggttatcaccatcaaaatgagcaggggtc
>CY124776
tgactcgaacaaaggtgtaacggcagcatgtcctcatgctggagcaaaaggcttctacaa
aaatttaatatggctagttaaaaaaggaaattcatacccaaagctcagcaaatcctacat
taatgataaagggaaagaagtccttgtgctatggggcattcaccatccgtctactactgc
tgaccaacaaagtctctatcagaatgcagatacatatgtttttgtggggacatcaagata
cagcaagaagttcaagccggaaatagcaataagacccaaagtaagggatcaagaagggag
aatgaactattactggacactagtagagccgggagacaaaataacattcgaagcaactgg
aaatctagtggtaccgagatatgcattcgcaatggaaagaaatgctggatctggtattat
catttcagatacaccagtccacgattgcaatacaacttgtcagacacccaagggtgctat
aaacaccagcctcccatttcagaatatacatccgatcacaattggaaaatgtccaaaata
tgtaaaaagcacaaaattgagactggccacaggattgaggaatgtcccgtctattcaatc
tagaggcctatttggggccattgccggcttcattgaaggggggtggacagggatggtaga
tggatggtacggttatcaccatcaaaatgagcaggggtc
>CY124787
tgactcgaacaaaggtgtaacggcagcatgtcctcatgctggagcaaaaagcttctacaa
aaatttaatatggctggttaaaaaaggaaattcatacccaaagctcagcaaatcctacat
taatgataaagggaaagaagtcctcgtgctatggggcattcaccatccatctactactgc
tgaccaacaaagtctctatcagaatgcagatacatatgtttttgtggggacatcaagata
cagcaagaagttcaagccggaaatagcaataagacccaaagtgagggatcaagaagggag
aatgaactattactggacactagtagagccgggagacaaaataacattcgaagcaactgg
aaatctagtggtaccgagatatgcattcgcaatggaaagaaatgctggatctggtattat
catttcagatacaccagtccacgattgcaatacaacttgtcagacacccaagggtgctat
aaacaccagcctcccatttcagaacatacatccgatcacaattggaaaatgtccaaaata
tgtaaaaagcacaaaattgagactggccacaggattgaggaatgtcccgtctattcaatc
tagaggcctatttggggccattgccggcttcattgaaggggggtggacagggatggtaga
tggatggtacggttatcaccatcaaaatgagcaggggtc
>CY124792
tgactcgaacaaaggtgtaacggcagcatgtcctcatgctggagcaaaaagcttctacaa
aaatttaatatggctagttaaaaaaggaaattcatacccaaagatcagcaaatcctacat
taatgataaagggaaagaagtcctcgtgctatggggcattcaccatccatctactactgc
tgaccaacaaagtctctatcagaatgcagatacatatgtttttgtggggacatcaagata
cagcaagaagttcaagccggaaatagcaataagacccaaagtgagggatcaagaagggag
aatgaactattactggacactagtagagccgggagacaaaataacattcgaagcaactgg
aaatctagtgataccgagatatgcattcgcaatggaaagaaatgctggatctggtattat
catttcagatacaccagtccacgattgcaatacaacttgtcagacacccaagggtgctat
aaacaccagcctcccatttcagaatatacatccgatcacaattggaagatgtccaaaata
tgtaaaaagcacaaaattgagactggccacaggattgaggaatgtcccgtctattcaatc
tagaggcctatttggggccattgccggcttcattgaaggggggtggacagggatggtaga
tggatggtacggttatcaccaccaaaatgagcaggggtc
>CY124801
tgactcgaacaaaggtgtaacggcagcatgtcctcatgctggagcaaaaggcttctacaa
aaatttaatatggctagttaaaaaaggaaattcatacccaaagctcagcaaatcctacat
taatgataaagggaaagaagtcctcgtgctatggggcattcaccatccatctactactgc
tgaccaacaaagtctctatcagaatgcagatacatatgtttttgtggggacatcaagata
cagcaagaagttcaagccggaaatagcaataagacccaaagtgagggatcaagaagggag
aatgaactattactggacactagtagagccgggagacaaaataacattcgaagcaactgg
aaatctagtggtaccgagatatgcattcgcaatggaaagaaatgctggatctggtattat
catttcagatacaccagtccacgattgcaatacaacttgtcagacacccaagggtgctat
aaacaccagcctcccatttcagaatatacatccgatcacaattggaaaatgtccaaaata
tgtaaaaagcacaaaattgagactggccacaggattgaggaatgtcccgtctattcaatc
tagaggcctatttggggccattgccggcttcattgaaggggggtggacagggatggtaga
tggatggtacggttatcaccatcaaaatgagcaggggtc
>CY124806
tgactcgaacaaaggtgtaacggcagcatgtcctcaagctggagcaaaaagcttctacaa
aaatttaatatggctagttaaaaaaggaaattcatacccaaagctcagcaaatcctacat
taacgataaagggaaagaagtcctcgtgctgtggggcattcaccatccatctactagtgc
tgaccaacaaagtctctatcagaatgcagatgcatatgtttttgtggggacatcaaaata
cagcaagaagttcaagccggaaatagcagtaagacccaaagtgagggatcaagaagggag
aatgaactattactggacactagtagagccgggagacaaaataacattcgaagcaactgg
aaatctattggtaccgagatatgcattcgcaatggaaagaaatgctggatctggtattat
catttcagatacaccagtccacgattgcaatacaacttgtcagacacccaagggtgctat
aaacaccagcctcccatttcagaatatacatccgatcacaattggaaaatgtcccaaata
tgtaaaaagcacaaaattgagactggccacaggattgaggaatgtcccgtctattcaatc
tagaggcctatttggggccattgccggtttcattgaaggggggtggacagggatggtaga
tggatggtacggttatcaccatcaaaatgcgcaggggtc
>CY124817
taacccgaacaaaggtgtaacggcagcatgtcctcatgctggagcaaaaagcttctacaa
aaatttaatatggctagttaaaaacggaaattcatacccaaagctcaacacatcctatat
taatgataaagggaaagaagtcctcgtgctatggggcattcaccatccatctactagtgc
tgaccaacaaagtctctatcagaatgcagatgcatatgcttttgtggggacatcaagata
cagcaagaagttcaagccggaaatagcaataagacccaaagtgagggatcaagaagggag
aatgaactattactggacactagtagagccgggagacaaaataacattcgaagcaactgg
aaatctagtggtgccgagatatgcattcgcaatggaaagaaatgcgggatctggtattat
catttcagatacatcagtccacgattgcaatacaacttgtcagacacccaagggtgctat
aaacaccagcctcccatttcagaatgtacatccgatcacaattggaaaatgtccaaaata
tgtaaaaagcacaaaattgagactggccacaggattgaggaatgtcccgtctattcaatc
tcgaggcctatttggggccattgccggtttcattgaaggggggtggacagggatggtaga
tggatggtacggttatcatcatcaaaatgagcaggggtc
>CY124828
tgactcgaacaaaggtgtaacggcagcatgtcctcatgctggagcaaaaggcttctacaa
aaatttaatatggctagttaaaaaaggaaattcatacccaaagctcagcaaatcctacat
taatgataaagggaaagaagtcctcgtgctatggggcattcaccatccatctactactgc
tgaccaacaaagtctctatcagaatgcagatacatatgtttttgtggggacatcaagata
cagcaagaagttcaagccggaaatagcaataagacccaaagtgagggatcaagaagggag
aatgaactattactggacactagtagagccgggagacaaaataacattcgaagcaactgg
aaatctagtggtaccgagatatgcattcgcaatggaaagaaatgctggatctggtattat
catttcagatacaccagtccacgattgcaatacaacttgtcagacacccaagggtgctat
aaacaccagcctcccatttcagaatatacatccgatcacaattggaaaatgtccaaaata
tgtaaaaagcacaaaattgagactggccacaggattgaggaatgtcccgtctattcaatc
tagaggcctatttggggccattgccggcttcattgaaggggggtggacagggatggtaga
tggatggtacggttatcaccatcaaaatgagcaggggtc
>CY129435
tgactcgaacaaaggtgtaacggcagcatgtcctcatgctggagcaaaaggcttttacaa
aaatttaatatggctagttaaaaaaggaaattcatacccaaagctcagcaaatcctacat
taatgataaagggaaagaagtcctcgtgctatggggcattcaccatccatctactactgc
tgaccaacaaagtctctatcagaatgcagatacatatgtttttgtggggacatcaagata
cagcaagaagttcaagccggaaatagcaataagacccaaagtgagggatcaagaagggag
aatgaactattactggacaatagtagagccgggagacaaaataacattcgaagcaactgg
aaatctagtggtaccgagatatgcattcgcaatggaaagaaatgctggatctggtattat
catttcagatacaccagtccacgattgcaatacaacttgtcagacacccaagggtgctat
aaacaccagcctcccatttcagaatatacatccgatcacaattggaaaatgtccaaaata
tgtaaaaagcacaaaattgagactggccacaggattgaggaatgtcccgtctattcaatc
tagaggcctatttggggccattgccggcttcattgaaggggggtggacagggatggtaga
tggatggtacggttatcaccatcaaaatgagcaggggtc
>CY129443
tgactcgaacaaaggtgtaacggcagcatgtcctcatgctggagcaaaaagcttctacaa
aaatttaatatggctagttaaaaaaggaaattcatacccaaagctcagcaaatcctacat
taatgataaagggaaagaagtcctcgtgctgtggggcattcaccatccatctactactgc
tgaccaacaaagtctctatcagaatgcagatgcatatgtttttgtggggacatcaagata
cagcaagaagttcaagccggaaatagcaataagacccaaagtgagggatcaagaagggag
aatgaactattactggacactagtagagccgggagacaaaataacattcgaagcaactgg
aaatctagtggtaccgagatatgcattcgcaatggaaagaaatgctggatctggtattat
catttcagatacaccagtccacgattgcaatacaacttgtcagacacccaagggtgctat
aaacaccagcctcccatttcagaatatacatccgattacaattggaaaatgtccaaaata
tgtaaaaagcacaaaattgagactggccacaggattgaggaatgtcccgtctattcaatc
tagaggcctatttggggccattgccggcttcattgaaggggggtggacagggatggtaga
tggatggtacggttatcaccatcaaaatgagcaggggtc
>CY129451
tgactcgaacaaaggtgtaacggcagcatgtcctcatgctggagcaaaaagcttctacaa
aaatttgatatggctagttaaaaaaggaaattcatacccaaagctcagcaaatcctacat
taatgataaagggaaagaagtcctcgtgctatggggcattcaccatccatctactactgc
tgaccaacaaagtctctatcagaatgcagatgcatatgtttttgtggggacatcaagata
cagcaagaagttcaagccggaaatagcaataagacccaaagtgagggatcaagaagggag
aatgaactattactggacactagtagagccgggagacaaaataacattcgaagcaactgg
aaatctagtggtaccgagatatgcattcgcaatggaaagaaatgctggatctggtattat
catttcagatacaccagtacacgattgcaatacaacttgtcagacacccaagggtgctat
aaacaccagcctcccatttcagaatatacatccgatcacaattggaaaatgtccaaaata
tgtaaaaagcacaaaattgagactggccacaggattgaggaatgtcccgtctattcaatc
tagaggcctatttggggccattgccggcttcattgaaggggggtggacagggatggtaga
tggatggtacggttatcaccatcaaaatgagcaggggtc
>CY129459
tgactcgaacaaaggtgtaacggcagcatgtcctcatgctggagcaaaaagcttctacaa
aaatttaatatggctagttaaaaaaggaaattcatacccaaagctcagcaaatcctacat
taatgataaagggaaagaagtcctcgtgctgtggggcattcaccatccatctactactgc
tgaccaacaaagtctctatcagaatgcagatgcatatgtttttgtggggacatcaagata
cagcaagaagttcaagccggaaatagcaataagacccaaagtgagggatcaagaagggag
aatgaactattactggacactagtagagccgggagacaaaataacattcgaagcaattgg
aaatctagtggtaccgagatatgcattcgcaatggaaaaaaatgctggatctggtattat
catttcagatacaccagtccacgattgcaatacaacttgtcagacacccaagggtgctat
aaacaccagcctcccatttcagaatatacatccgatcacaattggaaaatgtccaaaata
tgtaaaaagcacaaaattgagactggccacaggattgaggaatgtcccgtctattcaatc
tagaggcctatttggggccattgccggcttcattgaaggggggtggacagggatggtaga
tggatggtacggttatcaccatcaaaatgagcaggggtc
>CY129475
tgactcgaacaaaggtgtaacggcagcatgtcctcaagctggagcaaaaagcttctacaa
aaatttaatatggctagttaaaaaaggaaattcatacccaaagctcagcaaatcctacat
taacgataaagggaaagaagtcctcgtgctatggggcattcaccatccatctactagtgc
tgaccaacaaagtctctatcagaatgcagatgcatatgtttttgtggggacatcaaaata
cagcaagaagttcaagccggaaatagcagtaagacccaaagtgagggatcaagaagggag
aatgaactattactggacactagtagagccgggagacaaaataacattcgaagcaactgg
aaatctattggtaccgagatatgcattcgcaatggaaagaaatgctggatctggtattat
catttcagatacaccagtccacgattgcaatacaacttgtcagacacccaagggtgctat
aaacaccagcctcccatttcagaatatacatccgatcacaattggaaaatgtcccaaata
tgtaaaaagcacaaaattgagactggccacaggattgaggaatgtcccgtctattcaatc
tagaggcctatttggggccattgccggtttcattgaaggggggtggacagggatggtaga
tggatggtacggttatcaccatcaaaatgcgcaggggtc
>CY129485
tgactcgaacaaaggtgtaacggcagcatgtcctcatgctggagcaaaaagcttctacaa
aaatttaatatggctagttaaaaaaggaaattcatacccaaagctcagcaaatcctacat
taatgataaagggaaagaagtcctcgtgctgtggggcattcaccatccatctactactgc
tgaccaacaaagtctctatcagaatgcagatgcatatgtttttgtggggacatcaagata
cagcaagaagttcaagccggaaatagcaataagacccaaagtgagggatcaagaagggag
aatgaactattactggacactagtagagccgggagacaaaataacattcgaagcaactgg
aaatctagtggtaccgagatatgcattcgcaatggaaagaaatgctggatctggtattat
catttcagatacaccagtccacgattgcaatacaacttgtcagacacccaagggtgctat
aaacaccagcctcccatttcagaatatacatccgatcacaattggaaaatgtccaaaata
tgtaaaaagcacaaaattgagactggccacaggattgaggaatgtcccgtctattcaatc
tagaggcctatttggggccattgccggcttcattgaaggggggtggacagggatggtaga
tggatggtacggttatcaccatcaaaatgagcaggggtc
>CY129546
tgactcgaacaaaggtgtaacggcagcatgtcctcatgctggagcaaaaagcttctacaa
aaatttaatatggctagttaaaaaaggaaattcatacccaaagctcagcaaatcctacat
taatgataaagggaaagaagtcctcgtgctgtggggcattcaccatccatctactactgc
tgaccaacaaagtctctatcagaatgcagatgcatatgtttttgtggggacatcaagata
cagcaagaagttcaagccggaaatagcaataagacccaaagtgagggatcaagaagggag
aatgaactattactggacactagtagagccgggagacaaaataacattcgaagcaactgg
aaatctagtggtaccgagatatgcattcgcaatggaaagaaatgctggatctggtattat
catttcagatacaccagtccacgattgcaatacaacttgtcagacacccaagggtgctat
aaacaccagcctcccatttcagaatatacatccgatcacaattggaaaatgtccaaaata
tgtaaaaagcacaaaattgagactggccacaggattgaggaatgtcccgtctattcaatc
tagaggcctatttggggccattgccggcttcattgaaggggggtggacagggatggtaga
tggatggtacggttatcaccatcaaaatgagcaggggtc
>CY129550
tgactcgaacaaaggtgtaacggcagcatgtcctcatgctggagcaaaaagcttctacaa
aaatttaatatggctagttaaaaaaggaaattcatacccaaagctcagcaaatcctacat
taatgataaagggaaagaagtcctcgtgctatggggcattcaccatccatctactactgc
tgaccaacaaagtctctatcagaatgcagatgcatatgtttttgtggggacatcaagata
cagcaagaagttcaagccggaaatagcaataagacccaaagtgagggatcaagaagggag
aatgaactattactggacactagtagagccgggagacaaaataacatttgaagcaactgg
aaatctagtggtaccgagatatgcattcgcaatggaaagaaatgctggatctggtattat
catttcagatacaccagtccacgattgcaatacaacttgtcagacacccaagggtgctat
aaacaccagcctcccatttcagaatatacatccgatcacaattggaaaatgtccaaaata
tgtaaaaagcacaaaattgagactggccacaggattgaggaatgtcccgtctattcaatc
tagaggcctatttggggccattgccggcttcattgaaggggggtggacagggatggtaga
tggatggtacggttatcaccatcaaaatgagcaggggtc
>CY129558
tgactcgaacaaaggtgtaacggcagcatgtcctcatgctggagcaaaaagcttctacaa
aaatttaatatggctagttaaaaaaggaaattcatacccaaagctcagcaaatcctacat
taatgataaagggaaagaagtcctcgtgctatggggcattcaccatccatctactactgc
tgaccaacaaagtctctatcagaatgcagatacatatgtttttgtggggacatcaagata
cagcaagaagttcaagccggaaatagcaataagacccaaagtgagggatcaagaagggag
aatgaactattactggacactagtagagccgggagacaaaataacattcgaagcaactgg
aaatctagtggtaccgagatatgcattcgcaatggaaagaaatgctggatctggtattat
catttcagatacaccagtccacgattgcaatacaacttgtcagacacccaagggtgctat
aaacaccagcctcccatttcagaatatacatccgatcacaattggaaaatgtccaaaata
tgtaaaaagcacaaaattgagactggccacaggattgaggaatgtcccgtctattcaatc
tagaggcctatttggggccattgccggcttcattgaaggggggtggacagggatggtaga
tggatggtacggttatcaccatcaaaatgagcaggggtc
>CY129565
tgactcgaacaaaggtgtaacggcagcatgtcctcatgctggagcaaaaggcttctacaa
aaatttaatatggctagttaaaaaaggaaattcatacccaaagctcagcaaatcctacat
taatgataaagggaaagaagtcctcgtgctatggggcattcaccatccatctactactgc
tgaccaacaaagtctctatcagaatgcagatacatatgtttttgtggggacatcaagata
cagcaagaagttcaagccggaaatagcaataagacccaaagtgagggatcaagaagggag
aatgaactattactggacactagtagagccgggagacaaaataacattcgaagcaactgg
aaatctagtggtaccgagatatgcattcgcaatggaaagaaatgctggatctggtattat
catttcagatacaccagtccacgattgcaatacaacttgtcagacacccaagggtgctat
aaacaccagcctcccatttcagaatatacatccgatcacaattggaaaatgtccaaaata
tgtaaaaagcacaaaattgagactggccacaggattgaggaatgtcccgtctattcaatc
tagaggcctatttggggccattgccggcttcattgaaggggggtggacagggatggtaga
tggatggtacggttatcaccatcaaaatgagcaggggtc
>CY129573
tgactcgaacaaaggtgtaacggcagcatgtcctcatgctggagcaaaaggcttctacaa
aaatttaatatggctagttaaaaaaggaaattcatacccaaagctcagcaaatcctacat
taatgataaagggaaagaagtcctcgtgctatggggcattcaccatccatctactactgc
tgaccaacaaagtctctatcagaatgcagatacatatgtttttgtggggacatcaagata
cagcaagaagttcaagccggaaatagcaataagacccaaagtgagggatcaagaagggag
aatgaactattactggacactagtagagccgggagacaaaataacattcgaagcaactgg
aaatctagtggtaccgagatatgcattcgcaatggaaagaaatgctggatctggtattat
catttcagatacaccagtccacgattgcaatacaacttgtcagacacccaagggtgctat
aaacaccagcctcccatttcagaatatacatccgatcacaattggaaaatgtccaaaata
tgtaaaaagcacaaaattgagactggccacaggattgaggaatgtcccgtctattcaatc
tagaggcctatttggggccattgccggcttcattgaaggggggtggacagggatggtaga
tggatggtacggttatcaccatcaaaatgagcaggggtc
>CY129582
tgactcgaacaaaggtgtaacggcagcatgtcctcatgctggagcaaaaggcttctacaa
aaatttaatatggctagttaaaaaaggaaattcatacccaaagctcagcaaatcctacat
taatgataaagggaaagaagtccttgtgctatggggcattcaccatccgtctactactgc
tgaccaacaaagtctctatcagaatgcagatacatatgtttttgtggggacatcaagata
cagcaagaagttcaagccggaaatagcaataagacccaaagtaagggatcaagaagggag
aatgaactattactggacactagtagagccgggagacaaaataacattcgaagcaactgg
aaatctagtggtaccgagatatgcattcgcaatggaaagaaatgctggatctggtattat
catttcagatacaccagtccacgattgcaatacaacttgtcagacacccaagggtgctat
aaacaccagcctcccatttcagaatatacatccgatcacaattggaaaatgtccaaaata
tgtaaaaagcacaaaattgagactggccacaggattgaggaatgtcccgtctattcaatc
tagaggcctatttggggccattgccggcttcattgaaggggggtggacagggatggtaga
tggatggtacggttatcaccatcaaaatgagcaggggtc
>CY129590
tgactcgaacaaaggtgtaacggcagcatgtcctcatgctggagcaaaaagcttctacaa
aaatttaatatggctagttaaaaaaggaaattcatacccaaagctcagcaaatcctacat
taatgataaagggaaagaagtcctcgtgctgtggggcattcaccatccatctactactgc
tgaccaacaaagtctctatcagaatgcagatgcatatgtttttgtggggacatcaagata
cagcaagaagttcaagccggaaatagcaataagacccaaagtgagggatcaagaagggag
aatgaactattactggacactagtagagccgggagacaaaataacattcgaagcaactgg
aaatctagtggtaccgagatatgcattcgcaatggaaagaaatgctggatctggtattat
catttcagatacatcagtccacgattgcaatacaacttgtcagacacccaagggtgctat
aaacaccagcctcccatttcagaatatacatccgatcacaattggaaaatgtccaaaata
tgtaaaaagcacaaaattgagactggccacaggattgaggaatgtcccgtctattcaatc
tagaggcctatttggggccattgccggcttcattgaaggggggtggacagggatggtaga
tggatggtacggttatcaccatcaaaatgagcaggggtc
>CY129606
tgactcgaacaaaggtgtaacggcagcatgtcctcatgctggagtaaaaagcttctacaa
aaacttaatatggctagttaaaaaaggaaattcatacccaaagctcagcaaatcctacat
taatgataaagggaaagaagtcctcgtgctgtggggcattcaccatccatctactactac
tgaccaacaaagtctctatcagaatgcagatgcatatgtttttgtggggacatcaaaata
cagcaagaagttcaagccggaaatagcaataagacccaaagtgagggatcaagaagggag
aatgaactattactggacactagtagagccgggagacaaaataacattcgaagcaactgg
aaatctagtggtaccgagatatgcattcgcaatggaaagaaatgctggatctggtattat
catttcagatacaccagtccacgattgcaatacaacttgtcagacacccaagggtgctat
aaacaccagcctcccatttcagaatatacatccgatcacaattggaaaatgtccaaaata
tgtaaaaagcacaaaattgagactggccacaggattgaggaatgtcccgtctattcaatc
tagaggcctatttggggccattgccggcttcattgaaggggggtggacagggatggtaga
tggatggtacggttatcaccatcaaaatgagcaggggtc
>CY129614
tgactcgaacaaaggtgtaacggcagcatgtcctcatgctggagcaaaaagcttctacaa
aaatttaatatggctagttaaaaaaggaaattcatacccaaagctcagcaaatcctacat
taacgataaagggaaagaagtcctcgtgctatggggcattcaccatccatctactagtgc
tgaccaacaaagtctctatcagaatgcagatgcatatgtttttgtggggacatcaaaata
cagcaagaagttcaagccggaaatagcagtaagacccaaagtgagggatcaagaagggag
aatgaactattactggacactagtagagccgggagacaaaataacattcgaagcaactgg
aaatctattggtaccgagatatgcattcgcaatggaaagaaatgctggatctggtattat
catttcagatacaccagtccacgattgcaatacaacttgtcagacacccaagggtgctat
aaacaccagcctcccatttcagaatatacatccgatcacaattggaaaatgtccaaaata
tgtaaaaagcacaaaattgagactggccacaggattgaggaatgtcccgtctattcaatc
tagaggcctatttggggccattgccggtttcattgaaggggggtggacagggatggtaga
tggatggtacggttatcaccatcaaaatgagcaggggtc
>CY129622
tgactcgaacaaaggtgtaacggcagcatgtcctcatgctggagcaaaaagcttctacaa
aaatttaatatggctagttaaaaaaggaaattcatacccaaagctcagcaaatcctacat
taatgataaagggaaagaagtcctcgtgctatggggcattcaccatccatctactactgc
tgaccaacaaagtctctatcagaatgcagatgcatatgtttttgtggggacatcaaaata
cagcaagaagttcaagccggaaatagcaataagacccaaagtgagggatcaagaagggag
aatgaactattactggacactagtagagccgggagacaaaataacattcgaagcaactgg
aaatctagtggtaccgagatatgcattcgcaatggaaagaaatgctggatctggtattat
catttcagatacaccagtccacgattgcaatacaacttgtcagacacccaagggtgctat
aaacaccagcctcccatttcagaatatacatccgatcacaattggaaaatgtccaaaata
tgtaaaaagcacaaaattgagactggccacaggattgaggaatgtcccgtctattcaatc
tagaggcctatttggggccattgccggtttcattgaaggggggtggacagggatggtaga
tggatggtacggttatcaccatcaaaatgagcaggggtc
>CY129630
tgactcgaacaaaggtgtaacggcagcatgtcctcatgctggagcaaaaagcttctacaa
aaatttaatatggctagttaaaaaaggaaattcatacccaaagctcagcaaatcctacat
taatgataaagggaaagaagtcctcgtgctgtggggcattcaccatccatctactactgc
tgaccaacaaagtctctatcagaatgcagatgcatatgtttttgtggggacatcaagata
cagcaagaagttcaagccggaaatagcaataagacccaaagtgagggatcaagaagggag
aatgaactattactggacactagtagagccgggagacaaaataacattcgaagcaactgg
aaatctagtggtaccgagatatgcattcgcaatggaaagaaatgctggatctggtattat
catttcagatacaccagtccacgattgcaatacaacttgtcagacacccaagggtgctat
aaacaccagcctcccatttcagaatatacatccgatcacaattggaaaatgtccaaaata
tgtaaaaagcacaaaattgagactggccacaggattgaggaatgtcccgtctattcaatc
tagaggcctatttggggccattgccggcttcattgaaggggggtggacagggatggtaga
tggatggtacggttatcaccatcaaaatgagcaggggtc
>CY129646
tgactcgaacaaaggtgtaacggcagcatgtcctcatgctggagcaaaaagcttctacaa
aaatttaatatggctagttaaaaaaggaaattcatacccaaagctcagcaaatcctacat
taatgataaagggaaagaagtcctcgtgctgtggggcattcaccatccatctactactgc
tgaccaacaaagtctctatcagaatgcagatgcatatgtttttgtggggacatcaagata
cagcaagaagttcaagccggaaatagcaataagacccaaagtgagggatcaagaagggag
aatgaactattactggacactagtagagccgggagacaaaataacattcgaagcaactgg
aaatctagtggtaccgagatatgcattcgcaatggaaagaaatgctggatctggtattat
catttcagatacaccagtccacgattgcaatacaacttgtcagacacccaagggtgctat
aaacaccagcctcccatttcagaatatacatccgatcacaattggaaaatgtccaaaata
tgtaaaaagcacaaaattgagactggccacaggattgaggaatgtcccgtctattcaatc
tagaggcctatttggggccattgccggcttcattgaaggggggtggacagggatggtaga
tggatggtacggttatcaccatcaaaatgagcaggggtc
>CY129654
tgactcgaacaaaggtgtaacgacagcatgtcctcatgctggatcaaaaagcttctacaa
aaatttaatatggctagttaaaaaaggaaattcatacccaaaactcagcaaatcctacat
taatgataaagggaaagaagtcctcgtgctatggggcattcaccatccacctactagtgc
tgaccaacaaagtctctatcagaatgcagatgcatatgtttttgtggggacatcaagata
cagcaagaagttcaagccggaaatagcaataagacccaaagtgagggatcaagaagggag
aatgaactattactggacactagtagagccgggagacaaaataacattcgaagcaactgg
aaatctggtggtaccgagatatgcattcgcaatggaaagaaatgctggatctggtattat
catttcagatacaccagtccacgattgcaatacaacttgtcagacacccaagggggctat
aaacaccagccttccatttcagaatgtacatccgatcacaattggaaaatgtccaaaata
tgtaaaaagcacaaaattgagactggccacaggattgaggaatgtcccgtctattcaatc
tagaggcctatttggggccattgccggtttcattgaaggggggtggacagggatggtaga
tggatggtacggttatcaccatcaaaatgagcaggggtc
>CY129662
tgactcgaacaaaggtgtaacggcagcatgtcctcatgctggagcaaaaagcttctacaa
aaatttaatatggctagttaaaaaaggaaattcatacccaaagctcagcaaatcctacat
taacgataaagggaaagaagtcctcgtgctatggggcattcaccatccatctactagtgc
tgaccaacaaagtctctatcagaatgcagatgcatatgtttttgtggggacatcaaaata
cagcaagaagttcaagccggaaatagcagtaagacccaaagtgagggatcaagaagggag
aatgaactattactggacactagtagagccgggagacaaaataacattcgaagcaactgg
aaatctattggtaccgagatatgcattcgcaatggaaagaaatgctggatctggtattat
catttcagatacaccagtccacgattgcaatacaacttgtcagacacccaagggtgctat
aaacaccagcctcccatttcagaatatacatccgatcacaattggaaaatgtccaaaata
tgtaaaaagcacaaaattgagactggccacaggattgaggaatgtcccgtctattcaatc
tagaggcctatttggggccattgccggtttcattgaaggggggtggacagggatggtaga
tggatggtacggttatcaccatcaaaatgagcaggggtc
>CY129670
tgactcgaacaaaggtgtaacggcagcatgtcctcatgctggagcaaaaagcttctacaa
aaatttaatatggctagttaaaaaaggaaattcatacccaaagctcagcaaatcctacat
taacgataaagggaaagaagtcctcgtgctatggggcattcaccatccatctactaatgc
tgaccaacaaagtctctatcagaatgcagatgcatatgtttttgtggggacatcaaaata
cagcaagaagttcaagccggaaatagcagtaagacccaaagtgagggatcaagaagggag
aatgaactattactggacactagtagagccgggagacaaaataacattcgaagcaactgg
aaatctattggtaccgagatatgcattcgcaatggaaagaaatgctggatctggtattat
catttcagatacaccagtccacgattgcaatacaacttgtcagacacccaagggtgctat
aaacaccagcctcccatttcagaatatacatccgatcacaattggaaaatgtccaaaata
tgtaaaaagcacaaaattgagactggccacaggattgaggaatgtcccgtctattcaatc
tagaggcctatttggggccattgccggtttcattgaaggggggtggacagggatggtaga
tggatggtacggttatcaccatcaaaatgggcaggggtc
>CY129678
tgactcgaacaaaggtgtaacggcagcatgtcctcatgctggagcaaaaagcttctacaa
aaatttaatatggctagttaaaaaaggaaattcatacccaaagctcagcaaatcctacat
taatgataaagggaaagaagtcctcgtgctgtggggcattcaccatccatctactactgc
tgaccaacaaagtctctatcagaatgcagatgcatatgtttttgtggggacatcaagata
cagcaagaagttcaagccggaaatagcaataagacccaaagtgagggatcaagaagggag
aatgaactattactggacactagtagagccgggagacaaaataacattcgaagcaactgg
aaatctagtggtaccgagatatgcattcgcaatggaaagaaatgctggatctggtattat
catttcagatacaccagtccacgattgcaatacaacttgtcagacacccaagggtgctat
aaacaccagcctcccatttcagaatatacatccgatcacaattggaaaatgtccaaaata
tgtaaaaagcacaaaattgagactggccacaggattgaggaatgtcccgtctattcaatc
tagaggcctatttggggccattgccggcttcattgaagggggatggacagggatggtaga
tggatggtacggttatcaccatcaaaatgagcaggggtc
>CY129702
tgactcgaacaaaggtgtaacggcagcatgtcctcatgctggagcaaaaagcttctacaa
aaatttaatatggctagttaaaaaaggaaattcatacccaaagctcagcaaatcctacat
taatgataaagggaaagaagtcctcgtgctgtggggcattcaccatccatctactactgc
tgaccaacaaagtctctatcagaatgcagatgcatatgtttttgtggggacatcaagata
cagcaagaagttcaagccggaaatagcaataagacccaaagtgagggatcaagaagggag
aatgaactattactggacactagtagagccgggagacaaaataacattcgaagcaactgg
aaatctagtggtaccgagatatgcattcgcaatggaaaaaaatgctggatctggtattat
catttcagatacaccagtccacgattgcaatacaacttgtcagacacccaagggtgctat
aaacaccagcctcccatttcagaatatacatccgatcacaattggaaaatgtccaaaata
tgtaaaaagcacaaaattgagactggccacaggattgaggaatgtcccgtctattcaatc
tagaggcctatttggggccattgccggcttcattgaaggggggtggacagggatggtaga
tggatggtacggttatcaccatcaaaatgagcaggggtc
>CY129710
tgactcgaacaaaggtgtaacggcagcatgtcctcatgctggagcaaaaggcttctacaa
aaatttaatatggctagttaaaaaaggaaattcatacccaaagctcagcaaatcctacag
taatgataaagggaaagaagtcctcgtgctatggggcattcaccatccatctactactgc
tgaccaacaaagtctctatcagaatgcagatacatatgtttttgtggggacatcaagata
cagcaagaagttcaagccggaaatagcaataagacccaaagtgagggatcaagaagggag
aatgaactattactggacactagtagagccgggagacaaaataacattcgaagcaactgg
aaatctagtggtaccgagatatgcattcgcaatggaaagaaatgctggatctggtattat
catttcagatacaccagtccacgattgcaatacaacttgtcagacacccaagggtgctat
aaacaccagcctcccatttcagaatatacatccgatcacaattggaaaatgtccaaaata
tgtaaaaagcacaaaattgagactggccacaggattgaggaatgtcccgtctattcaatc
tagaggcctatttggggccattgccggcttcattgaaggggggtggacagggatggtaga
tggatggtacggttatcaccatcaaaatgagcaggggtc
>CY129718
tgactcgaacaaaggtgtaacggcagcatgtcctcatgctggagcaaaaagcttctacaa
aaatttaatatggctagttaaaaaaggaaattcatacccaaagctcagcaaatcctacat
taatgataaagggaaagaagtcctcgtgctgtggggcattcaccatccatctactactgc
tgaccaacaaagtctctatcagaatgcagatgcatatgtttttgtggggacatcaagata
cagcaagaagttcaagccggaaatagcaataagacccaaagtgagggatcaagaagggag
aatgaactattactggacactagtagagccgggagacaaaataacattcgaagcaactgg
aaatctagtggtaccaagatatgcattcgcaatggaaagaaatgctggatctggtattat
catttcagatacaccagtccacgattgcaatacaacttgtcagacacccaagggtgctat
aaacaccagcctcccatttcagaatatacatccgatcacaattggaaaatgtccaaaata
tgtaaaaagcacaaaattgagactggccacaggattgaggaatgtcccgtctattcaatc
tagaggcctgtttggggccattgccggcttcattgaaggggggtggacagggatggtaga
tggatggtacggttatcaccatcaaaatgagcaggggtc
>CY129726
tgactcgaacaaaggtgtaacggcagcatgtcctcaagctggagcaaaaagcttctacaa
aaatttaatatggctagttaaaaaaggaaattcatacccaaagctcagcaaatcctacat
taacgataaagggaaagaagtcctcgtgctatggggcattcaccatccatctactagtgc
tgaccaacaaagtctctatcagaatgcagatgcatatgtttttgtggggacatcaaaata
cagcaagaagttcaagccggaaatagcagtaagacccaaagtgagggatcaagaagggag
aatgaactattactggacactagtagagccgggagacaaaataacattcgaagcaactgg
aaatctattggtaccgagatatgcattcgcaatggaaagaaatgctggatctggtattat
catttcagatacaccagtccacgattgcaatacaacttgtcagacacccaagggtgctat
aaacaccagcctcccatttcagaatatacatccgatcacaattggaaaatgtcccaaata
tgtaaaaagcacaaaattgagactggccacaggattgaggaatgtcccgtctattcaatc
tagaggcctatttggggccattgccggtttcattgaaggggggtggacagggatggtaga
tggatggtacggttatcaccatcaaaatgcgcaggggtc
>CY129734
tgactcgaacaaaggtgtaacggcagcatgtcctcatgctggagcaaaaagcttctacaa
aaatttaatatggctagttaaaaaaggaaattcatacccaaagctcagcaaatcctacat
taacgataaagggaaagaagtcctcgtgctatggggcattcaccatccatctactagtgc
tgaccaacaaagtctctatcagaatgcagatgcatatgtttttgtggggacatcaaaata
cagcaagaagttcaagccggaaatagcagtaagacctaaagtgagggatcaagaagggag
aatgaactattactggacactagtagagccgggagacaaaataacattcgaagcaactgg
aaatctattggtaccgagatatgcattcgcaatggaaagaaatgctggatctggtattat
catttcagatacaccagtccacgattgcaatacaacttgtcagacacccaagggtgctat
aaacaccagcctcccatttcagaatatacatccgatcacaattggaaaatgtccaaaata
tgtaaaaagcacaaaattgagactggccacgggattgaggaatgtcccgtctattcaatc
tagaggcctatttggggccattgccggtttcattgaaggggggtggacagggatggtaga
tggatggtacggttatcaccatcaaaatgagcaggggtc
>CY129742
tgactcgaacaaaggtgtaacggcagcatgtcctcatgctggagcaaaaggcttctacaa
aaatttaatatggctagttaaaaaaggaaattcatacccaaagctcagcaaatcctacat
taatgataaagggaaagaagtcctcgtgctatggggcattcaccatccatctactactgc
tgaccaacaaagtctctatcagaatgcagatacatatgtttttgtggggacatcaagata
cagcaagaagttcaagccggaaatagcaataagacccaaagtgagggatcaagaagggag
aatgaactattactggacactagtagagccgggagacaaaataacattcgaagcaactgg
aaatctagtggtaccgagatatgcattcgcaatggaaagaaatgctggatctggtattat
catttcagatacaccagtccacgattgcaatacaacttgtcagacacccaagggtgctat
aaacaccagcctcccatttcagaatatacatccgatcacaattggaaaatgtccaaaata
tgtaaaaagcacaaaattgagactggccacaggattgaggaatgtcccgtctattcaatc
tagaggcctgtttggggccattgccggcttcattgaaggggggtggacagggatggtaga
tggatggtacggttatcaccatcaaaatgagcaggggtc
>CY129750
tgactcgaacaaaggtgtaacggcagcatgtcctcatgctggagcaaaaagcttctacaa
aaatttaatatggctagttaaaaaaggaaattcatacccaaagctcagcaaatcctacat
taatgataaagggaaagaagtcctcgtgctgtggggcattcaccatccatctactactgc
tgaccaacaaagtctctatcagaatgcagatgcatatgtttttgtggggacatcaagata
cagcaagaagttcaagccggaaatagcaataagacccaaagtgagggatcaagaagggag
aatgaactattactggacactagtagagccgggagacaaaataacattcgaagcaactgg
aaatctagtggtaccgagatatgcattcgcaatggaaagaaatcctggatctggtattat
catttcagatacaccagtccacgattgcaatacaacttgtcagacacccaagggtgccat
aaacaccagcctcccatttcagaatatacatccgatcacaattggaaaatgtccaaaata
tgtaaaaagcacaaaattgagactggccacaggattgaggaatgtcccgtctattcaatc
tagaggcctatttggggccattgccggcttcattgaaggggggtggacagggatggtaga
tggatggtacggttatcaccatcaaaatgagcaggggtc
>CY129838
tgactcgaacaaaggtgtaacggcagcatgtcctcatgctggagcaaaaggcttctacaa
aaatttaatatggctagttaaaaaaggaaattcatacccaaagctcagcaaatcctacat
taatgataaagggaaagaagtcctcgtgctatggggcattcaccatccatctactactgc
tgaccaacaaagtctctatcagaatgcagatacatatgtttttgtggggacatcaagata
cagcaagaagttcaagccggaaatagcaataagacccaaagtgagggatcaagaagggag
aatgaactattactggacactagtagagccgggagacaaaataacattcgaagcaactgg
aaatctagtggtaccgagatatgcattcgcaatggaaagaaatgctggatctggtattat
catttcagatacaccagtccacgattgcaatacaacttgtcagacacccaagggtgctat
aaacaccagcctcccatttcagaatatacatccgatcacaattggaaaatgtccaaaata
tgtaaaaagcacaaaattgagactggccacaggattgaggaatgtcccgtctattcaatc
tagaggcctatttggggccattgccggcttcattgaaggggggtggacagggatggtaga
tggatggtacggttatcaccatcaaaatgagcaggggtc
>CY129846
tgactcgaacaaaggtgtaacggcagcatgtcctcatgctggagcaaaaagtttctacaa
aaatttaatatggctagttaaaaaaggaaattcatacccaaagctcagcaaatcctacat
taatgataaagggaaagaagtcctcgtgctgtggggcattcaccatccatctactactgc
tgaccaacaaagtctctatcagaatgcagatgcatatgtttttgtggggacatcaagata
cagcaagaagttcaagccggaaatagcaataagacccaaagtgagggatcaagaagggag
aatgaactattactggacactagtagagccgggagacaaaataacattcgaagcaactgg
aaatctagtggtaccgagatatgcattcgcaatggaaagaaatgctggatctggtattat
catttcagatacaccagtccacgattgcaatacaacttgtcagacacccaagggtgctat
aaacaccagcctcccatttcagaatatacatccgatcacaattggaaaatgtccaaaata
tgtaaaaagcacaaaattgagactggccacaggattgaggaatgtcccgtctattcaatc
tagaggcctatttggggccattgccggcttcattgaaggggggtggacagggatggtaga
tggatggtacggttatcaccatcaaaatgagcaggggtc
>CY129862
tgactcgaacaaaggtgtaacggcagcatgtcctcatgctggagaaaaaagcttctacaa
aaatttaatatggctagttaaaaaaggaaattcatacccaaagctcaacaaatcctacat
taatgataaagggaaagaagtcctcgtgctatggggcattcaccatccatctactagtac
tgaccaacaaagtctctatcagaatgcagatgcatatgtttttgtggggacatcaagata
cagcaagaagtttaagccggaaatagcaataagacccaaagtgagggatcaagaagggag
aatgaactattactggacactagtagagccgggagacaaaataacattcgaagcaactgg
aaatctagtggtaccgagatatgcattcgcaatggaaagaaatgctggatctggtattat
catttcagatacaccaatccacgattgcaatacaacttgtcagacacccaagggggctat
aaacaccagcctcccatttcagaatatacatccgatcacaattggaaagtgtccaaaata
tgtaaaaagcacaaaattgagactggccacaggattgaggaatgtcccgtctattcaatc
tagaggcctatttggggccattgccggtttcattgaaggggggtggacaggaatggtaga
tggatggtacggttatcaccatcaaaatgagcaggggtc
>CY129870
tgactcgaacaaaggtgtaacggcagcatgtcctcatgctggagcaaaaagcttctacaa
aaatttaatatggctagttaaaaaaggaaattcatacccaaagctcaacaaatcctacat
taatgataaagggaaagaagtcctcgtgctatggggcattcaccatccatctactactgc
tgaccaacaaagtctctatcagaatgcagatgcatatgtttttgtggggacatcaagata
cagcaagaagttcaagccggaaatagcaataagacccaaagtgagggatcaagaagggag
aatgaactattactggacactagtagagcctggagacaaaataacattcgaagcaactgg
aaatctagtggtaccgagatatgcattcgcaatggaaagaaatgctggatctggtattat
catttcagatacaccagtccacgattgcaatacaacttgtcagacacccaagggtgctat
aaacaccagcctcccatttcagaatatacatccgatcacaattggaaaatgtccaaaata
tgtaaaaagcacaaaattgagactggccacaggattgaggaatgtcccatctattcaatc
tagaggcctatttggggccattgccggcttcattgaaggggggtggacagggatggtaga
tggatggtacggttatcaccatcaaaatgagcaggggtc
>CY129878
tgactcgaacaaaggtgtaacggcagcatgtcctcatgctggagcaaaaagcttctacaa
aaatttaatatggctagttaaaaaaggaaattcatacccaaagctcaacaaatcctacat
taatgataaagggaaagaagtcctcgtgctatggggcattcaccatccatctactactgc
tgaccaacaaagtctctatcagaatgcagatgcatatgtttttgtggggacatcaagata
cagcaagaagttcaagccggaaatagcaataagacccaaagtgagggatcaagaagggag
aatgaactattactggacactagtagagcctggagacaaaataacattcgaagcaactgg
aaatctagtggtaccgagatatgcattcgcaatggaaagaaatgctggatctggtattat
catttcagatacaccagtccacgattgcaatacaacttgtcagacacccaagggtgctat
aaacaccagcctcccatttcagaatatacatccgatcacaattggaaaatgtccaaaata
tgtaaaaagcacaaaattgagactggccacaggattgaggaatgtcccatctattcaatc
tagaggcctatttggggccattgccggcttcattgaaggggggtggacagggatggtaga
tggatggtacggttatcaccatcaaaatgagcaggggtc
>CY129886
tgactcaaacaaaggtgtaacggcagcatgtcctcatgctggagcaaaaagcttctacaa
aaatttaatatggctagttaagaaaggaaattcatacccaaagctcagcaaatcctacat
taatgataaaggaaaagaagtcctcgtgctatggggcattcaccatccatctactactgc
tgaccaacaaagtctctatcagaatgcagatgcatatgtttttgtggggacatcaagata
cagcaagaagttcaagccggaaatagcaataagacccaaagtgagggatcaagaagggag
aatgaactattactggacactagtagagccgggagacaaaataacattcgaagcaactgg
aaatctagtggtaccgagatatgcattcgcaatggaaagaaatgctggatctggtattat
catttcagatacaccagtccacgattgcaatacaacttgtcagacacccaagggtgctat
aaacaccagcctcccatttcagaatatacatccgatcacaattggaaaatgtccaaaata
tgtaaaaagcacaaaattgagactggccacaggattgaggaatgtcccgtctattcaatc
tagaggcctatttggggccattgccggcttcattgaaggggggtggacagggatggtaga
tggatggtacggttatcaccatcaaaatgagcaggggtc
>CY129894
tgactcgaacaaaggtgtaacggcagcatgtcctcatgctggagcaaaaagcttctacaa
aaatttaatatggctagttaaaaaaggaaattcatacccaaagctcagcaaatcctacat
taatgataaagggaaagaagtcctcgtgctgtggggcattcaccatccatctactactgc
tgaccaacaaagtctctatcagaatgcagatgcatatgtttttgtggggacatcaagata
cagcaagaagttcaagccggaaatagcaataagacccaaagtgagggatcaagaagggag
aatgaactattactggacactagtagagccgggagacaaaataacattcgaagcaactgg
aaatctagtggtaccgagatatgcattcgcaatggaaagaaatgctggatctggtattat
catttcagatacaccagtccacgattgcaatacaacttgtcagacacccaagggtgctat
aaacaccagcctcccatttcagaatatacatccgattacaattggaaaatgtccaaaata
tgtaaaaagcacaaaattgagactggccacaggattgaggaatgtcccgtctattcaatc
tagaggcctatttggggccattgccggcttcattgaaggggggtggacagggatggtaga
tggatggtacggttatcaccatcaaaatgagcaggggtc
>CY129902
tgactcgaacaaaggtgtaacggcagcatgtcctcatgctggagcaaaaagcttctacaa
aaatttaatatggctagttaaaaaaggaaattcatacccaaagctcagcaaatcctacat
taacgataaagggaaagaagtcctcgtgctatggggcattcaccatccatctactagtgc
tgaccaacaaagtctctatcagaatgcagatgcatatgtttttgtggggacatcaaaata
cagcaagaagttcaagccggaaatagcagtaagacccaaagtgagggatcaagaagggag
aatgaactattactggacactagtagagccgggagacaaaataacattcgaagcaactgg
aaatctattggtaccgagatatgcattcgcaatggaaagaaatgctggatctggtattat
catttcagatacaccagtccacgattgcaatacaacttgtcagacacccaagggtgctat
aaacaccagcctcccatttcagaatatacatccgatcacaattggaaaatgtccaaaata
tgtaaaaagcacaaaattgagactggccacaggattgaggaatgtcccgtctattcaatc
tagaggcctatttggggccattgccggtttcattgaaggggggtggacagggatggtaga
tggatggtacggttatcaccatcaaaatgagcaggggtc
>CY129910
tgactcgaacaaaggtgtaacggcagcatgtcctcatgctggagcaaaaagcttctacaa
aaatttaatatggctagttaaaaaaggaaattcatacccaaagctcagcaaatcctacat
taacgataaagggaaagaagtcctcgtgctatggggcattcaccatccatctactagtgc
tgaccaacaaagtctctatcagaatgcagatgcatatgtttttgtggggacatcaaaata
cagcaagaagttcaagccggaaatagcagtaagacccaaagtgagggatcaagaagggag
aatgaactattactggacactagtagagccgggagacaaaataacattcgaagcaactgg
aaatctattggtaccgagatatgcattcgcaatggaaagaaatgctggatctggtattat
catttcagatacaccagtccacgattgcaatacaacttgtcagacacccaagggtgctat
aaacaccagcctcccatttcagaatatacatccgatcacaattggaaaatgtccaaaata
tgtaaaaagcacaaaattgagactggccacaggattgaggaatgtcccgtctattcaatc
tagaggcctatttggggccattgccggtttcattgaaggggggtggacagggatggtaga
tggatggtacggttatcaccatcaaaatgagcaggggtc
>CY129918
tgactcgaacaaaggtgtaacggcagcatgtcctcatgctggagcaaaaagcttctacaa
aaatttaatatggctagttaaaaaaggaaattcatacccaaagctcagcaaatcctacat
taatgataaagggaaagaagtcctcgtgctatggggcattcaccatccatctactactgc
tgaccaacaaagtctctatcagaatgcagatgcatatgtttttgtggggacatcaagata
cagcaagaagttcaagccggaaatagcaataagacccaaagtgagggatcaagaagggag
aatgaactattactggacactagtagagccgggagacaaaataacattcgaagcaactgg
aaatctagtggtaccgagatatgcattcgcaatggaaagaaatgctggatctggtattat
catttcagatacaccagtccacgattgcaatacaacttgtcagacacccaagggtgctat
aaacaccagcctcccatttcagaatatacatccgatcacaattggaaaatgtccaaaata
tgtaaaaagcacaaaattgagactggccacaggattgaggaatgtcccgtctattcaatc
tagaggcctatttggggccattgccggcttcattgaaggggggtggacagggatggtaga
tggatggtacggttatcaccatcaaaatgagcaggggtc
>CY129926
tgactcgaacaaaggtgtaacggcagcatgtcctcatgctggagcaaaaagcttctacaa
aaatttaatatggctagttaaaaaaggaaattcatacccaaagctcagcaaatcctacat
taatgataaagggaaagaagtcctcgtgctatggggcattcaccatccatctactactgc
tgaccaacaaagtctctatcagaatgcagatgcatatgtttttgtggggacatcaagata
cagcaagaagttcaagccggaaatagcaataagacccaaagtgagggatcaagaagggag
aatgaactattactggacactagtagagccgggagacaaaataacattcgaagcaactgg
aaatctagtggtaccgagatatgcattcgcaatggaaagaaatgctggatctggtattat
catttcagatacaccagtccacgattgcaatacaacttgtcagacacccaagggtgctat
aaacaccagcctcccatttcagaatatacatccgatcacaattggaaaatgtccaaaata
tgtaaaaagcacaaaattgagactggccacaggattgaggaatgtcccgtctattcaatc
tagaggcctatttggggccattgccggcttcattgaaggggggtggacaggaatggtaga
tggatggtacggttatcaccatcaaaatgagcaggggtc
>CY129934
tgactcgaacaaaggtgtaacggcagcatgtcctcatgctggagcaaaaagcttctacaa
aaatttaatatggctagttaaaaaaggaaattcatacccaaagctcagccaatcctacat
taatgataaagggaaagaagtcctcgtgctgtggggcattcaccatccatctactactgc
tgaccaacaaagtctctatcagaatgcagatgcatatgtttttgtggggacatcaagata
cagcaagaagttcaagccggaaatagcaataagacccaaagtgagggatcaagaagggag
aatgaactattactggacactagtagagccgggagacaaaataacattcgaagcaactgg
aaatctagtggtaccgagatatgcattcgcaatggaaagaaatgctggatctggtattat
catttcagatacaccagtccacgattgcaatacaacttgtcagacacccaagggtgctat
aaacaccagcctcccatttcagaatatacatccgattacaattggaaaatgtccaaaata
tgtaaaaagcacaaaattgagactggccacaggattgaggaatgtcccgtctattcaatc
tagaggcctatttggggccattgccggcttcattgaaggggggtggacagggatggtaga
tggatggtacggttatcaccatcaaaatgagcaggggtc
>CY129942
tgactcgaacaaaggtgtaacggcagcatgtcctcatgctggagcaaaaagcttctacaa
aaatttaatatggctagttaaaaaaggaaattcatacccaaagctcaacaaatcctacat
taatgataaagggaaagaagtcctcgtgctgtggggcattcaccatccatctactactgc
tgaccaacaaagtctctatcagaatgcagatgcatatgtttttgtggggacatcaagata
cagcaagaagttcaagccggaaatagcaataagacccaaagtgagggatcaagaagggag
aatgaactattactggacactagtagagccgggagacaaaataacattcgaagcaactgg
aaatctagtggtaccgagatatgcattcgcaatggaaagaaatgctggatctggtattat
catttcagatacaccagtccacgattgcaatacaacttgtcagacacccaagggtgctat
aaacaccagcctcccatttcagaatatacatccgatcacaattggaaaatgtccaaaata
tgtaaaaagcacaaaattgagactggccacaggattgaggaatgtcccgtctattcaatc
tagaggcctatttggggccattgccggcttcattgaaggggggtggacagggatggtaga
tggatggtacggttatcaccatcaaaatgagcaggggtc
>CY129958
tgactcgaacaaaggtgtaacggcagcatgtcctcatgctggagcaaaaagcttctacaa
aaatttaatatggctagttaaaaaaggaaattcatacccaaagctcagcaaatcctacat
taatgataaagggaaagaagtcctcgtgctatggggcattcaccatccatctactactgc
tgaccaacaaagtctctatcagaatgcagatgcatatgtttttgtggggacatcaagata
cagcaagaagttcaagccggaaatagcaataagacccaaagtgagggatcaagaagggag
aatgaactattactggacactagtagagccgggagacaaaataacattcgaagcaactgg
aaatctagtggtaccgagatatgcattcgcaatggaaagaaatgctggatctggtattat
catttcagatacaccagtccacgattgcaatacaacttgtcagacacccaagggtgctat
aaacaccagcctcccatttcagaatatacatccgatcacaattggaaaatgtccaaaata
tgtaaaaagcacaaaattgagactggccacaggattgaggaatgtcccgtctattcaatc
tagaggcctatttggggccattgccggcttcattgaaggggggtggacagggatggtaga
tggatggtacggttatcaccatcaaaatgagcaggggtc
>CY129966
tgactcgaacaaaggtgtaacggcagcatgtcctcatgctggagcaaaaggcttctacaa
aaatttaatatggctagttaaaaaaggaaattcatacccaaagctcagcaaatcctacat
taatgataaagggaaagaagtcctcgtgctatggggcattcaccatccatctactactgc
tgaccaacaaagtctctatcagaatgcagatacatatgtttttgtggggacatcaagata
cagcaagaagttcaagccggaaatagcaataagacccaaagtgagggatcaagaagggag
aatgaactattactggacactagtagagccgggagacaaaataacattcgaagcaactgg
aaatctagtggtaccgagatatgcattcgcaatggaaagaaatgctggatctggtattat
catttcagatacaccagtccacgattgcaatacaacttgtcagacacccaagggtgctat
aaacaccagcctcccatttcagaatatacatccgatcacaattggaaaatgtccaaaata
tgtaaaaagcacaaaattgagactggccacaggattgaggaatgtcccgtctattcaatc
tagaggcctatttggggccattgccggcttcattgaaggggggtggacagggatggtaga
tggatggtacggttatcaccatcaaaacgagcaggggtc
>CY129974
tgactcgaacaaaggtgtaacgacagcatgtcctcatgctggagcaaaaagcttctacaa
aaatttaatatggctagttaaaaaaggaaattcatacccaaagctcagcaaatcctacat
taatgataaagggaaagaagtcctcgtgctatggggcattcaccatccacctactagtgc
tgaccaacaaagtctctatcagaatgcagatgcatatgtttttgtggggacatcaagata
cagcaagaaattcaagccggaaatagcaataagacccaaagtgagggatcaagaagggag
aatgaactattactggacactagtagagccgggagacaaaataacattcgaagcaactgg
aaatctagtggtaccgagatatgcattcgcaatggaaagaaatgctggatctggtattat
catttcagatacaccagtccacgattgcaatacaacttgtcagacacccaagggtgctat
aaataccagcctcccatttcagaatatacatccgatcacaattggaaaatgtccaaaata
tgtaaaaagcacaaaattgagactggccacaggattgaggaatgtcccgtctattcaatc
tagaggcctatttggggccattgccggtttcattgaaggggggtggacagggatggtaga
tggatggtacggttatcaccatcaaaatgagcaggggtc
>CY129982
tgactcgaacaaaggtgtaacgacagcatgtcctcatgctggagcaaaaagcttctacaa
aaatttaatatggctagttaaaaaaggaaattcatacccaaagctcagcaaatcctacat
taatgataaagggaaagaagtcctcgtgctatggggcattcaccatccacctactagtgc
tgaccaacaaagtctctatcagaatgcagatgcatatgtttttgtggggacatcaagata
cagcaagaaattcaagccggaaatagcaataagacccaaagtgagggatcaagaagggag
aatgaactattactggacactagtagagccgggagacaaaataacattcgaagcaactgg
aaatctagtggtaccgagatatgcattcgcaatggaaagaaatgctggatctggtattat
catttcagatacaccagtccacgattgcaatacaacttgtcagacacccaagggtgctat
aaataccagcctcccatttcagaatatacatccgatcacaattggaaaatgtccaaaata
tgtaaaaagcacaaaattgagactggccacaggattgaggaatgtcccgtctattcaatc
tagaggcctatttggggccattgccggtttcattgaaggggggtggacagggatggtaga
tggatggtacggttatcaccatcaaaatgagcaggggtc
>CY129990
tgactcgaacaaaggtgtaacggcagcatgtcctcatgctggagcaaaaggcttctacaa
aaatttaatatggctagttaaaaaaggaaattcatacccaaagctcagcaaatcctacat
taatgataaagggaaagaagtcctcgtgctatggggcattcaccatccatctactactgc
tgaccaacaaagtctctatcagaatgcagatacatatgtttttgtggggacatcaagata
cagcaagaagttcaagccggaaatagcaataagacccaaagtgagggatcaagaagggag
aatgaactattactggacactagtagagccgggagacaaaataacattcgaagcaactgg
aaatctagtggtaccgagatatgcatttgcaatggaaagaaatgctggatctggtattat
catttcagatacaccagtccacgattgcaatacaacttgtcagacacccaagggtgctat
aaacaccagcctcccatttcagaatatacatccgatcacaattggaaaatgtccaaaata
tgtaaaaagcacaaaattgagactggccacaggattgaggaatgtcccgtctattcaatc
tagaggcctatttggggccattgccggcttcattgaaggggggtggacagggatggtaga
tggatggtacggttatcaccatcaaaatgagcaggggtc
>HQ912713
tgactcgaacaaaggtgtaacggcagcatgtcctcatgctggagcaaaaggcttctacaa
aaatttaatatggctagttaaaaaaggaaattcatacccaaagctcagcaaatcctacat
taatgataaagggaaagaagtcctcgtgctatggggcattcaccatccatctactactgc
tgaccaacaaagtctctatcagaatgcagatacatatgtttttgtggggacatcaagata
cagcaagaagttcaagccggaaatagcaataagacccaaagtgagggatcaagaagggag
aatgaactattactggacactagtagagccgggagacaaaataacattcgaagcaactgg
aaatctagtggtaccgagatatgcattcgcaatggaaagaaatgctggatctggtattat
catttcagatacaccagtccacgattgcaatacaacttgtcagacacccaagggtgctat
aaacaccagcctcccatttcagaatatacatccgatcacaattggaaaatgtccaaaata
tgtaaaaagcacaaaattgagactggccacaggattgaggaatgtcccgtctattcaatc
tagaggcctatttggggccattgccggcttcattgaaggggggtggacagggatggtaga
tggatggtacggttatcaccatcaaaatgagcaggggtc
>JF327364
tgactcgaacaaaggtgtaacggcagcatgtcctcatgctggagcaaaaagcttctacaa
aaatttaatatggctagttaaaaaaggaaattcatacccaaagctcagcaaatcctacat
taatgataaagggaaagaagtcctcgtgctatggggcattcaccatccatctactactgc
tgaccaacaaagtctctatcagaatgcagatgcatatgtttttgtggggacatcaagata
cagcaagaagttcaagccggaaatagcaataagacccaaagtgagggatcaagaagggag
aatgaactattactggacactagtagagccgggagacaaaataacattcgaagcaactgg
gaatctagtggtaccgagatatgcattcgcaatggaaagaaatgctgaatctggtattat
catttcagatacaccagtccacgattgcaatacaacttgtcagacacccaagggtgctat
aaacaccagcctcccatttcagaatatacatccgatcacaattggaaaatgtccaaaata
tgtaaaaagcacaaaattgagactggccacaggattgaggaatgtcccgtctattcaatc
tagaggcctatttggggccattgccggcttcattgaaggggggtggacagggatggtaga
tggatggtacggttatcaccatcaaaatgagcaggggtc
>JF327373
tgactcgaacaaaggtgtaacggcagcatgtcctcatgctggagcaaaaagcttctacaa
aaatttaatatggctagttaaaaaaggaaattcatacccaaagctcagcaaatcctacat
taatgataaagggaaagaagtcctcgtgctgtggggcattcaccatccatctactactgc
tgaccaacaaagtctctatcagaatgcagatgcatatgtttttgtggggacatcaagata
cagcaagaagttcaagccggaaatagcaataagacccaaagtgagggatcaagaagggag
aatgaactattactggacactagtagagccgggagacaaaataacattcgaagcaactgg
aaatctagtggtaccgagatatgcattcgcaatggaaagaaatgctggatctggtattat
catttcagatacaccagtccacgattgcaatacaacttgtcagacacccaagggtgctat
aaacaccagcctcccatttcagaatatacatccgattacaattggaaaatgtccaaaata
tgtaaaaagcacaaaattgagactggccacaggattgaggaatgtcccgtctattcaatc
tagaggcctatttggggccattgccggcttcattgaaggggggtggacagggatggtaga
tggatggtacggttatcaccatcaaaatgagcaggggtc
>JF327374
tgactcgaacaaaggtgtaacggcagcatgtcctcatgctggagcaaaaagcttctacaa
aaatttaatatggctagttaaaaaaggaaattcatacccaaagctcagcaaatcctacat
taatgataaagggaaagaagtcctcgtgctgtggggcattcaccatccatctactactgc
tgaccaacaaagtctctatcagaatgcagatgcatatgtttttgtggggacatcaagata
cagcaagaagttcaagccggaaatagcaataagacccaaagtgagggrtcaagaagggag
aatgaactattactggacactagtagagccgggagacaaaataacattcgaagcaactgg
aaatctagtggtaccgagatatgcattcgcaatggaaagaaatgctggatctggtattat
catttcagatacaccagtccacgattgcaatacaacttgtcagacacccaagggtgctat
aaacaccagcctcccatttcagaatatacatccgatcacaattggaaaatgtccaaaata
tgtaaaaagcacaaaattgagactggccacaggattgaggaatgtcccgtctattcaatc
tagaggcctatttggggccattgccggcttcattgaaggggggtggacagggatggtaga
tggatggtacggttatcaccatcaaaatgagcaggggtc
>JF327375
tgactcgaacaaaggtgtaacggcagcatgtcctcatgctggagcaaaaagcttctacaa
aaatttaatatggctagttaaaaaaggaaattcatacccaaagctcagcaaatcctacat
taacgataaagggaaagaagtcctcgtgctatggggcattcaccatccatctactagtgc
tgaccaacaaagtctctatcagaatgcagatgcatatgtttttgtggggacatcaaaata
cagcaagaagttcaagccggaaatagcagtaagacccaaagtgagggatcaagaagggag
aatgaactattactggacactagtagagccgggagacaaaataacattcgaagcaactgg
aaatctattggtaccgagatatgcattcgcaatggaaagaaatgctggatctggtattat
catttcagatacaccagtccacgattgcaatacaacttgtcagacacccaagggtgctat
aaacaccagcctcccatttcagaatatacatccgatcacaattggaaaatgtccaaaata
tgtaaaaagcacaaaattgagactggccacaggattgaggaatgtcccgtctattcaatc
tagaggcctatttggggccattgccggtttcattgaaggggggtggacagggatggtaga
tggatggtacggttatcaccatcaaaatgggcaggggtc
>JF682629
tgactcgaacaaaggtgtaacggcagcatgtcctcatgctggagcaaaaagcttctacaa
aaatttaatatggctagttaaaaaaggaaattcatacccaaagctcagcaaatcctacat
taatgataaagggaaagaagtcctcgtgctatggggcattcaccatccatctactactgc
tgaccaacaaagtctctatcagaatgcagatgcatatgtttttgtggggacatcaagata
cagcaagaagttcaagccggaaatagcaataagacccaaagtgagggatcaagaagggag
aatgaactattactggacactagtagagccgggagacaaaataacattcgaagcaactgg
aaatctagtggtaccgagatatgcattcgcaatggaaagaaatgctggatctggtattat
catttcagatacaccagtccacgattgcaatacaacttgtcagacacccaagggtgctat
aaacaccagcctcccatttcagaatatacatccgatcacaattggaaaatgtccaaaata
tgtaaaaagcacaaaattgagactggccacaggattgaggaatgtcccgtctattcaatc
tagaggcctatttggggccattgccggcttcattgaaggggggtggacagggatggtaga
tggatggtacggttatcaccatcaaaatgagcaggggtc
>JF801861
tgactcgaacaaaggtgtaacggcagcatgtcctcatgctggagcaaaaagcttctacaa
aaatttaatatggctagttaaaaaaggaaattcatacccaaagctcagcaaatcctacat
taatgataaagggaaagaagtcctcgtgctatggggcattcaccatccatctactagtgc
tgaccaacaaagtctctatcagaatgcagatgcatatgtttttgtggggacatcaagata
cagcaagaagttcaagccggaaatagcaataagacccaaagtgagggatcaagaagggag
aatgaactattactggacactagtagagccgggagacaaaataacattcgaagcaactgg
aaatctagtggtaccgagatatgcattcgcaatggaaagaaatgctggatctggtattat
catttcagatacaccagtccacgattgcaatacaacttgtcagacacccaagggtgctat
aaacaccagcctcccatttcagaatatacatccgatcacaattggaaaatgtccaaaata
tgtaaaaagcacaaaattgagactggccacaggattgaggaatgtcccgtctattcaatc
tagaggcctatttggggccattgccggtttcattgaaggggggtggacagggatggtaga
tggatggtacggttatcaccatcaaaatgagcaggggtc
>JF801862
tgactcgaacaaaggtgtaacggcagcatgtcctcatgctggagcaaaaagcttctacaa
aaatttaatatggctagttaaaaaaggaaattcatacccaaagctcagcaaatcctacat
taatgataaagggaaagaagtcctcgtgctatggggcattcaccatccatctactactgc
tgaccaacaaagtctctatcagaatgcagatgcatatgtttttgtggggacatcaagata
cagcaagaagttcaagccggaaatagcaataagacccaaagtgagggatcaagaagggag
aatgaactattactggacactagtagagccgggagacaaaataacattcgaagcaactgg
aaatctagtggtaccgagatatgcattcgcaatggaaagaaatgctggatctggtattat
catttcagatacaccagtccacgattgcaatacaacttgtcagacacccaagggtgctat
aaacaccagcctcccatttcagaatatacatccgatcacaattggaaaatgtccaaaata
tgtaaaaagcacaaaattgagactggccacaggattgaggaatgtcccgtctattcaatc
tagaggcctatttggggccattgccggcttcattgaaggggggtggacagggatggtaga
tggatggtacggttatcaccatcaaaatgagcaggggtc
>JF801863
tgactcgaacaaaggtgtaacggcagcatgtcctcaagctggagcaaaaagcttctacaa
aaatttaatatggctagttaaaaaaggaaattcatacccaaagctcagcaaatcctacat
taacgataaagggaaagaagtcctcgtgctatggggcattcaccatccatctactagtgc
tgaccaacaaagtctctatcagaatgcagatgcatatgtttttgtggggacatcaaaata
cagcaagaagttcaagccggaaatagcagtaagacccaaagtgagggatcaagaagggag
aatgaactattactggacactagtagagccgggagacaaaataacattcgaagcaactgg
aaatctattggtaccgagatatgcattcgcaatggaaagaaatgctggatctggtattat
catttcagatacaccagtccacgattgcaatacaacttgtcagacacccaagggtgctat
aaacaccagcctcccatttcagaatatacatccgatcacaattggaaaatgtcccaaata
tgtaaaaagcacaaaattgagactggccacaggattgaggaatgtcccgtctattcaatc
tagaggcctatttggggccattgccggtttcattgaaggggggtggacagggatggtaga
tggatggtacggttatcaccatcaaaatgcgcaggggtc
>JF801865
tgactcgaacaaaggtgtaacggcagcatgtcctcaagctggagcaaaaagcttctacaa
aaatttaatatggctagttaaaaaaggaaattcatacccaaagctcagcaaatcctacat
taacgataaagggaaagaagtcctcgtgctatggggcattcaccatccatctactagtgc
tgaccaacaaagtctctatcagaatgcagatgcatatgtttttgtggggacatcaaaata
cagcaagaagttcaagccggaaatagcagtaagacccaaagtgagggatcaagaagggag
aatgaactattactggacactagtagagccgggagacaaaataacattcgaagcaactgg
aaatctattggtaccgagatatgcattcgcaatggaaagaaatgctggatctggtattat
catttcagatacaccagtccacgattgcaatacaacttgtcagacacccaagggtgctat
aaacaccagcctcccatttcagaatatacatccgatcacaattggaaaatgtcccaaata
tgtaaaaagcacaaaattgagactggccacaggattgaggaatgtcccgtctattcaatc
tagaggcctatttggggccattgccggtttcattgaaggggggtggacagggatggtaga
tggatggtacggttatcaccatcaaaatgcgcaggggtc
>JF801866
tgactcgaacaaaggtgtaacggcagcatgtcctcaagctggagcaaaaagcttctacaa
aaatttaatatggttagttaaaaaaggaaattcatacccaaagctcagcaaatcctacat
taacgataaagggaaagaagtcctcgtgctatggggcattcaccatccatctactagtgc
tgaccaacaaagtctctatcagaatgcagatgcatatgtttttgtggggacatcaaaata
cagcaagaagttcaagccggaaatagcagtaagacccaaagtgagggatcaagaagggag
aatgaactattactggacactagtagagccgggagacaaaataacattcgaagcaactgg
aaatctattggtaccgagatatgcattcgcaatggaaagaaatgctggatctggtattat
catttcagatacaccagtccacgattgcaatacaacttgtcagacacccaagggtgctat
aaacaccagcctcccatttcagaatatacatccgatcacaattggaaaatgtcccaaata
tgtaaaaagcacaaaattgagactggccacaggattgaggaatgtcccgtctattcaatc
tagaggcctatttggggccattgccggtttcattgaaggggggtggacagggatggtaga
tggatggtacggttatcaccatcaaaatgcgcaggggtc
>JF801867
tgactcgaacaaaggtgtaacggcagcatgtcctcaagctggagcaaaaagcttctacaa
aaatttaatatggctagttaaaaaaggaaattcatacccaaagctcagcaaatcctacat
taacgataaagggaaagaagtcctcgtgctatggggcattcaccatccatctactagtgc
tgaccaacaaagtctctatcagaatgcagatgcatatgtttttgtggggacatcaaaata
cagcaagaagttcaagccggaaatagcagtaagacccaaagtgagggatcaagaagggag
aatgaactattactggacactagtagagccgggagacaaaataacattcgaagcaactgg
aaatctattggtaccgagatatgcattcgcaatggaaagaaatgctggatctggtattat
catttcagatacaccagtccacgattgcaatacaacttgtcagacacccaagggtgctat
aaacaccagcctcccatttcagaatatacatccgatcacaattggaaaatgtcccaaata
tgtaaaaagcacaaaattgagactggccacaggattgaggaatgtcccgtctattcaatc
tagaggcctatttggggccattgccggtttcattgaaggggggtggacagggatggtaga
tggatggtacggttatcaccatcaaaatgcgcaggggtc
>JF801868
tgactcgaacaaaggtgtaacggcagcatgtcctcaagctggagcaaaaagcttctacaa
aaatttaatatggctagttaaaaaaggaaattcatacccaaagctcagcaaatcctacat
taacgataaagggaaagaagtcctcgtgctatggggcattcaccatccatctactagtgc
tgaccaacaaagtctctatcagaatgcagatgcatatgtttttgtggggacatcaaaata
cagcaagaagttcaagccggaaatagcagtaagacccaaagtgagggatcaagaagggag
aatgaactattactggacactagtagagccgggagacaaaataacattcgaagcaactgg
aaatctattggtaccgagatatgcattcgcaatggaaagaaatgctggatctggtattat
catttcagatacaccagtccacgattgcaatacaacttgtcagacacccaagggtgctat
aaacaccagcctcccatttcagaatatacatccgatcacaattggaaaatgtcccaaata
tgtaaaaagcacaaaattgagactggccacaggattgaggaatgtcccgtctattcaatc
tagaggcctatttggggccattgccggtttcattgaaggggggtggacagggatggtaga
tggatggtacggttatcaccatcaaaatgcgcaggggtc
>JF801869
tgactcgaacaaaggtgtaacggcagcatgtcctcaagctggagcaaaaagcttctacaa
aaatttaatatggctagttaaaaaaggaaattcatacccaaagctcagcaaatcctacat
taacgataaagggaaagaagtcctcgtgctatggggcattcaccatccatctactagtgc
tgaccaacaaagtctctatcagaatgcagatgcatatgtttttgtggggacatcaaaata
cagcaagaagttcaagccggaaatagcagtaagacccaaagtgagggatcaagaagggag
aatgaactattactggacactagtagagccgggagacaaaataacattcgaagcaactgg
aaatctattggtaccgagatatgcattcgcaatggaaagaaatgctggatctggtattat
catttcagatacaccagtccacgattgcaatacaacttgtcagacacccaagggtgctat
aaacaccagcctcccatttcagaatatacatccgatcacaattggaaaatgtcccaaata
tgtaaaaagcacaaaattgagactggccacaggattgaggaatgtcccgtctattcaatc
tagaggcctatttggggccattgccggtttcattgaaggggggtggacagggatggtaga
tggatggtacggttatcaccatcaaaatgcgcaggggtc
>JF801874
tgactcgaacaaaggtgtaacggcagcatgtcctcaagctggagcaaaaagcttctacaa
aaatttaatatggctagttaaaaaaggaaattcatacccaaagctcagcaaatcctacat
taacgataaagggaaagaagtcctcgtgctatggggcattcaccatccatctactagtgc
tgaccaacaaagtctctatcagaatgcagatgcatatgtttttgtggggacatcaaaata
cagcaagaagttcaagccggaaatagcagtaagacccaaagtgagggatcaagaagggag
aatgaactattactggacactagtagagccgggagacaaaataacattcgaagcaactgg
aaatctattggtaccgagatatgcattcgcaatggaaagaaatgctggatctggtattat
catttcagatacaccagtccacgattgcaatacaacttgtcagacacccaagggtgctat
aaacaccagcctcccatttcagaatatacatccgatcacaattggaaaatgtcccaaata
tgtaaaaagcacaaaattgagactggccacaggattgaggaatgtcccgtctattcaatc
tagaggcctatttggggccattgccggtttcattgaaggggggtggacagggatggtaga
tggatggtacggttatcaccatcaaaatgcgcaggggtc
>JF801888
tgactcgaacaaaggtgtaacggcagcatgtcctcatgctggagcaaaaagcttctacaa
aaatttaatatggctagttaaaaaaggaaattcatacccaaagctcagcaaatcctacat
taacgataaagggaaagaagtcctcgtgctatggggcattcaccatccatctactagtgc
tgaccaacaaagtctctatcagaatgcagatgcatatgtttttgtggggacatcaagata
cagcaagaagttcaagccggaaatagcaataagacccaaagtgagggatcaagaagggag
aatgaactattactggacactagtagagccgggagacaaaataacattcgaagcaactgg
aaatctagtggtaccgagatatgcattcgcaatggaaagaaatgctggatctggtattat
catttcagatacaccagtccacgattgcaatacaacttgtcagacacccaagggtgctat
aaacaccagcctcccatttcagaatatacatccgatcacaattggaaaatgtccaaaata
tgtaaaaagcacaaaattgagactggccacaggattgaggaatgtcccgtctattcaatc
tagaggcctatttggggccattgccggtttcattgaaggggggtggacagggatggtaga
tggatggtacggttatcaccatcaaaatgagcaggggtc
>JF801890
tgactcgaacaaaggtgtaacggcagcatgtcctcaagctggagcaaaaagcttctacaa
aaatttaatatggctagttaaaaaagggaattcatacccaaagctcagcaaatcctacat
taacgataaagggaaagaagtcctcgtgctatggggcattcaccatccatctactagtgc
tgaccaacaaagtctctatcagaatgcagatgcatatgtttttgtggggacatcaaaata
cagcaagaagttcaagccggaaatagcagtaagacccaaagtgagggatcaagaagggag
aatgaactattactggacactagtagagccgggagacaaaataacattcgaagcaactgg
aaatctattggtaccgagatatgcattcgcaatggaaagaaatgctggatctggtattat
catttcagatacaccagtccacgattgcaatacaacttgtcagacacccaagggtgctat
aaacaccagcctcccatttcagaatatacatccgatcacaattggaaaatgtcccaaata
tgtaaaaagcacaaaattgagactggccacaggattgaggaatgtcccgtctattcaatc
tagaggcctatttggggccattgccggtttcattgaaggggggtggacagggatggtaga
tggatggtacggttatcaccatcaaaatgcgcaggggtc
>JF801894
tgactcgaacaaaggtgtaacggcagcatgtcctcaagctggagcaaaaagcttctacaa
aaatttaatatggctagttaaaaaaggaaattcatacccaaagctcagcaaatcctacat
taacgataaagggaaagaagtcctcgtgctatggggcattcaccatccatctactagtgc
tgaccaacaaagtctctatcagaatgcagatgcatatgtttttgtggggacatcaaaata
cagcaagaagttcaagccggaaatagcagtaagacccaaagtgagggatcaagaagggag
aatgaactattactggacactagtcgagccgggagacaaaataacattcgaagcaactgg
aaatctattggtaccgagatatgcattcgcaatggaaagaaatgctggatctggtattat
catttcagatacaccagtccacgattgcaatacaacttgtcagacacccaagggtgctat
aaacaccagcctcccatttcagaatatacatccgatcacaattggaaaatgtcccaaata
tgtaaaaagcacaaaattgagactggccacaggattgaggaatgtcccgtctattcaatc
tagaggcctatttggggccattgccggtttcattgaaggggggtggacagggatggtaga
tggatggtacggttatcaccatcaaaatgagcaggggtc
>JF801895
tgactcgaacaaaggtgtaacggcagcatgtcctcaagctggagcaaaaagcttctacaa
aaatttaatatggctagttaaaaaaggaaattcatacccaaagctcagcaaatcctacat
taacgataaagggaaagaagtcctcgtgctatggggcattcaccatccatctactagtgc
tgaccaacaaagtctctatcagaatgcagatgcatatgtttttgtggggacatcaaaata
cagcaagaagttcaagccggaaatagcagtaagacccaaagtgagggatcaagaagggag
aatgaactattactggacactagtagagccgggagacaaaataacattcgaagcaactgg
aaatctattggtaccgagatatgcattcgcaatggaaagaaatgctggatctggtattat
catttcagatacaccagtccacgattgcaatacaacttgtcagacacccaagggtgctat
aaacaccagcctcccatttcagaatatacatccgatcacaattggaaaatgtcccaaata
tgtaaaaagcacaaaattgagactggccacaggattgaggaatgtcccgtctattcaatc
tagaggcctatttggggccattgccggtttcattgaaggggggtggacagggatggtaga
tggatggtacggttatcaccatcaaaatgcgcaggggtc
>JF801896
tgactcgaacaaaggtgtaacggcagcatgtcctcatgctggagcaaaaagcttctacaa
aaatttaatatggctagttaaaaaaggaaattcatacccaaagctcagcaaatcctacat
taatgataaagggaaagaagtcctcgtgctgtggggcattcaccatccatctactactgc
tgaccaacaaagtctctatcagaatgcagatgcatatgtttttgtggggacatcaagata
cagcaagaagttcaagccggaaatagcaacaagacccaaagtgagggatcaagaagggag
aatgaactattactggacactagtagagccgggagacaaaataacattcgaagcaactgg
aaatctagtggtaccgagatatgcattcgcaatggaaagaaatgctggatctggtattat
catttcagatacaccagtccacgattgcaatacaacttgtcagacacccaagggtgctat
aaacaccagcctcccatttcagaatatacatccgatcacaattggaaaatgtccaaaata
tgtaaaaagcacaaaattgagactggccacaggattgaggaatgtcccgtctattcaatc
tagaggcctatttggggccattgccggcttcattgaaggggggtggacagggatggtaga
tggatggtacggttatcaccatcaaaatgagcaggggtc
>JF801898
tgactcgaacaaaggtgtaacggcagcatgtcctcaagctggagcaaaaagcttctacaa
aaatttaatatggctagttaaaaaaggaaattcatacccaaagctcagcaaatcctacat
taacgataaagggaaagaagtcctcgtgctatggggcattcaccatccatctactagtgc
tgaccaacaaagtctctatcagaatgcagatgcatatgtttttgtggggacatcaaaata
cagcaagaagttcaagccggaaatagcagtaagacccaaagtgagggatcaagaagggag
aatgaactattactggacactagtagagccgggagacaaaataacattcgaagcaactgg
aaatctattggtaccgagatatgcattcgcaatggaaagaaatgctggatctggtattat
catttcagatacaccagtccacgattgcaatacaacttgtcagacacccaagggtgctat
aaacaccagcctcccatttcagaatatacatccgatcacaattggaaaatgtcccaaata
tgtaaaaagcacaaaattgagactggccacaggattgaggaatgtcccgtctattcaatc
tagaggcctatttggggccattgccggtttcattgaaggggggtggacagggatggtaga
tggatggtacggttatcaccatcaaaatgcgcaggggtc
>JF801899
tgactcgaacaaaggtgtaacggcagcatgtcctcatgctggagcaaaaagcttctacaa
aaatttaatatggctagttaaaaaaggaaattcatacccaaagctcagcaaatcctacat
taatgataaagggaaagaagtcctcgtgctatggggcattcaccatccatctactactgc
tgaccaacaaagtctctatcagaatgcagatgcatatgtttttgtggggacatcaagata
cagcaagaagttcaagccggaaatagcaataagacccaaagtgagggatcaagaagggag
aatgaactattactggacactagtagagccgggagacaaaataacattcgaagcaactgg
aaatctagtggtaccgagatatgcattcgcaatggaaagaaatgctgaatctggtattat
catttcagatacaccagtccacgattgcaatacaacttgtcagacacccaagggtgctat
aaacaccagcctcccatttcagaatatacatccgatcacaattggaaaatgtccaaaata
tgtaaaaagcacaaaattgagactggccacaggattgaggaatgtcccgtctattcaatc
tagaggcctatttggggccattgccggcttcattgaaggggggtggacagggatggtaga
tggatggtacggttatcaccatcaaaatgagcaggggtc
>JF801901
tgactcgaacaaaggtgtaacggcagcatgtcctcaagctggagcaaaaagcttctacaa
aaatttaatatggctagttaaaaaaggaaattcatacccaaagctcagcaaatcctacat
taacgataaagggaaagaagtcctcgtgctatggggcattcaccatccatctactagtgc
tgaccaacaaagtctctatcagaatgcagatgcatatgtttttgtggggacatcaaaata
cagcaagaagttcaagccggaaatagcagtaagacccaaagtgagggatcaagaagggag
aatgaactattactggacactagtagagccgggagacaaaataacattcgaagcaactgg
aaatctattggtaccgagatatgcattcgcaatggaaagaaatgctggatctggtattat
catttcagatacaccagtccacgattgcaatacaacttgtcagacacccaagggtgctat
aaacaccagcctcccatttcagaatatacatccgatcacaattggaaaatgtcccaaata
tgtaaaaagcacaaaattgagactggccacaggattgaggaatgtcccgtctattcaatc
tagaggcctatttggggccattgccggtttcattgaaggggggtggacagggatggtaga
tggatggtacggttatcaccatcaaaatgcgcaggggtc
>JF801903
tgattcgaacaaaggtgtaacggcagcatgtcctcaagctggagcaaaaagcttctacaa
aaatttaatatggctagttaaaaaaggaaattcatacccaaagctcagcagatcctacat
taacgataaagggaaagaagtcctcgtgctatggggcattcaccatccatctactagtgc
tgaccaacaaagtctctatcagaatgcagatgcatatgtttttgtggggacatcaaaata
cagcaagaagttcaagccggaaatagcagtaagacccaaagtgagggatcaagaagggag
aatgaactattactggacactagtagagccgggagacaaaataacattcgaagcaactgg
aaatctattggtaccgagatatgcattcgcaatggaaagaaatgctggatctggtattat
catttcagatacaccagtccacgattgcaatacaacttgtcagacacccaagggtgctat
aaacaccagcctcccatttcagaatatacatccgatcacaattggaaagtgtcccaaata
tgtaaaaagcacaaaattgagactggccccaggattgaggaatgtcccgtctattcaatc
tagaggcctatttggggccattgccggtttcattgaaggggggtggacagggatggtaga
tggatggtacggttatcaccatcaaaatgcgcaggggtc
>JF801904
tgactcgaacaaaggtgtaacggcagcatgtcctcaagctggagcaaaaagcttctacaa
aaatttaatatggctagttaaaaaaggaaattcatacccaaagctcagcaaatcctacat
taacgataaagggaaagaagtcctcgtgctatggggcattcaccatccatctactagtgc
tgaccaacaaagtctctatcagaatgcagatgcatatgtttttgtggggacatcaaaata
cagcaagaagttcaagccggaaatagcagtaagacccaaagtgagggatcaagaagggag
aatgaactattactggacactagtagagccgggagacaaaataacattcgaagcaactgg
aaatctattggtaccgagatatgcattcgcaatggaaagaaatgctggatctggtattat
catttcagatacaccagtccacgattgcaatacaacttgtcagacacccaagggtgctat
aaacaccagcctcccatttcagaatatacatccgatcacaattggaaaatgtcccaaata
tgtaaaaagcacaaaattgagactggccacaggattgaggaatgtcccgtctattcaatc
tagaggcctatttggggccattgccggtttcattgaaggggggtggacagggatggtaga
tggatggtacggttatcaccatcaaaatgcgcaggggtc
>JF801905
tgactcgaacaaaggtgtaacggcagcatgtcctcaagctggagcaaaaagcttctacaa
aaatttaatatggctagttaaaaaaggaaattcatacccaaagctcagcaaatcctacat
taacgataaagggaaagaagtcctcgtgctatggggcattcaccatccatctactagtgc
tgaccaacaaagtctctatcagaatgcagatgcatatgtttttgtggggacatcaaaata
cagcaagaagttcaagccggaaatagcagtaagacccaaagtgagggatcaagaagggag
aatgaactattactggacactagtagagccgggagacaaaataacattcgaagcaactgg
aaatctattggtaccgagatatgcattcgcaatggaaagaaatgctggatctggtattat
catttcagatacaccagtccacgattgcaatacaacttgtcagacacccaagggtgctat
aaacaccagcctcccatttcagaatatacatccgatcacaattggaaaatgtcccaaata
tgtaaaaagcacaaaattgagactggccacaggattgaggaatgtcccgtctattcaatc
tagaggcctatttggggccattgccggtttcattgaaggggggtggacagggatggtaga
tggatggtacggttatcaccatcaaaatgcgcaggggtc
>JF801906
tgactcgaacaaaggtgtaacggcagcatgtcctcaagctggagcaaaaagcttctacaa
aaatttaatatggttagttaaaaaaggaaattcatacccaaagctcagcaaatcctacat
taacgataaagggaaagaagtcctcgtgctatggggcattcaccatccatctactagtgc
tgaccaacaaagtctctatcagaatgcagatgcatatgtttttgtggggacatcaaaata
cagcaagaagttcaagccggaaatagcagtaagacccaaagtgagggatcaagaagggag
aatgaactattactggacactagtagagccgggagacaaaataacattcgaagcaactgg
aaatctattggtaccgagatatgcattcgcaatggaaagaaatgctggatctggtattat
catttcagatacaccagtccacgattgcaatacaacttgtcagacacccaagggtgctat
aaacaccagcctcccatttcagaatatacatccgatcacaattggaaaatgtcccaaata
tgtaaaaagcacaaaattgagactggccacaggattgaggaatgtcccgtctattcaatc
tagaggcctatttggggccattgccggtttcattgaaggggggtggacagggatggtaga
tggatggtacggttatcaccatcaaaatgcgcaggggtc
>JF801909
tgactcgaacaaaggtgtaacggcagcatgtcctcatgctggagcaaaaagcttctacaa
aaatttaatatggctagttaaaaaaggaaattcatacccaaagctcagcaaatcctacat
taatgataaagggaaagaagtcctcgtgctgtggggcattcaccatccatctactactgc
tgaccaacaaagtctctatcagaatgcagatgcatatgtttttgtggggacatcaagata
cagcaagaagttcaagccggaaatagcaacaagacccaaagtgagggatcaagaagggag
aatgaactattactggacactagtagagccgggagacaaaataacattcgaagcaactgg
aaatctagtggtaccgagatatgcattcgcaatggaaagaaatgctggatctggtattat
catttcagatacaccagtccacgattgcaatacaacttgtcagacacccaagggtgctat
aaacaccagcctcccatttcagaatatacatccgatcacaattggaaaatgtccaaaata
tgtaaaaagcacaaaattgagactggccacaggattgaggaatgtcccgtctattcaatc
tagaggcctatttggggccattgccggcttcattgaaggggggtggacagggatggtaga
tggatggtacggttatcaccatcaaaatgagcaggggtc
>JF816658
tgactcgaacaaaggtgtaacggcagcatgtcctcatgctggagcaaaaagcttctacaa
aaatttaatatggctagttaaaaaaggaaattcatacccaaagctcagcaaatcctacat
taatgataaagggaaagaagtcctcgtgctatggggcattcaccatccatctactactgc
tgaccaacaaagtctctatcagaatgcagatgcatatgtttttgtggggacatcaagata
cagcaagaagttcaagccggaaatagcaataagacccaaagtgagggatcaagaagggag
aatgaactattactggacactagtagagccgggagacaacataacattcgaagcaactgg
aaatctagtggtaccgagatatgcattcgcaatggaaagaaatgctggatctggtattat
catttcagatacaccagtccacgattgcaatacaacttgtcagacacccaagggtgctat
aaacaccagcctcccatttcagaatatacatccgatcacaattggaaaatgtccaaaata
tgtaaaaagcacaaaattgagactggccacaggattgaggaatgtcccgtctattcaatc
tagaggcctatttggggccattgccggcttcattgaaggggggtggacagggatggtaga
tggatggtacggttatcaccatcaaaatgagcaggggtc
>JF916682
tgactcgaacaaaggtgtaacggcagcatgtcatcatgctggagcaaaaggcttctacaa
aaatttaatatggctagttaaaaaaggagattcatacccaaagctcagcaaatcctacat
taatgataaagggaaagaagtcctcgtgctatggggcattcaccatccatctactagtgc
tgaccaacaaattctctatcagaatgcagatgcatatgtttttgtggggacatcaagata
cagcaagaagttcaagccggaaatagcaataagacccaaagtgagagatcaagaggggag
aatgaattattactggacactagtagagccgggagacaaaataacattcgaagcaactgg
aaatctagtggtaccgagatatgcattcgcaatggaaagaaatgctggatctggtattat
catttcagatacaccagtccacgattgcaatacaacttgtcagacacccgagggtgctat
aaacaccagcctcccatttcagaatatacatccgatcacaattggaaaatgtccaaaata
tgtaaaaagcacaaaattgagactggccacaggattgaggaatgtcccgtctattcaatc
tagaggcctatttggggccattgccggtttcattgaaggggggtggacagggatggtaga
tggatggtacggttatcaccatcaaaatgagcaggggtc
>JF929743
tgactcgaacaaaggtgtaacggcagcatgtcctcatgctggagcaaaaggcttctacaa
aaatttaatatggctagttaaaaaaggaaattcctacccaaaactcagcaaatcggtcat
agttgataaagggaaagaagtcctcgtgctatggggcattcaccatccgtctactagtgc
tgaccaacaaagtctctatcagaatgcagatgcatatgcttttgtggggacatcaagata
cagcaagaagttcaagccggaaatagcaataagacccaaagtgagggatcaagaagggag
aatgaactattactggacactagtagagccgggagacaaaataacattcgaagcaactgg
aaatctagtggtgccgagatatgcattcgcaatggaaagaaatgcgggatctggtattat
catttcagatacatcagtccacgattgcaatacaacttgtcagacacccaagggtgctat
aaacaccagcctcccatttcagaatgtacatccgatcacaattggaaaatgtccaaaata
tgtaaaaagcacaaaattgagactggccacaggattgaggaatgtcccgtctattcaatc
tcgaggcctatttggggccattgccggtttcattgaaggggggtggacagggatggtaga
tggatggtacggttatcatcatcaaaatgagcaggggtc
>JF929744
tgactcgaacaaaggtgtaacggcagcatgtcctcatgctggagcaaaaggcttctacaa
aaatttaatatggctagttaaaaaaggaaattcatatccaaaactcagcaaatcctacat
taatgataaagggaaagaagtcctcgtgctatggggcattcaccatccgtctactactgc
tgaccaacaaagtctctatcagaatgcagatacatatgtttttgtggggacatcaagata
cagcaagaagttcaagccggaaatagcaataagacccaaagtgaggaatcaagaagggag
aatgaactattactggacactagtagagccgggagacaaaataacattcgaagcaactgg
aaatctagtggtaccgagatatgcattcgcaatggaaagaaatgctggatctggtattat
catttcagatacaccagtccacgattgcaatacaacttgtcagacacccaagggtgctat
aaacaccagcctcccatttcagaatatacatccgatcacaattggaaaatgtccaaaata
tgtaaaaagcacaaaattgagactggccacaggattgaggaatgtcccgtctattcaatc
tagaggcctatttggggccattgccggcttcattgaaggggggtggacagggatggtaga
tggatggtacggttatcaccatcaaaatgagcaggggtc
>JF929762
tgactcgaacaaaggtgtaacgacagcatgtcctcatgctggagcaaaaagcttctacaa
aaatttaatatggctagttaaaaaaggaaattcatatccaaaactcagcaaatcctacat
taatgataaagggaaagaagtcctcgtgctatggggcattcaccatccacctactagtgc
tgaccaacaaagtctctatcagaatgcagatgcatatgtttttgtggggacatcaagata
cagcaagaagttcaagccggaaatagcaataagacccaaagtgagggatcaagaagggag
aatgaactattactggacactagtagagccgggagacaaaataacattcgaagcaactgg
aaatctagtggtaccgagatatgcattcgcaatggaaagaaatgctggatctggtattat
catttcagatacaccagtccacgattgcaatacaacttgtcagacacccaagggtgctat
aaacaccagccttccatttcagaatatacatccgatcacaattggaaaatgtccaaaata
tgtaaaaagcacaaaattgagactggccacaggattgaggaatgtcccgtctattcaatc
tagaggcctatttggggccattgccggtttcattgaaggggggtggacagggatggtaga
tggatggtacggttatcaccatcaaaatgagcaggggtc
>JF929763
tgactcgaacaaaggtgtaacggcagcatgtcctcatgctggagcaaaaggcttctacaa
aaatttaatatggctagttaaaaaaggaaattcatatccaaaactcagcaaatcctacat
taatgataaagggaaagaagtcctcgtgctatggggcattcaccatccgtctactactgc
tgaccaacaaagtctctatcagaatgcagatacatatgtttttgtggggacatcaagata
cagcaagaagttcaagccggaaatagcaataagacccaaagtaagggatcaagaagggag
aatgaactattactggacactagtagagccgggagacaaaataacattcgaagcaactgg
aaatctagtggtaccgagatatgcattcgcaatggaaagaaatgctggatctggttttat
catttcagatacaccagtccacgattgcaatacaacttgtcagacacccaagggtgctat
aaacaccagcctcccatttcagaatatacatccgatcacaattggaaaatgtccaaaata
tgtaaaaagcacaaaattgagactggccacaggattgaggaatgtcccgtctattcaatc
tagaggcctatttggggccattgccggcttcattgaaggggggtggacagggatggtaga
tggatggtacggttatcaccatcaaaatgagcaggggtc
>JF929764
tgactcgaacaaaggtgtaacggcagcatgtcctcatgctggagcaaaaggcttctacaa
aaatttaatatggctagttaaaaaaggaaattcatatccaaaactcagcaaatcctacat
taatgataaagggaaagaagtcctcgtgctatggggcattcaccatccatctactactgc
tgaccaacaaagtctctatcagaatgcagatacatatgtttttgtggggacatcaagata
cagcaagaagttcaagccggaaatagcaataagacccaaagtgagggatcaagaaggaag
aatgaactattactggacactagtagagccgggagacaaaataacattcgaagcaactgg
aaatctagtggtaccgagatatgcattcgcaatggaaagaaatgctggatctggtattat
catttcagatacaccagtccacgattgcaatacaacttgtcagacacccaagggtgctat
aaacaccagcctcccatttcagaatatacatccgatcacaattggaaaatgtccaaaata
tgtaaaaagcacaaaattgagactggccacaggattgaggaatgtcccgtctattcaatc
tagaggcctatttggggccattgccggcttcattgaaggggggtggacagggatggtaga
tggatggtacggttatcaccatcaaaatgagcaggggtc
>JF929765
tgacccgaacaaaggtgtaacggcagcatgtcctcatgctggagcaaaaagcttctacaa
aaatttaatatggctagttaaaaaaggaaattcctacccaaagctcagcaaatcctacat
taatgataaagggaaagaagtcctcgtgctatggggcattcaccatccatctactagtgc
tgaccaacaaagtctctatcagaatgcagatgcatatgcttttgtggggacatcaagata
cagcaagaagttcaagccggaaatagcaataagacccaaagtgagggatcaagaagggag
aatgaactattactggacactagtagagccgggagacaaaataacattcgaagcaactgg
aaatctagtggtgccgagatatgcattcgcaatggaaagaaatgcgggatctggcattat
catttcagatacatcagtccacgattgcaatacaacttgtcagacacccaagggtgctat
aaacaccagcctcccatttcagaatgtacatccgatcacaattggaaaatgtccaaaata
tgtaaaaagcacaaaattgagactggccacaggattgaggaatgtcccgtctattcaatc
tcgaggcctatttggggccattgccggtttcattgaaggggggtggacagggatggtaga
tggatggtacggttatcatcatcaaaatgagcaggggtc
>JF929766
tgacccgaacaaaggtgtaacggcagcatgtcctcatgctggagcaaaaagcttctacaa
aaatttaatatggctagttaaaaaaggaaattcctacccaaaactcagcaaatcctacat
taatgataaagggaaagaagtcctcgtgctatggggcattcaccatccatctactactgc
tgaccaacaaagtctctatcagaatgcagatacatatgtttttgtggggacatcaagata
cagcaagaagttcaagccggaaatagcaataagacccaaagtgagggatcaagaagggag
aatgaactattactggacactagtagagccgggagacaaaataacattcgaagcaactgg
aaatctagtggtaccgagatatgcattcgcaatggaaagaaatgctggatctggtattat
catttcagacacaccagtccacgattgcaatacaacttgtcagacacccaagggtgctat
aaacaccagcctcccatttcagaatatacatccgatcacaattggaaaatgtccaaaata
tgtaaaaagcacaaaattgagactggccacaggattgaggaatgtcccgtctattcaatc
tagaggcctatttggggccattgccggcttcattgaaggggggtggacagggatggtaga
tggatggtacggttatcaccatcaaaatgagcaggggtc
>JF929767
tgactcgaacaaaggtgtaacggcagcatgtcctcatgctggagcaaaaggcttctacaa
aaatttaatatggctagttaaaaaaggaaattcatatccaaaactcagcaaatcctacat
taatgataaagggaaagaagtcctcgtgctatggggcattcaccatccgtctactactgc
tgaccaacaaagtctctatcagaatgcagatacatatgtttttgtggggacatcaaaata
cagcaagaagttcaagccggaaatagcaataagacccaaagtgagggatcgagaagggag
aatgaactattactggacactagtagagccgggagacaaaataacattcgaagcaactgg
aaatctagtggtaccgagatatgcattcgcaatggaaagaaatgctggatctggtattat
catttcagatacaccagtccacgattgcaatacaacttgtcagacacccaagggtgctat
aaacaccagcctcccatttcagaatatacatccgatcacaattggaaaatgtccaaaata
tgtaaaaagcacaaaattgagactggccacaggattgaggaatgtcccgtctattcaatc
tagaggcctatttggggccattgccggcttcattgaaggggggtggacagggatggtaga
tggatggtacggttatcaccatcaaaatgagcaggggtc
>JF929768
tgactcgaacaaaggtgtaacggcagcatgtcctcatgctggagcaaaaggcttctacaa
aaatttaatatggctagttaaaaaaggaaattcatatccaaaactcagcaaatcctacat
taatgataaagggaaagaagtcctcgtgctatggggcattcaccatccatctactactgc
tgaccaacaaagtctctatcagaatgcagatacatatgtttttgtggggacatcaagata
cagcaagaagttcaagccggaaatagcaataagacccaaagtgagggatcaagaagggag
aatgaactattactggacactagtagagccgggagacaaaataacattcgaagcaactgg
aaatctagtggtaccgagatatgcattcgcaatggaaagaaatgctggatctggtattat
catttcagatacaccagtccacgattgcaatacaacttgtcagacacccaagggtgctat
aaacaccagcctcccatttcagaatatacatccgatcacaattggaaaatgtccaaaata
tgtaaaaagcacaaaattgagactggccacaggattgaggaatgtcccgtctattcaatc
tagaggcctatttggggccattgccggcttcattgaaggggggtggacagggatggtaga
tggatggtacggttatcaccatcaaaatgagcaggggtc
>JF929769
tgactcgaacaaaggtgtaacggcagcatgtcctcatgctggagcaaaaggcttctacaa
aaatttaatatggctagttaaaaaaggaaattcatatccaaaactcagcaaatcctacat
taatgataaagggaaagaagtcctcgtgctatggggcattcaccatccatctactactgc
tgaccaacaaagtctctatcagaatgcagatacatatgtttttgtggagacatcaagata
cagcaagaagttcaagccggaaatagcaataagacccaaagtgagggatcaagaagggag
aatgaactattactggacactagtagagccgggagacaaaataacattcgaagcaactgg
aaatctagtggtaccgagatatgcattcgcaatggaaagaaatgctggatctggtattat
catttcagatacaccagtccacgattgcaatacaacttgtcagacacccaagggtgctat
aaacaccagcctcccatttcagaatatacatccgatcacaattggaaaatgtccaaaata
tgtaaaaagcacaaaattgagactggccacaggattgaggaatgtcccgtctattcaatc
tagaggcctatttggggccattgccggcttcattgaaggggggtggacagggatggtaga
tggatggtacggttatcaccatcaaaatgagcaggggtc
>JF929770
tgactcgaacaaaggtgtaacggcagcatgtcctcatgctggagcaaaaggcttctacaa
aaatttaatatggctagttaaaaaaggaaattcatatccaaaactcagcaaatcctacat
taatgataaagggaaagaagtcctcgtgctatggggcattcaccatccatctactactgc
tgaccaacaaagtctctatcagaatgcagatacatatgtttttgtggggacatcaagata
cagcaagaagttcaagccggaaatagcaataagacccaaagtgagggatcaagaagggag
aatgaactattactggacactagtagaaccgggagacaaaataacattcgaagcaactgg
aaatctagtggtaccgagatatgcattcgcaatggaaagaaatgctggatctggtattat
catttcagatacaccagtccacgattgcaatacaacttgtcagacacccaagggtgctat
aaacaccagcctcccatttcagaatatacatccgatcacaattgggaaatgtccaaaata
tgtaaaaagcacaaaattgagactggccacaggattgaggaatgtcccgtctattcaatc
tagaggcctatttggggccattgccggcttcattgaaggggggtggacagggatggtaga
tggatggtacggttatcaccatcaaaatgagcaggggtc
>JF929771
tgactcgaacaaaggtgtaacggcagcatgtcctcatgctggagcaaaaggcttctacaa
aaatttaatatggctagttaaaaaagggaattcatatccaaaactcagcaaatcctacat
taatgataaagggaaagaagtcctcgtgctatggggcattcaccatccgtctactactgc
tgaccaacaaagtctctatcagaatgcagatacatatgtttttgtggggacatcaagata
cagcaagaagttcaagccggaaatagcaataagacccaaagtaagggatcaagaagggag
aatgaactattactggacactagtagagccgggagacaaaataacattcgaagcaactgg
aaatctagtggtaccgagatatgcattcgcaatggaaagaaatgctggatctggtattat
catttcagatacaccagtccacgattgcaatacaacttgtcagacacccaagggtgctat
aaacaccagcctcccatttcagaatatacatccgatcacaattggaaaatgtccaaaata
tgtaaaaagcacaaaattgagactggccacaggattgaggaatgtcccgtctattcaatc
tagaggcctatttggggccattgccggcttcattgaaggggggtggacagggatggtaga
tggatggtacggttatcaccatcaaaatgagcaggggtc
>JF929772
tgacccgaacaaaggtgtaacggcagcatgtcctcatgctggagcaaaaagcttctacaa
aaatttaatatggctagttaaaaaaggaaattcctacccaaaactcagcaaatcctacat
taatgataaagggaaagaagtcctcgtgctatggggcattcaccatccatctactagtgc
tgaccaacaaagtctctatcagaatgcagatgcatatgcttttgtggggacatcaagata
cagcaagaagttcaagccggaaatagcaataagacccaaagtgagggatcaagaagggag
aatgaactattactggacactagtagagccgggagacaaaataacattcgaagcaactgg
aaatctagtggtgccgagatatgcattcgcaatggaaagaaatgcgggatctggtattat
catttcagatacatcagtccacgattgcaatacaacttgtcagacacccaagggtgctat
aaacaccagcctcccatttcagaatgtacatccgatcacaattggaaaatgtccaaaata
tgtaaaaagcacaaaattgagactggccacaggattgaggaatgtcccgtctattcaatc
tcgaggcctatttggggccattgccggtttcattgaaggggggtggacagggatggtaga
tggatggtacggttatcatcatcaaaatgagcaggggtc
>JF929773
tgacccgaacaaaggtgtaacggcagcatgtcctcatgctggagcaaaaagcttctacaa
aaatttaatatggctagttaaaaaaggaaattcctacccaaaactcagcaaatcctacat
taatgataaagggaaagaaaagctcgtgctatggggcattcaccatccatctactagtgc
tgaccaacaaagtctctatcagaatgcagatgcatatgcttttgtggggacatcaagata
cagcaagaagttcaagccggaaatagcaataagacccaaagtgagggatcaagaagggag
aatgaactattactggacactagtagagccgggagacaaaataacattcgaagcaactgg
aaatctagtggtgccgagatatgcattcgcaatggaaagaaatgcgggatctggtattat
catttcagatacatcagtccacgattgcaatacaacttgtcagacacccaagggtgctat
aaacaccagcctcccatttcagaatgtacatccgatcacaattggaaaatgtccaaaata
tgtaaaaagcacaaaattgagactggccacaggattgaggaatgtcccgtctattcaatc
tcgaggcctatttggggccattgccggtttcattgaaggggggtggacagggatggtaga
tggatggtacggttatcatcatcaaaatgagcaggggtc
>JF929774
tgactcgaacaaaggtgtaacggcagcatgtcctcatgctggtgcaaaaggcttctacaa
aaatttaatatggctagttaaaaaaggaaattcatatccaaaactcagcaaatcctacat
taatgataaagggaaagaagtcctcgtgctatggggcattcaccatccatctactactgc
tgaccaacaaagtctctatcagaatgcagatacatatgtttttgtggggacatcaagata
cagcaagaagttcaagccggaaatagcaataagacccaaagtgagggatcaagaagggag
aatgaactattactggacactagtagagccgggagacaaaataacattcgaagcaactgg
aaatctagtggtaccgagatatgcattcgcaatggaaagaaatgctggatctggtattat
catttcagatacaccagtccacgattgcaatacaacttgtcagacacccaagggtgctat
aaacaccagcctcccatttcagaatatacatccgatcacaattggaaaatgtccaaaata
tgtaaaaagcacaaaattgagactggccacaggattgaggaatgtcccgtctattcaatc
tagaggcctatttggggccattgccggcttcattgaaggggggtggacagggatggtaga
tggatggtacggttatcaccatcaaaatgagcaggggtc
>JF929775
tgactcgaacaaaggtgtaacggcagcatgtcctcatgctggagcaaaaggcttctacaa
aaatttaatatggctagttaaaaaaggaaattcatatccaaaactcagcaaatcctacat
taatgataaagggaaagaagtcctcgtgctatggggcattcaccatccatctactactgc
tgaccaacaaagtctctatcagaatgcagatacatatgtttttgtggggacatcaagata
cagcaagaagttcaagccggaaatagcaataagacccaaagtgagggatcaagaagggag
aatgaactattactggacactagtagagccgggagacaaaataacattcgaagcaactgg
aaatctagtggtaccgagatatgcattcgcaatggaaagaaatgctggatctggtattat
catttcagatacaccagtccacgattgcaatacaacttgtcagacacccaagggtgctat
aaacaccagcctcccatttcagaatatacatccgatcacaattggaaaatgtccaaaata
tgtaaaaagcacaaaattgagactggccacaggattgaggaatgtcccgtctattcaatc
tagaggcctatttggggccattgccggcttcattgaaggggggtggacagggatggtaga
tggatggtacggttatcaccatcaaaatgagcaggggtc
>JF929776
tgactcgaacaaaggtgtaacggcagcatgtcctcatgctggagcaaaaggcttctacaa
aaatttaatatggctagttaaaaaaggaaattcctacccaaaactcagcaaatcctacat
taatgataaagggaaagaagtcctcgtgctatggggcattcaccatccatctactactgc
tgaccaacaaagtctctatcagaatgcagatacatatgtttttgtggggacatcaagata
cagcaagaagttcaagccggaaatagcaataagacccaaagtgagggatcaagaagggag
aatgaactattactggacactagtagagccgggagacaaaataacattcgaagcaactgg
aaatctagtggtaccgagatatgcattcgcaatggaaagaaatgctggatctggtattat
catttcagatacaccagtccacgattgcaatacaacttgtcagacacccaagggtgctat
aaacaccagcctcccatttcagaatatacatccgatcacaattggaaaatgtccaaaata
tgtaaaaagcacaaaattgagactggccacaggattgaggaatgtcccgtctattcaatc
tagaggcctatttggggccattgccggcttcattgaaggggggtggacagggatggtaga
tggatggtacggttatcaccatcaaaatgagcaggggtc
>JF929777
tgactcgaacaaaggtgtaacggcagcatgtcctcatgctggagcaaaaggcttctacaa
aaatttaatatggctagttaaaaaaggaaattcctacccaaaactcagcaaatcctacat
taatgataaagggaaagaagtcctcgtgctatggggcattcaccatccatctactactgc
tgaccaacaaagtctctatcagaatgcagatacatatgtttttatggggacatcaagata
cagcaagaagttcaagccggaaatagcaataagacccaaagtgagggatcaagaagggag
aatgaactattactggacactagtagagccgggagacaaaataacattcgaagcaactgg
aaatctagtggtaccgagatatgcattcgcaatggaaagaaatgctggatctggtattat
catttcagatacaccagtccacgattgcaatacaacttgtcagacacccaagggtgctat
aaacaccagcctcccatttcagaatatacatccgatcacaattggaaaatgtccaaaata
tgtaaaaagcacaaaattgagactggccacaggattgaggaatgccccgtctattcaatc
tagaggcctatttggggccattgccggcttcattgaaggggggtggacagggatggtaga
tggatggtacggttatcaccatcaaaatgagcaggggtc
>JF929778
tgacccgaacaaaggtgtaacggcagcatgtcctcatgctggagcaaaaagcttctacaa
aaatttaatatggctagttaaaaaaggaaattcctacccaaaactcagcaaatcctacat
taatgataaagggaaagaagtcctcgtgctatggggcattcaccatccatctactagtgc
tgaccaacaaagtctctatcagaatgcagatgcatatgcttttgtggggacatcaagata
cagcaagaagttcaagccggaaatagcaataagacccaaagtgagggatcaagaagggag
aatgaactattactggacactagtagagccgggagacaaaataacattcgaagcaactgg
aaatctagtggtgccgagatatgcattcgcaatggaaagaaatgcgggatctggtattat
catttcagatacatcagtccacgattgcaatacaacttgtcagacacccaagggtgctat
aaacaccagcctcccatttcagaatgtacatccgatcacaattggaaaatgtccaaaata
tgtaaaaagcacaaaattgagactggccacaggattgaggaatgtcccgtctattcaatc
tcgaggcctatttggggccattgccggtttcattgaaggggggtggacagggatggtaga
tggatggtacggttatcatcatcaaaatgagcaggggtc
>JF929779
tgacccgaacaaaggtgtaacggcagcatgtcctcatgctggagcaaaaagcttctacaa
aaatttaatatggctagttaaaaaaggaaattcctacccaaaactcagcaaatcggtcat
acttgataaagggaaagaagtcctcgtgctatggggcattcaccatccatctactagtgc
tgaccaacaaagtctctatcagaatgcagatgcatatgcttttgtggggacatcaagata
cagcaagaagttcaagccggaaatagcaataagacccaaagtgaggggtcaagaagggag
aatgaactattactggacactagtagagccgggagacaaaataacattcgaagcaactgg
aaatctagtggtgccgagatatgcattcgcaatggaaagaaatgcgggatctggtattat
catttcagatacatcagtccacgattgcaatacaacttgtcagacacccaagggtgctat
aaacaccagcctcccatttcagaatgtacatccgatcacaattggaaaatgtccaaaata
tgtaaaaagcacaaaattgagactggccacaggattgaggaatgtcccgtctattcaatc
tcgaggcctatttggggccattgccggtttcattgaaggggggtggacagggatggtaga
tggatggtacggttatcatcatcaaaatgagcaggggtc
>JN017095
tgactcgaacaaaggtgtaacggcagcatgtcctcatgctggagcaaaaagcttctacaa
aaatttaatatggctagttaaaaaaggaaattcatacccaaagctcagcaaatcctacat
taatgataaagggaaagaagtcctcgtgctatggggcattcaccatccatctactagtgc
tgaccaacaaagtctctatcagaatgcagatgcatatgtttttgtggggacatcaagata
cagcaagaagttcaagccggaaatagcaataagacccaaagtgagggatcaagaagggag
aatgaactattactggacactagtagagccgggagacaaaataacattcgaagcaactgg
aaatctagtggtaccgagatatgcattcgcaatggaaagaaatgctggatctggtattat
catttcagatacgccagtccacgattgcaatacaacttgtcagacacccaagggtgctat
aaacaccagcctcccatttcagaatatacatccgatcacaattggaaaatgtccaaaata
tgtaaaaagcacaaaattgagactggccacaggattgaggaatgtcccgtctattcaatc
tagaggcctatttggggccattgccggtttcattgaaggggggtggacagggatggtaga
tggatggtacggttatcaccatcaaaatgagcaggggtc
>JN017098
tgactcgaacaaaggtgtaacggcagcatgtcctcatgctggagcaaaaagcttctacaa
aaatttaatatggctagttaaaaaaggaaattcatacccaaagctcagcaaatcctacat
taacgataaagggaaagaagtcctcgtgctatggggcattcaccatccatctactagtgc
tgaccaacaaagtctctatcagaatgcagatgcatatgtttttgtggggacatcaaaata
cagcaagaagttcaagccggaaatagcagtaagacccaaagtgagggatcaagaagggag
aatgaactattactggacactagtagagccgggagacaaaataacattcgaagcaactgg
aaatctattggtaccgagatatgcattcgcaatggaaagaaatgctggatctggtattat
catttcagatacaccagtccacgattgcaatacaacttgtcagacacccaagggtgctat
aaacaccagcctcccatttcagaatatacatccgatcacaattggaaaatgtccaaaata
tgtaaaaagcacaaaattgagactggccacaggattgaggaatgtcccgtctattcaatc
tagaggcctatttggggccattgccggtttcattgaaggggggtggacagggatggtaga
tggatggtacggttatcaccatcaaaatgggcaggggtc
>JN017100
tgactcgaacaaaggtgtaacggcagcatgtcctcatgctggagcaaaaagcttctacaa
aaatttaatatggctagttaaaaaaggaaattcatacccaaagctcagcaaatcctacat
taatgataaagggaaagaagtcctcgtgctatggggcattcaccatccatctactagtgc
tgaccaacaaagtctctatcagaatgcagatgcatatgtttttgtggggacatcaagata
cagcaagaagttcaagccggaaatagcaataagacccaaagtgagggatcaagaagggag
aatgaactattactggacactagtagagccgggagacaaaataacattcgaagcaactgg
aaatctagtggtaccgagatatgcattcgcaatggaaagaaatgctggatctggtattat
catttcagatacgccagtccacgattgcaatacaacttgtcagacacccaagggtgctat
aaacaccagcctcccatttcagaatatacatccgatcacaattggaaaatgtccaaaata
tgtaaaaagcacaaaattgagactggccacaggattgaggaatgtcccgtctattcaatc
tagaggcctatttggggccattgccggtttcattgaaggggggtggacagggatggtaga
tggatggtacggttatcaccatcaaaatgagcaggggtc
>JN017103
tgactcgaacaaaggtgtaacggcagcatgtcctcatgctggagcaaaaagcttctacaa
aaatttaatatggctagttaaaaaaggaaattcatacccaaagctcagcaaatcctacat
taatgataaagggaaagaagtcctcgtgctgtggggcattcaccatccatctactactgc
tgaccaacaaagtctctatcagaatgcagatgcatatgtttttgtggggacatcaagata
cagcaagaagttcaagccggaaatagcaataagacccaaagtgagggatcaagaagggag
aatgaactattactggacactagtagagccgggagacaaaataacattcgaagcaactgg
aaatctagtggtaccgagatatgcattcgcaatggaaagaaatgctggatctggtattat
catttcagatacaccagtccacgattgcaatacaacttgtcagacacccaagggtgctat
aaacaccagcctcccatttcagaatatacatccgatcacaattggaaaatgtccaaaata
tgtaaaaagcacaaaattgagactggccacaggattgaggaatgtcccgtctattcaatc
tagaggcctatttggggccattgccggcttcattgaaggggggtggacagggatggtaga
tggatggtacggttatcaccatcaaaatgagcaggggtc
>JN017104
tgactcgaacaaaggtgtaacggcagcatgtcctcatgctggagcaaaaagcttctacaa
aaatttaatatggctagttaaaaaaggaaattcatacccaaagctcagcaaatcctacat
taatgataaagggaaagaagtcctcgtgctgtggggcattcaccatccatctactactgc
tgaccaacaaagtctctatcagaatgcagatgcatatgtttttgtggggacatcaagata
cagcaagaagttcaagccggaaatagcaataagacccaaagtgagggatcaagaagggag
aatgaactattactggacactagtagagccgggagacaaaataacattcgaagcaactgg
aaatctagtggtaccgagatatgcattcgcaatggaaagaaatgctggatctggtattat
catttcagatacaccagtccacgattgcaatacaacttgtcagacacccaagggtgctat
aaacaccagcctcccatttcagaatatacatccgatcacaattggaaaatgtccaaaata
tgtaaaaagcacaaaattgagactggccacaggattgaggaatgtcccgtctattcaatc
tagaggcctatttggggccattgccggcttcattgaaggggggtggacagggatggtaga
tggatggtacggttatcaccatcaaaatgagcaggggtc
>JN017105
tgactcgaacaaaggtgtaacggcagcatgtcctcatgctggagcaaaaagcttctacaa
aaatttaatatggctagttaaaaaaggaaattcatacccaaagctcagcaaatcctacat
taatgataaagggaaagaagtcctcgtgctgtggggcattcaccatccatctactactgc
tgaccaacaaagtctctatcagaatgcagatgcatatgtttttgtggggacatcaagata
cagcaagaagttcaagccggaaatagcaataagacccaaagtgagggatcaagaagggag
aatgaactattactggacactagtagagccgggagacaaaataacattcgaagcaactgg
aaatctagtggtaccgagatatgcattcgcaatggaaagaaatgctggatctggtattat
catttcagatacaccagtccacgattgcaatacaacttgtcagacacccaagggtgctat
aaacaccagcctcccatttcagaatatacatccgatcacaattggaaaatgtccaaaata
tgtaaaaagcacaaaattgagactggccacaggattgaggaatgtcccgtctattcaatc
tagaggcctatttggggccattgccggcttcattgaaggggggtggacagggatggtaga
tggatggtacggttatcaccatcaaaatgagcaggggtc
>JN017107
tgactcgaacaaaggtgtaacggcagcatgtcctcaagctggagcaaaaagcttctacaa
aaatttaatatggctagttaaaaaaggaaattcatacccaaagctcagcaaatcctacat
taacgataaagggaaagaagtcctcgtgctatggggcattcaccatccatctactagtgc
tgaccaacaaagtctctatcagaatgcagatgcatatgtttttgtggggacatcaaaata
cagcaagaagttcaagccggaaatagcagtaagacccaaagtgagggatcaagaagggag
aatgaactattactggacactagtagagccgggagacaaaataacattcgaagcaactgg
aaatctattggtaccgagatatgcattcgcaatggaaagaaatgctggatctggtattat
catttcagatacaccagtccacgattgcaatacaacttgtcagacacccaagggtgctat
aaacaccagcctcccatttcagaatatacatccgatcacaattggaaaatgtcccaaata
tgtaaaaagcacaaaattgagactggccacaggattgaggaatgtcccgtctattcaatc
tagaggcctatttggggccattgccggtttcattgaaggggggtggacagggatggtaga
tggatggtatggttatcaccatcaaaatgcgcaggggtc
>JN017108
tgactcgaacaaaggtgtaacggcagcatgtcctcatgctggagcaaaaggcttctacaa
aaatttaatatggctagttaaaaaaggaaattcatacccaaagctcagcaaatcctacat
taatgataaagggaaagaagttctcgtgctatggggcattcaccatccatctactactgc
tgaccaacaaagtctctatcagaatgcagatacatatgtttttgtggggacatcaagata
cagcaagaagttcaagccggaaatagcaataagacccaaagtgagggatcaagaagggag
aatgaactattactggacactagtagagccgggagacaaaataacattcgaagcaactgg
aaatctagtggtaccgagatatgcattcgcaatggaaagaaatgctggatctggtattat
catctcagatacaccagtccacgattgcaatacaacttgtcagacacccaagggtgctat
aaacaccagcctcccatttcagaatatacatccgatcacaattggaaaatgtccaaaata
tgtaaaaagcacaaaattgagactggccacaggattgaggaatgtcccgtctattcaatc
tagaggcctatttggggccattgccggcttcattgaaggggggtggacagggatggtaga
tggatggtacggttatcaccatcaaaatgagcaggggtc
>JN017109
tgactcgaacaaaggtgtaacgacagcatgtcctcatgctggatcaaaaagcttctacaa
aaatttaatatggctagttaaaaaaggaaattcatacccaaaactcagcaaatcctacat
taatgataaagggaaagaagtcctcgtgctatggggcattcaccatccacctactagtgc
tgaccaacaaagtctctatcagaatgcagatgcatatgtttttgtggggacatcaagata
cagcaagaagttcaagccggaaatagcaataagacccaaagtgagggatcaagaagggag
aatgaactattactggacactagtagagccgggagacaaaataacattcgaagcaactgg
aaatctggtggtaccgagatatgcattcgcaatggaaagaaatgctggatctggtattat
catttcagatacaccagtccacgattgcaatacaacttgtcagacacccaagggggctat
aaacaccagccttccatttcagaatgtacatccgatcacaattggaaaatgtccaaaata
tgtaaaaagcacaaaattgagactggccacaggattgaggaatgtcccgtctattcaatc
tagaggcctatttggggccattgccggtttcattgaaggggggtggacagggatggtaga
tggatggtacggttatcaccatcaaaatgagcaggggtc
>JN017112
tgactcgaacaaaggtgtaactgcagcatgtcctcatgctggagcaaaaggcttctacaa
aaatttaatatggctagttaaaaaaggaaattcatacccaaagctcagcaaatcctacat
taatgataaagggaaagaagtcctcgtgctatggggcattcaccatccatctactactgc
tgaccaacaaagtctctatcagaatgcagatacatatgtttttgtggggacatcaagata
cagcaagaagttcaagccggaaatagcaataagacccaaagtgagggatcaagaagggag
aatgaactattactggacactagtagagccgggagacaaaataacattcgaagcaactgg
aaatctagtggtaccgagatatgcattcgcaatggaaagaaatgctggatctggtattat
catttcagatacaccagtccacgattgcaatacaacttgtcagacacccaagggtgctat
aaacaccagcctcccatttcagaatatacatccgatcacaattggaaaatgtccaaaata
tgtaaaaagcacaaaattgagactggccacaggattgaggaatgtccagtctattcaatc
tagaggcctatttggggccattgccggcttcattgaaggggggtggacagggatggtaga
tggatggtacggttatcaccatcaaaatgagcaggggtc
>JN017113
tgactcgaacaaaggtgtaacggcagcatgtcctcaagctggagcaaaaagcttctacaa
aaatttaatatggctagttaaaaaaggaaattcatacccaaagctcagcaaatcctacat
taacgataaagggaaagaagtcctcgtgctatggggcattcaccatccatctactagtgc
tgaccaacaaagtctctatcagaatgcagatgcatatgtttttgtggggacatcaaaata
cagcaagaagttcaagccggaaatagcagtaagacccaaagtgagggatcaagaagggag
aatgaactattactggacactagtagagccgggagacaaaataacattcgaagcaactgg
aaatctattggtaccgagatatgcattcgcaatggaaagaaatgctggatctggtattat
catttcagatacaccagtccacgattgcaatacaacttgtcagacacccaagggtgctat
aaacaccagcctcccatttcagaatatacatccgatcacaattggaaaatgtcccaaata
tgtaaaaagcacaaaattgagactggccacaggattgaggaacgtcccgtctattcaatc
tagaggcctatttggggccattgccggtttcattgaaggggggtggacagggatggtaga
tggatggtacggttatcaccatcaaaatgcgcaggggtc
>JN017114
tgactcgaacaaaggtgtaacggcagcatgtcctcaagctggagcaaaaagcttctacaa
aaatttaatatggctagttaaaaaaggaaattcatacccaaagctcagcaaatcctacat
taacgataaagggaaagaagtcctcgtgctatggggcattcaccatccatctactagtgc
tgaccaacaaagtctctatcagaatgcagatgcatatgtttttgtggggacatcaaaata
cagcaagaagttcaagccggaaatagcagtaagacccaaagtgagggatcaagaagggag
aatgaactattactggacactagtagagccgggagacaaaataacattcgaagcaactgg
aaatctattggtaccgagatatgcattcgcaatggaaagaaatgctggatctggtattat
catttcagatacaccagtccaccattgcaatacaacttgtcagacacccaagggtgctat
aaacaccagcctcccatttcagaatatacatccgatcacaattggaaaatgtcccaaata
tgtaaaaagcacaaaattgagactggccacaggattgaggaatgtcccgtctattcaatc
tagaggcctatttggggccattgccggtttcattgaaggggggtggacagggatggtaga
tggatggtacggttatcaccatcaaaatgcgcaggggtc
>JN017115
tgactcgaacaaaggtgtaacggcagcatgtcctcaagctggagcaaaaagcttctacaa
aaatttaatatggctagttaaaaaaggaaattcatacccaaagctcagcaaatcctacat
taacgataaagggaaagaagtcctcgtgctatggggcattcaccatccatctactagtgc
tgaccaacaaagtctctatcagaatgcagatgcatatgtttttgtggggacatcaaaata
cagcaagaagttcaagccggaaatagcagtaagacccaaagtgagggatcaagaagggag
aatgaactattactggacactagtagaaccgggagacaaaataacattcgaagcaactgg
aaatctattggtaccgagatatgcattcgcaatggaaagaaatgctggatctggtattat
catttcagatacaccagtccacgattgcaatacaacttgtcagacacccaagggtgctat
aaacaccagcctcccatttcagaatatacatccgatcacaattggaaaatgtcccaaata
tgtaaaaagtacaaaattgagactggccacaggattgaggaatgtcccgtctattcaatc
tagaggcctatttggggccattgccggtttcattgaaggggggtggacagggatggtaga
tggatggtacggttatcaccatcaaaatgcgcaggggtc
>JN017116
tgactcgaacaaaggtgtaacggcagcatgtcctcatgctggaacaaaaagcttctacaa
aaatttaatatggctagttaaaaaaggaaattcatacccaaagctcagcaaatcctacat
taatgataaagggaaagaagtcctcgtgctgtggggcattcaccatccatctactactgc
tgaccaacaaagtctctatcagaatgcagatgcatatgtttttgtggggacatcaagata
cagcaagaagttcaagccggaaatagcaataagacccaaagtgagggatcaagaagggag
aatgaactattactggacactagtagagccgggagacaaaataacattcgaagcaactgg
aaatctagtggtaccgagatatgcattcgcaatggaaagaaatgctggatctggtattat
catttcagatacaccagtccacgattgcaatacaacttgtcagacacccaagggtgctat
aaacaccagcctcccatttcagaatatacatccgatcacaattggaaaatgtccaaaata
tgtaaaaagcacaaaattgagactggccacaggattgaggaatgtcccgtctattcaatc
tagaggcctatttggggccattgccggcttcattgaaggggggtggacagggatggtaga
tggatggtacggttatcaccatcaaaatgagcaggggtc
>JN017117
tgactcgaacaaaggtgtaacggcagcatgtcctcaagctggagcaaaaagcttctacaa
aaatttaatatggctagttaaaaaaggaaattcatacccaaagctcagcaaatcctacat
taacgataaagggaaagaagtcctcgtgctatggggcattcaccatccatctactagtgc
tgaccaacaaagtctctatcagaatgcagatgcatatgtttttgtggggacatcaaaata
cagcaagaagttcaagccggaaatagcagtaagacccaaagtgagggatcaagaagggag
aatgaactattactggacactagtagagccgggagacaaaataacattcgaagcaactgg
aaatctattggtaccgagatatgcattcgcaatggaaagaaatgctggatctggtattat
catttcagatacaccagtccacgattgcaatacaacttgtcagacacccaagggtgctat
aaacaccagcctcccatttcagaatatacatccgatcacaattggaaaatgtcccaaata
tgtaaaaagcacaaaattgagactggccacaggattgaggaatgtcccgtctattcaatc
tagaggcctatttggggccattgccggtttcattgaaggggggtggacagggatggtaga
tggatggtacggttatcaccatcaaaatgcgcaggggtc
>JN017119
tgactcgaacaaaggtgtaacgacagcatgtcctcatgctggatcaaaaagcttctacaa
aaatttaatatggctagttaaaaaaggaaattcatacccaaaactcagcaaatcctacat
taatgataaagggaaagaagtcctcgtgctatggggcattcaccatccacctactagtgc
tgaccaacaaagtctctatcagaatgcagatgcatatgtttttgtggggacatcaagata
cagcaagaagttcaagccggaaatagcaataagacccaaagtgagggatcaagaagggag
aatgaactattactggacactagtagagccgggagacaaaataacattcgaagcaactgg
aaatctggtggtaccgagatatgcattcgcaatggaaagaaatgctggatctggtattat
catttcagatacaccagtccacgattgcaatacaacttgtcagacacccaagggggctat
aaacaccagccttccatttcagaatgtacatccgatcacaattggaaaatgtccaaaata
tgtaaaaagcacaaaattgagactggccacaggattgaggaatgtcccgtctattcaatc
tagaggcctatttggggccattgccggtttcattgaaggggggtggacagggatggtaga
tggatggtacggttatcaccatcaaaatgagcaggggtc
>JN017120
tgactcgaacaaaggtgtaacggcagcatgtcctcatgctggagcaaaaagcttctacaa
aaatttaatatggctagttaaaaaaggaaattcatacccaaagctcagcaaatcctacat
taatgataaagggaaagaagtcctcgtgctatggggcattcaccatccatctactagtgc
tgaccaacaaagtctctatcagaatgcagatgcatatgtttttgtggggacatcaagata
cagcaagaagttcaagccggaaatagcaataagacccaaagtgagggatcaagaagggag
aatgaactattactggacactagtagagccgggagacaaaataacattcgaagcaactgg
aaatctagtggtaccgagatatgcattcgcaatggaaagaaatgctggatctggtattat
catttcagatacgccagtccacgattgcaatacaacttgtcagacacccaagggtgctat
aaacaccagcctcccatttcagaatatacatccgatcacaattggaaaatgtccaaaata
tgtaaaaagcacaaaattgagactggccacaggattgaggaatgtcccgtctattcaatc
tagaggcctatttggggccattgccggtttcattgaaggggggtggacagggatggtaga
tggatggtacggttatcaccatcaaaatgagcaggggtc
>JN017121
tgactcgaacaaaggtgtaacggcagcatgtcctcatgctggagcaaaaagcttctacaa
aaatttaatatggctagttaaaaaaggaaattcatacccaaagctcagcaaatcctacat
taatgataaagggaaagaagtcctcgtgctatggggcattcaccatccatctactagtgc
tgaccaacaaagtctctatcagaatgcagatgcatatgtttttgtggggacatcaagata
cagcaagaagttcaagccggaaatagcaataagacccaaagtgagggatcaagaagggag
aatgaactattactggacactagtagagccgggagacaaaataacattcgaagcaactgg
aaatctagtggtaccgagatatgcattcgcaatggaaagaaatgctggatctggtattat
catttcagatacaccagtccacgattgcaatacaacttgtcagacacccaagggtgctat
aaacaccagcctcccatttcagaatatacatccgatcacaattggaaaatgtccaaaata
tgtaaaaagcacaaaattgagactggccacaggattgaggaatgtcccgtctattcaatc
tagaggcctatttggggccattgccggtttcattgaaggggggtggacagggatggtaga
tggatggtacggttatcaccatcaaaatgagcaggggtc
>JN017122
tgactcgaacaaaggtgtaacggcagcatgtcctcaagctggagcaaaaagcttctacaa
aaatttaatatggctagttaaaaaaggaaattcatacccaaagctcagcaaatcctacat
taacgataaagggaaagaagtcctcgtgctatggggcattcaccatccatctactagtgc
tgaccaacaaagtctctatcagaatgcagatgcatatgtttttgtggggacatcaaaata
cagcaagaagttcaagccggaaatagcagtaagacccaaagtgagggatcaagaagggag
aatgaactattactggacactagtagagccgggagacaaaataacattcgaagcaactgg
aaatctattggtaccgagatatgcattcgcaatggaaagaaatgctggatctggtattat
catttcagatacaccagtccacgattgcaatacaacttgtcagacacccaagggtgctat
aaacaccagcctcccatttcagaatatacatccgatcacaattggaaaatgtccaaaata
tgtaaaaagcacaaaattgagactggccacaggattgaggaatgtcccgtctattcaatc
tagaggcctatttggggccattgccggtttcattgaaggggggtggacagggatggtaga
tggatggtacggttatcaccatcaaaatgcgcaggggtc
>JN017123
tgactcgaacaaaggtgtaacggcagcatgtcctcaagctggagcaaaaagcttctacaa
aaatttaatatggctagttaaaaaaggaaattcatacccaaagctcagcaaatcctacat
taacgataaagggaaagaagtcctcgtgctatggggcattcaccatccatctactagtgc
tgaccaacaaagtctctatcagaatgcagatgcatatgtttttgtggggacatcaaaata
cagcaagaagttcaagccggaaatagcagtaagacccaaagtgagggatcaagaagggag
aatgaactattactggacactagtagagccgggagacaaaataacattcgaagcaactgg
aaatctattggtaccgagatatgcattcgcaatggaaagaaatgctggatctggtattat
catttcagatacaccagtccacgattgcaatacaacttgtcagacacccaagggtgctat
aaacaccagcctcccatttcagaatatacatccgatcacaattggaaaatgtcccaaata
tgtaaaaagcacaaaattgagactggccacaggattgaggaatgtcccgtctattcaatc
tagaggcctatttggggccattgccggtttcattgaaggggggtggacagggatggtaga
tggatggtacggttatcaccatcaaaatgcgcaggggtc
>JN017125
tgactcgaacaaaggtgtaacgacagcatgtcctcatgctggatcaaaaagcttctacaa
aaatttaatatggctagttaaaaaaggaaattcatacccaaaactcagcaaatcctacat
taatgataaagggcaagaagtcctcgtgctatggggcattcaccatccacctactagtgc
tgaccaacaaagtctctatcagaatgcagatgcatatgtttttgtggggacatcaagata
cagcaagaagttcaagccggaaatagcaataagacccaaagtgagggatcaagaagggag
aatgaactattactggacactagtagagccgggagacaaaataacattcgaagcaactgg
aaatctggtggtaccgagatatgcattcgcaatggaaagaaatgctggatctggtattat
catttcagatacaccagtccacgattgcaatacaacttgtcagacacccaagggggctat
aaacaccagccttccatttcagaatgtacatccgatcacaattggaaaatgtccaaaata
tgtaaaaagcacaaaattgagactggccacaggattgaggaatgtcccgtctattcaatc
tagaggcctatttggggccattgccggtttcattgaaggggggtggacagggatggtaga
tggatggtacggttatcaccatcaaaatgagcaggggtc
>JN017127
tgactcgaacaaaggtgtaacggcagcatgtcctcatgctggagcaaaaagcttctacaa
aaatttaatatggctagttaaaaaaggaaattcatacccaaagctcagcaaatcctacat
taatgataaagggaaagaagtcctcgtgctatggggcattcaccatccatctactagtgc
tgaccaacaaagtctctatcagaatgcagatgcatatgtttttgtggggacatcaagata
cagcaagaagttcaagccggaaatagcaataagacccaaagtgagggatcaagaagggag
aatgaactattactggacactagtagagccgggagacaaaataacattcgaagcaactgg
aaatctagtggtaccgagatatgcattcgcaatggaaagaaatgctggatctggtattat
catttcagatacaccagtccacgattgcaatacaacttgtcagacacccaagggtgctat
aaacaccagcctcccatttcagaatatacatccgatcacaattggaaaatgtccaaaata
tgtaaaaagcacaaaattgagactggccacaggattgaggaatgtcccgtctattcaatc
tagaggcctatttggggccattgccggtttcattgaaggggggtggacagggatggtaga
tggatggtacggttatcaccatcaaaatgagcaggggtc
>JN017128
tgactcgaacaaaggtgtaacggcagcatgtcctcaagctggagcaaaaagcttctacaa
aaatttaatatggctagttaaaaaaggaaattcatacccaaagctcagcaaatcctacat
taacgataaagggaaagaagtcctcgtgctatggggcattcaccatccatctactagtgc
tgaccaacaaagtctctatcagaatgcagatgcatatgtttttgtggggacatcaaaata
cagcaagaagttcaagccggaaatagcagtaagacccaaagtgagggatcaagaagggag
aatgaactattactggacactagtagagccgggagacaaaataacattcgaagcaactgg
aaatctattggtaccgagatatgcattcgcaatggaaagaaatgctggatctggtattat
catttcagatacaccagtccacgattgcaatacaacttgtcagacacccaagggtgctat
aaacaccagcctcccatttcagaatatacatccgatcacaattggaaaatgtcccaaata
tgtaaaaagcacaaaattgagactggccacaggattgaggaatgtcccgtctattcaatc
tagaggcctatttggggccattgccggtttcattgaaggggggtggacagggatggtaga
tggatggtacggttatcaccatcaaaatgcgcaggggtc
>JN017129
tgactcgaacaaaggtgtaacggcagcatgtcctcaagctggagcaaaaagcttctacaa
aaatttaatatggctagttaaaaaaggaaattcatacccaaagctcagcaaatcctacat
taacgataaagggaaagaagtcctcgtgctatggggcattcaccatccatctactagtgc
tgaccaacaaagtctctatcagaatgcagatgcatatgtttttgtggggacatcaaaata
cagcaagaagttcaagccggaaatagcagtaagacccaaagtgagggatcaagaagggag
aatgaactattactggacactagtagagccgggagacaaaataacattcgaagcaactgg
aaatctattggtaccgagatatgcattcgcaatggaaagaaatgctggatctggtattat
catttcagatacaccagtccacgattgcaatacaacttgtcagacacccaagggtgctat
aaacaccagcctcccatttcagaatatacatccgatcacaattggaaaatgtcccaaata
tgtaaaaagcacaaaattgagactggccacaggattgaggaatgtcccgtctattcaatc
tagaggcctatttggggccattgccggtttcattgaaggggggtggacagggatggtaga
tggatggtacggttatcaccatcaaaatgcgcaggggtc
>JN017130
tgactcgaacaaaggtgtaacggcagcatgtcctcatgctggagcaaaaagcttctacaa
aaatttaatatggctagttaaaaaaggaaattcatacccaaagctcagcaaatcctacat
taacgataaagggaaagaagtcctcgtgctatggggcattcaccatccatctactagtgc
tgaccaacaaagtctctatcagaatgcagatgcatatgtttttgtggggacatcaaaata
cagcaagaagttcaagccggaaatagcagtaagacctaaagtgagggatcaagaagggag
aatgaactattactggacactagtagagccgggagacaaaataactttcgaagcaactgg
aaatctattggtaccgagatatgcattcgcaatggaaagaaatgctggatctggtattat
catttcagatacaccagtccacgattgcaatacaacttgtcagacacccaagggtgctat
aaacaccagcctcccatttcagaatatacatccgatcacaattggaaaatgtccaaaata
tgtaaaaagcacaaaattgagactggccacgggattgaggaatgtcccgtctattcaatc
tagaggcctatttggggccattgccggtttcattgaaggggggtggacagggatggtaga
tggatggtacggttatcaccatcacaatgagcaggggtc
>JN017131
tgactcgaacaaaggtgtaacggcagcatgtcctcatgctggagcaaaaagcttctacaa
aaatttaatatggctagttaaaaaaggaaattcatacccaaagctcagcaaatcctacat
taatgataaagggaaagaagtcctcgtgctatggggcattcaccatccatctactactgc
tgaccaacaaagtctctatcagaatgcagatgcatatgtttttgtggggacatcaagata
cagcaagaagttcaagccggaaatagcaataagacccaaagtgagggatcaagaagggag
aatgaactattactggacactagtagagccgggagacaaaataacattcgaagcaactgg
aaatctagtggtaccgagatatgcattcgcaatggaaagaaatgctggatctggtattat
catttcagatacaccagtccacgattgcaatacaacttgtcagacacccaagggtgctat
aaacaccagcctcccatttcagaatatacatccgatcacaattggaaaatgtccaaaata
tgtaaaaagcacaaaattgagactggccacaggattgaggaatgtcccgtctattcaatc
tagaggcctatttggggccattgccggcttcattgaaggggggtggacagggatggtaga
tggatggtacggttatcaccatcaaaatgagcaggggtc
>JN017132
tgactcgaacaaaggtgtaacggcagcatgtcctcatgctggagcaaaaagcttctacaa
aaatttaatatggctagttaaaaaaggaaattcatacccaaagctcagcaaatcctacat
taatgataaagggaaagaagtcctcgtgctgtggggcattcaccatccatctactactgc
tgaccaacaaagtctctatcagaatgcagatgcatatgtttttgtggggacatcaagata
cagcaagaagttcaagccggaaatagcaataagacccaaagtgagggatcaagaagggag
aatgaactattactggacactagtagagccgggagacaaaataacattcgaagcaactgg
aaatctagtggtaccgagatatgcattcgcaatggaaagaaatgctggatctggtattat
catttcagatacaccagtccacgattgcaatacaacttgtcagacacccaagggtgctat
aaacaccagcctcccatttcagaatatacatccgatcacaattggaaaatgtccaaaata
tgtaaaaagcacaaaattgagactggccacaggattgaggaatgtcccgtctattcaatc
tagaggcctatttggggccattgccggcttcattgaaggggggtggacagggatggtaga
tggatggtacggttatcaccatcaaaatgagcaggggtc
>JN017134
tgactcgaacaaaggtgtaacggcagcatgtcctcaagctggagcaaaaagcttctacaa
aaatttaatatggctagttaaaaaaggaaattcatacccaaagctcagcaaatcctacat
taacgataaagggaaagaagtcctcgtgctatggggcattcaccatccatctactagtgc
tgaccaacaaagtctctatcagaatgcagatgcatatgtttttgtggggacatcaaaata
cagcaagaagttcaagccggaaatagcagtaagacccaaagtgagggatcaagaagggag
aatgaactattactggacactagtagagccgggagacaaaataacattcgaagcaactgg
aaatctattggtaccgagatatgcattcgcaatggaaagaaatgctggatctgggattat
catttcagatacaccagtccacgattgcaatacaacttgtcagacacccaagggtgctat
aaacaccagcctcccatttcagaatatacatccgatcacaattggaaaatgtcccaaata
tgtaaaaagcacaaaattgagactggccacaggattgaggaatgtcccgtctattcaatc
tagaggcctatttggggccattgccggtttcattgaaggggggtggacagggatggtaga
tggatggtacggttatcaccatcaaaatgcgcaggggtc
>JN017138
tgactcgaacaaaggtgtaacggcagcatgtcctcaagctggagcaaaaagcttctacaa
aaatttaatatggctagttaaaaaaggaaattcatacccaaagctcagcaaatcctacat
taacgataaagggaaagaagtcctcgtgctatggggcattcaccatccatctactagtgc
tgaccaacaaagtctctatcagaatgcagatgcatatgtttttgtggggacatcaaaata
cagcaagaagttcaagccggaaatagcagtaagacccaaagtgagggatcaagaagggag
aatgaactattactggacactagtagagccgggagacaaaataacattcgaagcaactgg
aaatctattggtaccgagatatgcattcgcaatggaaagaaatgctggatctggtattat
catttcagatacaccagtccacgattgcaatacaacttgtcagacacccaagggtgctat
aaacaccagcctcccatttcagaatatacatccgatcacaattggaaaatgtcccaaata
tgtaaaaagcacaaaattgagactggccacaggattgaggaatgtcccgtctattcaatc
tagaggcctatttggggccattgccggtttcattgaaggggggtggacagggatggtaga
tggatggtacggttatcaccatcaaaatgcgcaggggtc
>JN017139
tgactcgaacaaaggtgtaacggcagcatgtcctcatgctggatcaaaaagcttctacaa
aaatttaatatggctagttaaaaaaggaaattcatacccaaagctcagcaaatcctacat
taatgataaagggaaagaagtcctcgtgctgtggggcattcaccatccatctactactgc
tgaccaacaaagtctctatcagaatgcagatgcatatgtttttgtggggacatcaagata
cagcaagaagttcaagccggaaatagcaataagacccaaagtgagggatcaagaagggag
aatgaactattactggacactagtagagccgggagacaaaataacattcgaagcaactgg
aaatctagtggtaccgagatatgcattcgcaatggaaagaaatgctggatctggtattat
catttcagatacaccagtccacgattgcaatacaacttgtcagacacccaagggtgctat
aaacaccagcctcccatttcagaatatacatccgatcacaattggaaaatgtccaaaata
tgtaaaaagcacaaaattgagactggccacaggattgaggaatgtcccgtctattcaatc
tagaggcctatttggggccattgccggcttcattgaaggggggtggacagggatggtaga
tggatggtacggttatcaccatcaaaatgagcaggggtc
>JN017140
tgactcgaacaaaggtgtaacggcagcatgtcctcaagctggagcaaaaagcttctacaa
aaatttaatatggctagttaaaaaaggaaattcatacccaaagctcagcaaatcctacat
taacgataaagggaaagaagtcctcgtgctatggggcattcaccatccatctactagtgc
tgaccaacaaagtctctatcagaatgcagatgcatatgtttttgtggggacatcaaaata
cagcaagaagttcaagccggaaatagcagtaagacccaaagtgagggatcaagaagggag
aatgaactattactggacactagtagagccgggagacaaaataacattcgaagcaactgg
aaatctattggtaccgagatatgcattcgcaatggaaagaaatgctggatctggtattat
catttcagatacaccagtccacgattgcaatacaacttgtcagacacccaagggtgctat
aaacaccagcctcccatttcagaatatacatccgatcacaattggaaaatgtcccaaata
tgtaaaaagcacaaaattgagactggccacaggattgaggaatgtcccgtctattcaatc
tagaggcctatttggggccattgccggtttcattgaaggggggtggacagggatggtaga
tggatggtacggttatcaccatcaaaatgcgcaggggtc
>JN017141
tgactcgaacaaaggtgtaacggcagcatgtcctcaagctggagcaaaaagcttctacaa
aaatttaatatggctagttaaaaaaggaaattcatacccaaagctcagcaaatcctacat
taacgataaagggaaagaagtcctcgtgctatggggcattcaccatccatctactagtgc
tgaccaacaaagtctctatcagaatgcagatgcatatgtttttgtggggacatcaaaata
cagcaagaagttcaagccggaaatagcagtaaggcccaaagtgagggatcaagaagggag
aatgaactattactggacactagtagagccgggagacaaaataacattcgaagcaactgg
aaatctattggtaccgagatatgcattcgcaatggaaagaaatgctggatctggtattat
catttcagatacaccagtccacgattgcaatacaacttgtcagacacccaagggtgctat
aaacaccagcctcccatttcagaatatacatccgatcacaattggaaaatgtcccaaata
tgtaaaaagcacaaaattgagactggccacaggattgaggaatgtcccgtctattcaatc
tagaggcctatttggggccattgccggtttcattgaaggggggtggacagggatggtaga
tggatggtacggttatcaccatcaaaatgcgcaggggtc
>JN017143
tgactcgaacaaaggtgtaacggcagcatgtcctcatgctggagcaaaaagcttctacaa
aaatttaatatggctagttaaaaaaggaaattcatacccaaagctcagcaaatcctacat
taatgataaagggaaagaagtcctcgtgctgtggggcattcaccatccatctactactgc
tgaccaacaaagtctctatcagaatgcagatgcatatgtttttgtggggacatcaagata
cagcaagaagttcaagccggaaatagcaataagacccaaagtgagggatcaagaagggag
aatgaactattactggacactagtagagccgggagacaaaataacattcgaagcaactgg
aaatctagtggtaccgagatatgcattcgcaatggaaagaaatgctggatctggtattat
catttcagatacaccagtccacgattgcaatacaacttgtcagacacccaagggtgctat
aaacaccagcctcccatttcagaatatacatccgatcacaattggaaaatgtccaaaata
tgtaaaaagcacaaaattgagactggccacaggattgaggaatgtcccgtctattcaatc
tagaggcctatttggggccattgccggcttcattgaaggggggtggacagggatggtaga
tggatggtacggttatcaccatcaaaatgagcaggggtc
>JN017145
tgactcgaacaaaggtgtaacgacagcatgtcctcatgctggatcaaaaagcttctacaa
aaatttaatatggctagttaaaaaaggaaattcatacccaaaactcagcaaatcctacat
taatgataaagggaaagaagtcctcgtgctatggggcattcaccatccacctactagtgc
tgaccaacaaagtctctatcagaatgcagatgcatatgtttttgtggggacatcaagata
cagcaagaagttcaagccggaaatagcaataagacccaaagtgaggtatcaagaagggag
aatgaactattactggacactagtagagccgggagacaaaataacattcgaagcaactgg
aaatctggtggtaccgagatatgcattcgcaatggaaagaaatgctggatctggtattat
aatttcagatacaccagtccacgattgcaatacaacttgtcagacacccaagggggctat
aaacaccagccttccatttcagaatgtacatccgatcacaattggaaaatgtccaaaata
tgtaaaaagcacaaaattgagactggccacaggattgaggaatgtcccgtctattcaatc
tagaggcctatttggggccattgccggtttcattgaagggggatggacagggatggtaga
tggatggtacggttatcaccatcaaaatgagcaggggtc
>JN017147
tgactcgaacaaaggtgtaacggcagcatgtcctcatgctggagcaaaaagcttctacaa
aaatttaatatggctagttaaaaaaggaaattcatacccaaagctcagcaaatcctacat
taatgataaagggaaagaagtcctcgtgctatggggcattcaccatccatctactagtgc
tgaccaacaaagtctctatcagaatgcagatgcatatgtttttgtggggacatcaagata
cagcaagaagttcaagccggaaatagcaataagacccaaagtgaggaatcaagaagggag
aatgaactattactggacactagtagagccgggagacaaaataacattcgaagcaactgg
aaatctagtggtaccgagatatgcattcgcaatggaaagaaatgctggatctggtattat
catttcagatacgccagtccacgattgcaatacaacttgtcagacacccaagggtgctat
aaacaccagcctcccatttcagaatatacatccgatcacaattggaaaatgtccaaaata
tgtaaaaagcacaaaattgagactggccacaggattgaggaatgtcccgtctattcaatc
tagaggcctatttggggccattgccggtttcattgaaggggggtggacagggatggtaga
tggatggtacggttatcaccatcaaaatgagcaggggtc
>JN017148
tgactcgaacaaaggtgtaacggcagcatgtcctcatgctggagcaaaaagcttctacaa
aaatttaatatggctagttaaaaaaggaaattcatacccaaagctcagcaaatcctacat
taatgataaagggaaagaagtcctcgtgctgtggggcattcaccatccatctactactgc
tgaccaacaaagtctctatcagaatgcagatgcatatgtttttgtggggacatcaagata
cagcaagaagttcaagccggaaatagcaataagacccaaagtgaggaatcaagaagggag
aatgaactattactggacactagtagagccgggagacaaaataacattcgaagcaactgg
aaatctagtggtaccgagatatgcattcgcaatggaaagaaatgctggatctggtattat
catttcagatacaccagtccacgattgcaatacaacttgtcagacacccaagggtgctat
aaacaccagcctcccatttcagaatatacatccgatcacaattggaaaatgtccaaaata
tgtaaaaagcacaaaattgagactggccacaggattgaggaatgtcccgtctattcaatc
tagaggcctatttggggccattgccggcttcattgaaggggggtggacagggatggtaga
tggatggtacggttatcaccatcaaaatgagcaggggtc
>JN017149
tgactcgaacaaaggtgtaacggcagcatgtcctcatgctggagcaaaaagcttctacaa
aaatttaatatggctagttaaaaaaggaaattcatacccaaagctcagcaaatcctacat
taatgataaagggaaagaagtcctcgtgctatggggcattcaccatccatctactagtgc
ttaccaacaaagtctctatcagaatgcagatgcatatgtttttgtggggacatcaagata
cagcaagaagttcaagccggaaatagcaataagacccaaggtgagggatcaagaagggag
aatgaactattactggacactagtagagccgggagacaaaataacattcgaagcaactgg
aaatctagtggtaccgagatatgcattcgcaatggaaagaaatgctggatctggtattat
catttcagatacaccagtccacgattgcaatacaacttgtcagacacccaagggtgctat
aaacaccagcctcccatttcagaatatacatccgatcacaattggaaaatgtccaaaata
tgtaaaaagcacaaaattgagactggccacaggattgaggaatgtcccgtctattcaatc
tagaggcctatttggggccattgccggtttcattgaaggggggtggacagggatggtaga
tggatggtacggttatcaccatcaaaatgagcaggggtc
>JN017150
tgactcgaacaaaggtgtaacggcagcatgtcctcatgctggagcaaaaagcttctacaa
aaatttaatatggctagttaaaaaaggaaattcatacccaaagctcagcaaatcctacat
taatgataaagggaaagaagtcctcgtgctatggggcattcaccatccatctactactgc
tgaccaacaaagtctctatcagaatgcagatgcatatgtttttgtggggacatcaagata
cagcaagaagttcaagccggaaatagcaataagacccaaagtgagggatcaagaagggag
aatgaactattactggacactagtagagccgggagacaaaataacatttgaagcaactgg
aaatctagtggtaccgagatatgcattcgcaatggaaagaaatgctggatctggtattat
catttcagatacaccagtccacgattgcaatacaacttgtcagacacccaagggtgctat
aaacaccagcctcccatttcagaatatacatccgatcacaattggaaaatgtccaaaata
tgtaaaaagcacaaaattgagactggccacaggattgaggaatgtcccgtctattcaatc
tagaggcctatttggggccattgccggcttcattgaaggggggtggacagggatggtaga
tggatggtacggttatcaccatcaaaatgagcaggggtc
>JN017151
tgactcgaacaaaggtgtaacggcagcatgtcctcatgctggagcaaaaagcttctacaa
aaatttaatatggctagttaaaaaaggaaattcatacccaaagctcagcaaatcctacat
taatgataaagggaaagaagtcctcgtgctatggggcattcaccatccatctactagtgc
ttaccaacaaagtctctatcagaatgcagatgcatatgtttttgtggggacatcaagata
cagcaagaagttcaagccggaaatagcaataagacccaaggtgagggatcaagaagggag
aatgaactattactggacactagtagagccgggagacaaaataacattcgaagcaactgg
aaatctagtggtaccgagatatgcattcgcaatggaaagaaatgctggatctggtattat
catttcagatacaccagtccacgattgcaatacaacttgtcagacacccaagggtgctat
aaacaccagcctcccatttcagaatatacatccgatcacaattggaaaatgtccaaaata
tgtaaaaagcacaaaattgagactggccacaggattgaggaatgtcccgtctattcaatc
tagaggcctatttggggccattgccggtttcattgaaggggggtggacagggatggtaga
tggatggtacggttatcaccatcaaaatgagcaggggtc
>JN017153
tgactcgaacaaaggtgtaacggcagcatgtcctcatgctggagcaaaaagcttctacaa
aaatttaatatggctagttaaaaaaggaaattcatacccaaagctcagcaaatcctacat
taatgataaagggaaagacgtcctcgtgctatggggcattcaccatccatctactagtgc
tgaccaacaaagtctctatcagaatgcagatgcatatgtttttgtggggacatcaagata
cagcaagaagttcaagccggaaatagcaataagacccaaagtgagggatcaagaagggag
aatgaactattactggacactagtagagccgggagacaaaataacattcgaagcaactgg
aaatctagtggtaccgagatatgcattcgcaatggaaagaaatgctggatctggtattat
catttcagatacaccagtccacgattgcaatacaacttgtcagacacccaagggtgctat
aaacaccagcctcccatttcagaatatacatccgatcacaattggaaaatgtccaaaata
tgtaaaaagcacaaaattgagactggccacaggattgaggaatgtcccgtctattcaatc
tagaggcctatttggggccattgccggtttcattgaaggggggtggacagggatggtaga
tggatggtacggttatcaccatcaaaatgagcaggggtc
>JN017154
tgactcgaacaaaggtgtaacggcagcatgtcctcatgctggagcaaaaagcttctacaa
aaatttaatatggctagttaaaaaaggaaattcatacccaaagctcagcaaatcctacat
taatgataaagggaaagaagtcctcgtgctatggggcattcaccatccatctactactgc
tgaccaacaaagtctctatcagaatgcagatgcatatgtttttgtggggacatcaagata
cagcaagaagttcaagccggaaatagcaataagacccaaagtgagggatcaagaagggag
aatgaactattactggacactagtagagccgggagacaaaataacattcgaagcaactgg
aaatctagtggtcccgagatatgcattcgcaatggaaagaaatgctggatctggtattat
catttcagatacaccagtccacgattgcaatacaacttgtcagacacccaagggtgctat
aaacaccagcctcccatttcagaatatacatccgatcacaattggaaaatgtccaaaata
tgtaaaaagcacaaaattgagactggccacaggattgaggaatgtcccgtctattcaatc
tagaggcctatttggggccattgccggcttcattgaaggggggtggacagggatggtaga
tggatggtacggttatcaccatcaaaatgagcaggggtc
>JN017155
tgactcgaacaaaggtgtaacggcagcatgtcctcaagctggagcaaaaagcttctacaa
aaatttaatatggctagttaaaaaaggaaattcatacccaaagctcagcaaatcctacat
taacgataaagggaaagaagtcctcgtgctatggggcattcaccatccatctactagtgc
tgaccaacaaagtctctatcagaatgcagatgcatatgtttttgtggggacatcaaaata
cagcaagaagttcaagccggaaatagcagtaagacccaaagtgagggatcaagaagggag
aatgaactattactggacactagtagagccgggagacaaaataacattcgaagcaactgg
aaatctattggtaccgagatatgcattcgcaatggaaagaaatgctggatctggtattat
catttcagatacaccagtccacgattgcaatacaacttgtcagacacccaagggtgctat
aaacaccagcctcccatttcagaatatacatccgatcacaattggaaaatgtcccaaata
tgtaaaaagcacaaaattgagactggccacaggattgaggaatgtcccgtctattcaatc
tagaggcctatttggggccattgccggtttcattgaaggggggtggacagggatggtaga
tggatggtacggttatcaccatcaaaatgcgcaggggtc
>JN017157
tgactcgaacaaaggtgtaacggcagcatgtcctcatgctggagcaaaaagcttctacaa
aaatttaatatggctagttaaaaaaggaaattcatacccaaagctcagcaaatcctacat
taatgataaagggaaagaagtcctcgtgctgtggggcattcaccatccatctactactgc
tgaccaacaaagtctctatcagaatgcagatgcatatgtttttgtggggacatcaagata
cagcaagaagttcaagccggaaatagcaataagacccaaagtgagggatcaagaagggag
aatgaactattactggacactagtagagccgggagacaaaataacattcgaagcaactgg
aaatctagtggtaccgagatatgcattcgcaatggaaagaaatgctggatctggtattat
catttcagatacaccagtccacgattgcaatacaacttgtcagacacccaagggtgctat
aaacaccagcctcccatttcagaatatacatccgatcacaattggaaaatgtccaaaata
tgtaaaaagcacaaaattgagactggccacaggattgaggaatgtcccgtctattcaatc
tagaggcctatttggggccattgccggcttcattgaaggggggtggacagggatggtaga
tggatggtacggttatcaccatcaaaatgagcaggggtc
>JN017160
tgactcgaacaaaggtgtaacggcagcatgtcctcaagctggagcaaaaagcttctacaa
aaatttaatatggctagttaaaaaaggaaattcatacccaaagctcagcaaatcctacat
taacgataaagggaaagaagtcctcgtgctatggggcattcaccatccatctactagtgc
tgaccaacaaagtctctatcagaatgcagatgcatatgtttttgtggggacatcaaaata
cagcaagaagttcaagccggaaatagcagtaagacccaaagtgagggatcaagaagggag
aatgaactattactggacactagtagagccgggagacaaaataacattcgaagcaactgg
aaatctattggtaccgagatatgcattcgcaatggaaagaaatgctggatctggtattat
catttcagatacaccagtccacgattgcaatacaacttgtcaaacacccaagggtgctat
aaacaccagcctcccatttcagaatatacatccgatcacaattggaaaatgtcccaaata
tgtaaaaagcacaaaattgagactggccacaggattgaggaatgtcccgtctattcaatc
tagaggcctatttggggccattgccggtttcattgaaggggggtggacagggatggtaga
tggatggtacggttatcaccatcaaaatgcgcaggggtc
>JN017164
tgactcgaacaaaggtgtaacggcagcatgtcctcaagctggagcaaaaagcttctacaa
aaatttaatatggctagttaaaaaaggaaattcatacccaaagctcagcaaatcctacat
taacgataaagggaaagaagtcctcgtgctatggggcattcaccatccatctactagtgc
tgaccaacaaagtctctatcagaatgcagatgcatatgtttttgtggggacatcaaaata
cagcaagaagttcaagccggaaatagcagtaagacccaaagtgagggatcaagaagggag
aatgaactattactggacactagtagagccgggagacaaaataacattcgaagcaactgg
aaatctattggtaccgagatatgcattcgcaatggaaagaaatgctggatctggtattat
catttcagatacaccagtccacgattgcaatacaacttgtcagacacccaagggtgctat
aaacaccagcctcccatttcagaatatacatccgatcacaattggaaaatgtcccaaata
tgtaaaaagcacaaaattgagactggccacaggattgaggaatgtcccgtctattcaatc
tagaggcctatttggggccattgccggtttcattgaaggggggtggacagggatggtaga
tggatggtacggttatcaccatcaaaatgcgcaggggtc
>JN017167
tgactcgaacaaaggtgtaacggcagcatgtcctcatgctggagcaaaaagcttctacaa
aaatttaatatggctagttaaaaaaggaaattcatacccaaagctcagcaaatcctacat
taatgataaagggaaagacgtcctcgtgctatggggcattcaccatccatctactagtgc
tgaccaacaaagtctctatcagaatgcagatgcatatgtttttgtggggacatcaagata
cagcaagaagttcaagccggaaatagcaataagacccaaagtgagggatcaagaagggag
aatgaactattactggacactagtagagccgggagacaaaataacattcgaagcaactgg
aaatctagtggtaccgagatatgcattcgcaatggaaagaaatgctggatctggtattat
catctcagatacaccagtccacgattgcaatacaacttgtcagacacccaagggtgctat
aaacaccagcctcccatttcagaatatacatccgatcacaattggaaaatgtccaaaata
tgtaaaaagcacaaaattgagactggccacaggattgaggaatgtcccgtctattcaatc
tagaggcctatttggggccattgccggtttcattgaaggggggtggacagggatggtaga
tggatggtacggttatcaccatcaaaatgagcaggggtc
>JN017169
tgactcgaacaaaggtgtaacggcagcatgtcctcatgctggagcaaaaagcttctacaa
aaatttaatatggctagttaaaaaaggaaattcatacccaaagctcagcaaatcctacat
taatgataaagggaaagacgtcctcgtgctatggggcattcaccatccatctactagtgc
tgaccaacaaagtctctatcagaatgcagatgcatatgtttttgtggggacatcaagata
cagcaagaagttcaagccggaaatagcaataagacccaaagtgagggatcaagaagggag
aatgaactattactggacactagtagagccgggagacaaaataacattcgaagcaactgg
aaatctagtggtaccgagatatgcattcgcaatggaaagaaatgctggatctggtattat
catttcagatacaccagtccacgattgcaatacaacttgtcagacacccaagggtgctat
aaacaccagcctcccatttcagaatatacatccgatcacaattggaaaatgtccaaaata
tgtaaaaagcacaaaattgagactggccacaggattgaggaatgtcccgtctattcaatc
tagaggcctatttggggccattgccggtttcattgaaggggggtggacagggatggtaga
tggatggtacggttatcaccatcaaaatgagcaggggtc
>JN017170
tgactcgaacaaaggtgtaacggcagcatgtcctcaagctggagcaaaaagcttctacaa
aaatttaatatggctagttaaaaaaggaaattcatacccaaagctcagcaaatcctacat
taacgataaagggaaagaagtcctcgtgctatggggcattcaccatccatctactagtgc
tgaccaacaaagtctctatcagaatgcagatgcatatgtttttgtggggacatcaaaata
cagcaagaagttcaagccggaaatagcagtaagacccaaagtgaggggtcaagaagggag
aatgaactattactggacactagtagagccgggagacaaaataacattcgaagcaactgg
aaatctattggtaccgagatatgcattcgcaatggaaagaaatgctggatttggtattat
catttcagatacaccagtccacgattgcaatacaacttgtcagacacccaagggtgctat
aaacaccagcctcccatttcagaatatacatccgatcacaattggaaaatgtcccaaata
tgtaaaaagcacaaaattgagactggccacaggattgaggaatgtcccgtctattcaatc
tagaggcctatttggggccattgccggtttcattgaaggggggtggacagggatggtaga
tggatggtacggttatcaccatcaaaatgcgcaggggtc
>JN017171
tgactcgaacaaaggtgtaacggcagcatgtcctcaagctggagcaaaaagcttctacaa
aaatttaatatggctagttaaaaaaggaaattcatacccaaagctcagcaaatcctacat
taacgataaagggaaagaagtcctcgtgctatggggcattcaccatccatctactagtgc
tgaccaacaaagtctctatcagaatgcagatgcatatgtttttgtggggacatcaaaata
cagcaagaagttcaagccggaaatagcagtaagacccaaagtgagggatcaagaagggag
aatgaactattactggacactagtagagccgggagacaaaataacattcgaagcaactgg
aaatctattggtaccgagatatgcattcgcaatggaaagaaatgctggatctggtattat
catttcagatacaccagtccacgattgcaatacaacttgtcagacacccaagggtgctat
aaacaccagcctcccatttcagaatatacatccgatcacaattggaaaatgtcccaaata
tgtaaaaagcacaaaattgagactggccacaggattgaggaatgtcccgtctattcaatc
tagaggcctatttggggccattgccggtttcattgaaggggggtggacagggatggtaga
tggatggtacggttatcaccatcaaaatgcgcaggggtc
>JN017172
tgactcgaacaaaggtgtaacggcagcatgtcctcaagctggagcaaaaagcttctacaa
aaatttaatatggctagttaaaaaaggaaattcatacccaaagctcagcaaatcctacat
taacgataaagggaaagaagtcctcgtgctatggggcattcaccatccatctactagtgc
tgaccaacaaagtctctatcagaatgcagatgcatatgtttttgtggggacatcaaaata
cagcaagaagttcaagccggaaatagcagtaagacccaaagtgagggatcaagaagggag
aatgaactattactggacactagtagagccgggagacaaaataacattcgaagcaactgg
aaatctattggtaccgagatatgcattcgcaatggaaagaaatgctggatctggtattat
catttcagatacaccagtccacgattgcaatacaacttgtcagacacccaagggtgctat
aaacaccagcctcccatttcagaatatacatccgatcacaattggaaaatgtcccaaata
tgtaaaaagcacaaaattgagactggccacaggattgaggaatgtcccgtctattcaatc
tagaggcctatttggggccattgccggtttcattgaaggggggtggacagggatggtaga
tggatggtacggttatcaccatcaaaatgcgcaggggtc
>JN017173
tgactcgaacaaaggtgtaacggcagcatgtcctcaagctggagcaaaaagcttctacaa
aaatttaatatggctagttaaaaaaggaaattcatacccaaagctcagcaaatcctacat
taacgataaagggaaagaagtcctcgtgctatggggcattcaccatccatctactagtgc
tgaccaacaaagtctctatcagaatgcagatgcatatgtttttgtggggacatcaaaata
cagcaagaagttcaagccggaaatagcagtaagacccaaagtgaggggtcaagaagggag
aatgaactattactggacactagtagagccgggagacaaaataacattcgaagcaactgg
aaatctattggtaccgagatatgcattcgcaatggaaagaaatgctggatctggtattat
catttcagatacaccagtccacgattgcaatacaacttgtcagacacccaagggtgctat
aaacaccagcctcccatttcagaatatacatccgatcacaattggaaaatgtcccaaata
tgtaaaaagcacaaaattgagactggccacaggattgaggaatgtcccgtctattcaatc
tagaggcctatttggggccattgccggtttcattgaaggggggtggacagggatggtaga
tggatggtacggttatcaccatcaaaatgcgcaggggtc
>JN017174
tgactcgaacaaaggtgtaacggcagcatgtcctcatgctggagcaaaaagcttctacaa
aaatttaatatggctagttaaaaaaggaaattcatacccaaagctcagcaaatcctacat
taacgataaagggaaagaagtcctcgtgctatggggcattcaccatccatctactagtgc
tgaccaacaaagtctctatcagaatgcagatgcatatgtttttgtggggacatcaaaata
cagcaagaagttcaagccggaaatagcagtaagacccaaagtgagggatcaagaagggag
aatgaactattactggacactagtagagccgggagacaaaataacattcgaagcaactgg
aaatctattggtaccgagatatgcattcgcaatggaaagaaatgctggatctggtattat
catttcagatacaccagtccacgattgcaatacaacttgtcagacacccaagggtgctat
aaacaccagcctcccatttcagaatatacatccgatcacaattggaaaatgtccaaaata
tgtaaaaagcacaaaattgagactggccacaggattgaggaatgtcccgtctattcaatc
tagaggcctatttggggccattgccggtttcattgaaggggggtggacagggatggtaga
tggatggtacggttatcaccatcaaaatgggcaggggtc
>JN017176
tgactcgaacaaaggtgtaacggcagcatgtcctcaagctggagcaaaaagcttctacaa
aaatttaatatggctagttaaaaaaggaaattcatacccaaagctcagcaaatcctacat
taacgataaagggaaagaagtcctcgtgctatggggcattcaccatccatctactagtgc
tgaccaacaaagtctctatcagaatgcagatgcatatgtttttgtggggacatcaaaata
cagcaagaagttcaagccggaaatagcagtaagacccaaagtgagggatcaagaagggag
aatgaactattactggacactagtagagccgggagacaaaataacattcgaagcaactgg
aaatctattggtaccgagatatgcattcgcaatggaaagaaatgctggatctggtattat
catttcagatacaccagtccacgattgcaatacaacttgtcagacacccaagggtgctat
aaacaccagcctcccatttcagaatatacatccgatcacaattggaaaatgtcccaaata
tgtaaaaagcacaaaattgagactggccacaggattgaggaatgtcccgtctattcaatc
tagaggcctatttggggccattgccggtttcattgaaggggggtggacagggatggtaga
tggatggtacggttatcaccatcaaaatgcgcaggggtc
>JN017177
tgactcgaacaaaggtgtaacggcagcatgtcctcaagctggagcaaaaagcttctacaa
aaatttaatatggctagttaaaaaaggaaattcatacccaaagctcagcaaatcctacat
taacgataaagggaaagaagtcctcgtgctatggggcattcaccatccatctactagtgc
tgaccaacaaagtctctatcagaatgcagatgcatatgtttttgtggggacatcaaaata
cagcaagaagttcaagccggaaatagcagtaagacccaaagtgaggggtcaagaagggag
aatgaactattactggacactagtagagccgggagacaaaataacattcgaagcaactgg
aaatctattggtaccgagatatgcattcgcaatggaaagaaatgctggatctggtattat
catttcagatacaccagtccacgattgcaatacaacttgtcagacacccaagggtgctat
aaacaccagcctcccatttcagaatatacatccgatcacaattggaaaatgtcccaaata
tgtaaaaagcacaaaattgagactggccacaggattgaggaatgtcccgtctattcaatc
taggggcctatttggggccattgccggtttcattgaaggggggtggacagggatggtaga
tggatggtacggttatcaccatcaaaatgcgcaggggtc
>JN017178
tgactcgaacaaaggtgtaacggcagcatgtcctcatgctggagcaaaaagcttctacaa
aaatttaatatggctagttaaaaaaggaaattcatacccaaagctcagcaaatcctacat
taatgataaagggaaagaagtcctcgtgctgtggggcattcaccatccatctactactgc
tgaccaacaaagtctctatcagaatgcagatgcatatgtttttgtggggacatcaagata
cagcaagaagttcaagccggaaatagcaataagacccaaagtgagggatcaagaagggag
aatgaactattactggacactagtagagccgggagacaaaataacattcgaagcaactgg
aaatctagtggtaccgagatatgcattcgcaattgaaagaaatgctggatctggtattat
catttcagatacaccagtccacgattgcaatacaacttgtcagacacccaagggtgctat
aaacaccagcctcccatttcagaatatacatccgatcacaattggaaaatgtccaaaata
tgtaaaaagcacaaaattgagactggccacaggattgaggaatgtcccgtctattcaatc
tagaggcctatttggggccattgccggcttcattgaaggggggtggacagggatggtaga
tggatggtacggttatcaccatcaaaatgagcaggggtc
>JN017179
tgactcgaacaaaggtgtaacggcagcatgtcctcatgctggagcaaaaagcttctacaa
aaatttaatatggctagttaaaaaaggaaattcatacccaaagctcagcaaatcctacat
taatgataaagggaaagaagtcctcgtgctgtggggcattcaccatccatctactactac
tgaccaacaaagtctctatcagaatgcagatgcatatgtttttgtggggacatcaaaata
cagcaagaagttcaagccggaaatagcaataagacccaaagtgaggggtcaagaagggag
aatgaactattactggacactagtagagccgggagacaaaataacattcgaagcaactgg
aaatctagtggtaccgagatatgcattcgcaatggaaagaaatgctggatctggtattat
catttcagatacaccagtccacgattgcaatacaacttgtcagacacccaagggtgctat
aaacaccagcctcccatttcagaatatacatccgatcacaattggaaaatgtccaaaata
tgtaaaaagcacaaaattgagactggccacaggattgaggaatgtcccgtctattcaatc
tagaggcctatttggggccattgccggcttcattgaaggggggtggacagggatggtaga
tggatggtacggttatcaccatcaaaatgagcaggggtc
>JN017180
tgactcgaacaaaggtgtaacggcagcatgtcctcaagctggagcaaaaagcttctacaa
aaatttaatatggctagttaaaaaaggaaattcatacccaaagctcagcaaatcctacat
taacgataaagggaaagaagtcctcgtgctatggggcattcaccatccatctactagtgc
tgaccaacaaagtctctatcagaatgcagatgcatatgtttttgtggggacatcaaaata
cagcaagaagttcaagccggaaatagcagtaagacccaaagtgagggatcaagaagggag
aatgaactattactggacactagtagagccgggagacaaaataacattcgaagcaactgg
aaatctattggtaccgagatatgcattcgcaatggaaagaaatgctggatctggtattat
catttcagatacaccagtccacgattgcaatacaacttgtcagacacccaagggtgctat
aaacaccagcctcccatttcagaatatacatccgatcacaattggaaaatgtcccaaata
tgtaaaaagcacaaaattgagactggccacaggattgaggaatgtcccgtctattcaatc
tagaggcctatttggggccattgccggtttcattgaaggggggtggacagggatggtaga
tggatggtacggttatcaccatcaaaatgcgcaggggtc
>JN017181
tgactcgaacaaaggtgtaacggcagcatgtcctcatgctggagcaaaaagcttctacaa
aaatttaatatggctagttaaaaaaggaaattcatacccaaagctcagcaaatcctacat
taatgataaagggaaagaaatcctcgtgctatggggcattcaccatccatctactactgc
tgaccaacaaagtctctatcagaatgcagatgcatatgtttttgtggggacatcaagata
cagcaagaagttcaagccggaaatagcaataagacccaaagtgaggggtcaagaagggag
aatgaactattactggacactagtagagccgggagacaaaataacattcgaagcaactgg
aaatctagtggtaccgagatatgcattcgcaatggaaagaaatgctggatctggtattat
catttcagatacaccagtccacgattgtaatacaacttgtcagacacccaagggtgctat
aaacaccagcctcccatttcagaatatacatccgatcacaattggaaaatgtccaaaata
tgtaaaaagcacaaaattgagactggccacaggattgaggaatgtcccgtctattcaatc
tagaggcctatttggggccattgccggcttcattgaaggggggtggacagggatggtaga
tggatggtacggttatcaccatcaaaatgagcaggggtc
>JN120761
tgactcgaacaaaggtgtaacggcagcatgtcctcatgctggagcaaaaggcttctacaa
aaatttaatatggctagttaaaaaaggaaattcatacccaaagctcagcaaatcctacat
taatgataaagggaaagaagtcctcgtgctatggggcattcaccatccatctactactgc
tgaccaacaaagtctctatcagaatgcagatgcatatgtttttgtggggacatcaagata
cagcaagaagttcaagccggaaatagcaataagacccaaagtgagggatcgagaagggag
aatgaactattactggacactagtagagccgggagacaaaataacattcgaagcaactgg
aaatctagtggtaccgagatatgcattcgcaatggaaagaaatgctggatctggtattat
catttcagatacaccagtccacgattgcaatacaacttgtcagacacccaagggtgctat
aaacaccagcctcccatttcagaatatacatccgatcacaattggaaaatgtccaaaata
tgtaaaaagcacaaaattgagactggccacaggattgaggaatgtcccgtctattcaatc
tagaggcctatttggggccattgccggcttcattgaaggggggtggacagggatggtaga
tggatggtacggttatcaccatcaaaacgagcaggggtc
>JN129269
tgactcgaacaaaggtgtaacggcagcatgtcctcatgctggagcaaaaagcttctacaa
aaatttaatatggctagttaaaaaaggagattcatacccaaagctcagcaaatcctacat
taatgataaagggaaagaagtcctcgtgctgtggggcattcaccatccatctactactgc
tgaccaacaaagtctctatcagaatgcagatgcatatgtttttgtggggacatcaagata
cagcaagaagttcaagccggaaatagcaataagacccaaagtgagggatcaagaagggag
aatgaactattactggacactagtagagccgggagacaaaataacattcgaagcaactgg
aaatctagtggtaccgagatatgcattcgcaatggaaagaaatgctggatctggtattat
catttcagatacaccagtccacgattgcaatacaacttgtcagacacccaagggtgctat
aaacaccagcctcccatttcagaatatacatccgatcacaattggaaaatgtccaaaata
tgtaaaaagcacaaaattgagactggccacaggattgaggaatgtcccgtctattcaatc
tagaggcctatttggggccattgccggcttcattgaaggggggtggacagggatggtaga
tggatggtacggttatcaccatcaaaatgagcaggggtc
>JN153087
tgactcgaacaaaggtgtaacggcagcatgtcctcatgttggagcaaaaagcttctacaa
aaatttaatatggctagttaaamaaggaaattcatacccaaagctcagcaaatcctacat
taatgataaagggaaagaagtcctcgtgctatggggcattcaccatccatctactactgc
tgaccaacaaagtctctatcagaatgcagatgcatatgtttttgtggggacatcaagata
cagcaagaagttcaagccggaaatagcaataagacccaaagtgaggrrtcaagaagggag
aatgaactattactggacactagtagagccgggagacaaaataacattcgaagcaactgg
aaatctagtggtaccgagatatgcattcgcaatggaaagaaatgctggatctggtattat
catttcagatacaccagtccacgattgcaatacaacttgtcagacacccaagggtgctat
aaacaccagcctcccatttcagaatatacatccgatcacaattggaaaatgtccaaaata
tgtaaaaagcacaaaattgagactggccacaggattgaggaatgtcccgtctattcaatc
tagaggcctatttggggccattgccggcttcattgaaggggggtggacagggatggtaga
tggatggtacggttatcaccatcaaaatgagcaggggtc
>JN162056
tgacacgaacagaggtgtgacggcagcatgtcctcatgctgggacaaacagcttctacag
aaatttaatatggctagtaaaaaagggaaattcatacccaaagatcaacaaatcctacat
taacaataaagagaaggaagttctcgtgctatgggccattcaccatccatctaccagtgc
cgaccaacaaagtctctaccaaaatgcagatgcctatgtttttgtggggtcatcaagata
cagcaggaagttcgagccagaaatagcaacaagacccaaggtgagggaccaagcagggag
aatgaactattactggacactagtagagcctggagacaagataacattcgaagcaactgg
aaatctagtggtaccgagatatgccttcgcattgaaaagaaattctggatctggtattat
catttcagatacatcagtccacgattgtgatacgacttgtcagacacccaatggtgctat
aaacaccagcctcccatttcaaaatatacatccagtcacaattggagaatgtccaaaata
tgtaaaaagtactaaactgagaatggccacaggattaaggaatatcccgtctattcaatc
tagaggcctgtttggggccattgctggctttatcgaagggggctggacaggaatgataga
tggatggtacggttatcaccatcaaaatgagcagggatc
>JN162057
tgattcgaacaaaggtgtaacggcagcatgtcctcatgctggagcaaaaagcttctacaa
aaatttaatatggctggttaaaaaaggaaattcatacccaaagctcagcaaatcctacgt
taatgataaagggaaagaagtcctcgtgctgtggggcattcaccatccatctactagtgc
tgaccaacaaagtctctatcagaatgcagatgcatatgtttttgtggggacatcaagata
cagcaagaagttcaagccggaaatagcaataagacccaaagtgagggatcaagaagggag
aatgaactattactggacactagtagagccgggagacaaaataacattcgaagcaaatgg
aaatctagtggtaccgagatatgcattcgcaatggaaagaaatgctggatctggtattat
catttcagatacaccagtccacgattgcaatacaacttgtcagacacccaagggtgctat
aaacaccagcctcccatttcagaatatacatccgatcacaattggaaaatgtccaaaata
tgtaaaaagcacaaaattgagactggccacaggattgaggaatgtcccgtctattcaatc
tagaggcctatttggggccattgccggtttcattgaaggggggtggacagggatggtaga
tggatggtacggttatcaccatcaaaatgagcaggggtc
>JN162058
tgactcgaacaaaggtgtaacggcagcatgtcctcatgctggagcaaaaagcttctacga
aaatttaatatggctagttaaaaaagaaaattcatatccaaaactcagcaaatcctacac
taatgataaagggaaagaagtcctcgtgctatggggcattcaccatccatctactagtgc
tgaccaacaaagtctctatcagaatgcagatgcatatgtttttgtggggacatcaagata
cagcaagaagttcaagccggaaatagcaataagacccaaagtgagggaccaagaagggag
aatgaactattactggacactagtagagccgggagacaaaataacattcgaagcaactgg
aaatctagtggtaccgagatatgcattcgcaatggaaagaaatgctggatctggtattat
catttcagatacaccagtccacgattgcaatacaacttgtcagacacccaagggtgctat
aaacaccagcctcccatttcagaatatacatccgataacaattggaaaatgtccaaaata
tgtaaaaagcacaaaattgagactggccacaggattgaggaatgtcccgtctatccaatc
tagaggcctatttggggccattgccggtttcattgaaggggggtggacaggaatggtaga
tggatggtacggttatcaccatcaaaatgagcaggggtc
>JN162061
tgatacgaataagggggtgacggcagcctgtccttatgctggaacaaacagcttttacag
aaatttaatatggctagtaaaaaaagtaaattcatacccaaagctcagcaaatcctacat
taacaataagaagaaggaagtcctcgtgatatggggcatccaccatccacctaccagtac
tgaccaacaaactctctaccagaatgcggatgcctatgtttttgtgggatcatcaaaata
tagcaaaagattcaagccagaaatagcggtaaggcccaaggtgagggatcaagcaggaag
aatggactattactggacaataatagaacctggagacacaataacattcgaagcaactgg
aaatctagtggtaccaagatatgccttcgcaatgaaaagaggctctggatctggtattat
cgtttcagatgcaccagtccatgattgtaatacgacttgtcaaacacccaaaggtgctat
aaacaccagccttccatttcagaatatacatccagtcacaattggagaatgtccaaaata
tgtcaaaagcacaaaattgaggatggctacaggattaagaaatatcccatctattcaatc
aagaggtctatttggagccattgctggcttcatcgaaggggggtggacaggaatgataga
tggatggtacggttaccatcatcaaaatgagcagggatc
>JN185093
tgactcgaacaaaggtgtaacggcagcatgtcctcatgctggagcaaaaagcttctacaa
aaatttaatatggctagttaaaaaaggaaattcatacccaaagctcagcaaatcctacat
taatgataaagggaaagaagtcctcgtgctatggggcattcaccatccatctactagtgc
tgaccaacaaagtctctatcagaatgcagatgcatatgtttttgtggggacatcaagata
cagcaagaagttcaagccggaaatagcaataagacccaaagtgagggatcaagaagggag
aatgaactattactggacactagtagagccgggagacaaaataacattcgaagcaactgg
aaatctagtggtaccgagatatgcattcgcaatggaaagaaatgctggatctggtattat
catttcagatacaccagtccacgattgcaatacaacttgtcagacacccaagggtgctat
aaacaccagcctcccatttcagaatatacatccgatcacaattggaaaatgtccaaaata
tgtaaaaagcacaaaattgagactggccacaggattgaggaatgtcccgtctattcaatc
tagaggcctatttggggccattgccggtttcattgaaggggggtggacagggatggtaga
tggatggtacggttatcaccatcaaaatgagcaggggtc
>JN185098
tgactcgaacaaaggtgtaacggcagcatgtcctcatgctggagcaaaaagcttctacaa
aaatttaatatggctagttaaaaaaggagattcatacccaaagctcagcaaatcctacat
taatgataaagggaaagaagtcctcgtgctgtggggcattcaccatccatctactactgc
tgaccaacaaagtctctatcagaatgcagatgcatatgtttttgtggggacatcaagata
cagcaagaagttcaagccggaaatagcaataagacccaaagtgaggratcaagaagggag
aatgaactattactggacactagtagagccgggagacaaaataacattcgaagcaactgg
aaatctagtggtaccgagatatgcattcgcaatggaaagaaatgctggatctggtattat
catttcagatacaccagtccacgattgcaatacaacttgtcagacacccaagggtgctat
aaacaccagcctcccatttcagaatatacatccgatcacaattggaaaatgtccaaaata
tgtaaaaagcacaaaattgagactggccacaggattgaggaatgtcccgtctattcaatc
tagaggcctatttggggccattgccggcttcattgaaggggggtggacagggatggtaga
tggatggtacggttatcaccatcaaaatgagcaggggtc
>JN185099
tgactcgaacaaaggtgtaacggcagcatgtcctcatgttggagcaaaaagcttctacaa
aaatttaatatggctggttaaaaaaggaaattcatacccaaagctcagcaaatcctacat
taatgataaagggaaagaagtcctcgtgctatggggcattcaccatccatctactactgc
tgaccaacaaagtctctatcagaatgcagatgcatatgtctttgtggggacatcaagata
cagcaagaagttcaagccggaaatagcaataagacccaaagtgagggatcaagaagggag
aatgaactattactggacactagtagagccgggagacaaaataacattcgaagcaactgg
aaatctagtggtaccgagatatgcattcgcaatggaaagaaatgctggatctggtattat
catttcagatacaccagtccacgattgcaatacaacttgtcagacacccaagggtgctat
aaacaccagcctcccatttcagaatatacatccgatcacaattggaaaatgtccaaaata
tgtaaaaagcacaaaattgagactggccacaggattgaggaatgtcccgtctattcaatc
tagaggcctatttggggccattgccggcttcattgaaggggggtggacagggatggtaga
tggatggtacggttatcaccatcaaaatgagcaggggtc
>JN185100
tgactcgaacaaaggtgtaacggcagcatgtcctcatgctggagcaaaaagcttctacaa
aaatttaatatggctagttaaaaaaggaaattcatacccaaagctcagcaaatcctacat
taatgataaagggaaagaagtcctcgtgctgtggggcattcaccatccatctactactgc
tgaccaacaaagtctctatcagaatgcagatgcatatgtttttgtggggacatcaagata
cagcaagaagttcaagccggaaatagcaataagacccaaagtgagggatcaagaagggag
aatgaactattactggacactagtagagccgggagacaaaataacattcgaagcaactgg
aaatctagtggtaccgagatatgcattcgcaatggaaagaaatgctggatctggtattat
catttcagatacaccagtccacgattgcaatacaacttgtcagacacccaagggtgctat
aaacaccagcctcccatttcagaatatacatccgatcacaattggaaaatgtccaaaata
tgtaaaaagcacaaaattgagactggccacaggattgaggaatgtcccgtctattcaatc
tagaggcctatttggggccattgccggcttcattgaaggggggtggacagggatggtaga
tggatggtacggttatcaccatcaaaatgagcaggggtc
>JN185102
tgactcgaacaaaggtgtaacggcagcatgtcctcatgctggagcaaaaagcttctacaa
aaatttaatatggctagttaaaaaaggaaattcatacccaaagctcagcaaatcctacat
taatgataaagggaaagaagtcctcgtgctgtggggcattcaccatccatctactactgc
tgaccaacaaagtctctatcagaatgcagatgcatatgtttttgtggggacatcaagata
cagcaagaagttcaagccggaaatagcaataagacccaaagtgaggrrtcaagaagggag
aatgaactattactggacactagtagagccgggagacaaaataacattcgaagcaactgg
aaatctagtggtaccgagatatgcattcgcaatggaaagaaatgctggatctggtattat
catttcagatacaccagtccacgattgcaatacaacttgtcagacacccaagggtgctat
aaacaccagcctcccatttcagaatatacatccgatcacaattggaaaatgtccaaaata
tgtaaaaagcacaaaattgagactggccacaggattgaggaatgtcccgtctattcaatc
tagaggcctatttggggccattgccggcttcattgaaggggggtggacagggatggtaga
tggatggtacggttatcaccatcaaaatgagcaggggtc
>JN185104
tgactcgaacaaaggtgtaacggcagcatgtcctcatgctggagcaaaaagcttctacaa
aaatttaatatggctagttaaaaaaggaaattcatacccaaagctcagcaaatcctacat
taatgataaagggaaagaagtcctcgtgctgtggggcattcaccatccatctactactgc
tgaccaacaaagtctctatcagaatgcagatgcatatgtttttgtggggacatcaagata
cagcaagaagttcaagccggaaatagcaataagacccaaagtgaggggtcaagaagggag
aatgaactattactggacactagtagagccgggagacaaaataacattcgaagcaactgg
aaatctagtggtaccgagatatgcattcgcaatggaaagaaatgctggatctggtattat
catttcagatacaccagtccacgattgcaatacaacttgtcagacacccaatggtgctat
aaacaccagcctcccatttcagaatatacatccgatcacaattggaaaatgtccaaaata
tgtaaaaagcacaaaattgagactggccacaggattgaggaatgtcccgtctattcaatc
tagaggcctatttggggccattgccggcttcattgaaggggggtggacagggatggtaga
tggatggtacggttatcaccatcaaaatgagcaggggtc
>JN185105
tgactcgaacaaaggtgtaacggcagcatgtcctcatgctggagcaaaaagcttctacaa
aaatttaatatggctagttaaaaaaggaaattcatacccaaagctcagcaaatcctacat
taatgataaagggaaagaagtcctcgtgctatggggcattcaccatccatctactagtgc
tgaccaacaaagtctctatcagaatgcagatgcatatgtttttgtggggacatcaagata
cagcaagaagttcaagccggaaatagcaataagacccaaagtgaggrrtcaagaagggag
aatgaactattactggacactagtagagccgggagacaaaataacattcgaagcaactgg
aaatctagtggtaccgagatatgcattcgcaatggaaagaaatgctggatctggtattat
catttcagatacaccagtccacgattgcaatacaacttgtcagacacccaagggtgctat
aaacaccagcctcccatttcagaatatacatccgatcacaattggaaaatgtccaaaata
tgtaaaaagcacaaaattgagactggccacaggattgaggaatgtcccgtctattcaatc
tagaggcctatttggggccattgccggtttcattgaaggggggtggacagggatggtaga
tggatggtacggttatcaccatcaaaatgagcaggggtc
>JN185106
tgactcgaacaaaggtgtaacggcagcatgtcctcatgctggagcaaaaagcttctacaa
aaatttaatatggctagttaaaaaaggaaattcatacccaaagctcagcaaatcctacat
taatgataaagggaaagaagtcctcgtgctgtggggcattcaccatccatctactactgc
tgaccaacaaagtctctatcagaatgcagatgcatatgtttttgtggggacatcaagata
cagcaagaagttcaagccggaaatagcaataagacccaaagtgagggatcaagaagggag
aatgaactattactggacactagtagagccgggagacaaaataacattcgaagcaactgg
aaatctagtggtaccgagatatgcattcgcaatggaaagaaatgctggatctggtattat
catttcagatacaccagtccacgattgcaatacaacttgtcagacacccaagggtgctat
aaacaccagcctcccatttcagaatatacatccgatcacaattggaaaatgtccaaaata
tgtaaaaagcacaaaattgagactggccacaggattgaggaatgtcccgtctattcaatc
tagaggcctatttggggccattgccggcttcattgaaggggggtggacagggatggtaga
tggatggtacggttatcaccatcaaaatgagcaggggtc
>JN185107
tgactcgaacaaaggtgtaacggcagcatgtcctcatgttggagcaaaaagcttctacaa
aaatttaatatggctagttaaaaaaggaaattcatacccaaagctcagcaaatcctacat
taatgataaagggaaagaagtcctcgtgctatggggcattcaccatccatctactactgc
tgaccaacaaagtctctatcagaatgcagatgcatatgtttttgtggggacatcaagata
cagcaagaagttcaagccggaaatagcaataagacccaaagtgaggrrtcaagaagggag
aatgaactattactggacactagtagagccgggagacaaaataacattcgaagcaactgg
aaatctagtggtaccgagatatgcattcgcaatggaaagaaatgctggatctggtattat
catttcagatacaccagtccacgattgcaatacaacttgtcagacacccaagggtgctat
aaacaccagcctcccatttcagaatatacatccgatcacaattggaaaatgtccaaaata
tgtaaaaagcacaaaattgagactggccacaggattgaggaatgtcccgtctattcaatc
tagaggcctatttggggccattgccggcttcattgaaggggggtggacagggatggtaga
tggatggtacggttatcaccatcaaaatgagcaggggtc
>JN185108
tgactcgaacaaaggtgtaacggcagcatgtcctcatgctggagcaaaaagcttctacaa
aaatttaatatggctagttaaaaaaggaaattcatacccaaagctcagcaaatcctacat
taatgataaagggaaagaagtcctcgtgctatggggcattcaccatccatctactagtgc
tgaccaacaaagtctctatcagaatgcagatgcatatgtttttgtgggaacatcaagata
cagcaagaagttcaagccggaaatagcaataagacccaaagtaaggrrtcaagaagggag
aatgaactattactggacactagtagagccgggagacaaaataacattcgaagcaactgg
aaatctagtggtaccgagatatgcattcgcaatggaaagaaatgctggatcgggtattat
catttcagatacaccagcccacgattgcaacacaacttgtcagacacccaagggtgctat
aaacaccagcctcccatttcagaatatacatccgatcacaataggaaaatgtccaaaata
tgtaaaaagcaccaaattgagactggccacaggattgaggaatgtcccgtctattcaatc
tagaggcctatttggggccattgccggtttcattgaaggggggtggacagggatggtaga
tggatggtacggttaccaccatcaaaatgagcaggggtc
>JN185109
tgactcgaacaaaggtgtaacggcagcatgtcctcatgctggagcaaaaagcttctacaa
aaatttaatatggctagttaaaaaaggaaattcatacccaaagctcagcaaatcctacat
taacgataaagggaaagaagtcctcgtgctatggggcattcaccatccatctactagtgc
tgaccaacaaagtctctatcagaatgcagatgcatatgtttttgtggggacatcaaaata
cagcaagaagttcaagccggaaatagcagtaagacccaaagtgagggatcaagaagggag
aatgaactattactggacactagtagagccgggagacaaaataacattcgaagcaactgg
aaatctattggtaccgagatatgcattcgcaatggaaagaaatgctggatctggtattat
catttcagatacaccagtccacgattgcaatacaacttgtcagacacccaagggtgctat
aaacaccagcctcccatttcagaatatacatccgatcacaattggaaaatgtccaaaata
tgtaaaaagcacaaaattgagactggccacaggattgaggaatgtcccgtctattcaatc
tagaggcctatttggggccattgccggtttcattgaaggggggtggacagggatggtaga
tggatggtacggttatcaccatcaaaatgagcaggggtc
>JN185111
tgactcgaacaaaggtgtaacggcagcatgtcctcatgctggagcaaaaagcttctacaa
aaatttaatatggctagttaaaaaaggaaattcatacccaaagctcagcaaatcctacat
taatgataaagggaaagaagtcctcgtgctgtggggcattcaccatccatctactactgc
tgaccaacaaagtctctatcagaatgcagatgcatatgtttttgtggggacatcaagata
cagcaagaagttcaagccggaaatagcaataagacccaaagtgagggatcaagaagggag
aatgaactattactggacactagtagagccgggagacaaaataacattcgaagcaactgg
aaatctagtggtaccgagatatgcattcgcaatggaaagaaaggctggatctggtattat
catttcagatacaccagtccacgattgcaatacaacttgtcagacacccaatggtgctat
aaacaccagcctcccatttcagaatatacatccgatcacaattggaaaatgtccaaaata
tgtaaaaagcacaaatttgagactggccacaggattgaggaatgtcccgtctattcaatc
tagaggcctatttggggccattgccggcttcattgaaggggggtggacagggatggtaga
tggatggtacggttatcaccatcaaaatgagcaggggtc
>JN185112
tgactcgaacaaaggtgtaacggcagcatgtcctcatgctggagcaaaaagcttctacaa
aaatttaatatggctagttaaaaaaggaaattcatacccaaagctcagcaaatcctacat
taatgataaagggaaagaagtcctcgtgctgtggggcattcaccatccgtctactactgc
tgaccaacaaagtctctatcagaatgcagatgcatatgtttttgtggggacatcaagata
cagcaagaagttcaagccggaaatagcaataagacccaaagtgaggggtcaagaagggag
aatgaactattactggacactagtagagccgggagacaaaataacattcgaagcaactgg
aaatctagtggtaccgagatatgcattcgcaatggaaagaaatgctggatctggtattat
catttcagatacaccagtccacgattgcaatacaacttgtcagacacccaagggtgctat
aaacaccagcctcccatttcagaatatacatccgatcacaattggaaaatgtccaaaata
tgtaaaaagcacaaaattgagactggccacaggattgaggaatgtcccgtctattcaatc
tagaggcctatttggggccattgccggcttcattgaaggggggtggacagggatggtaga
tggatggtacggttatcaccatcaaaatgagcaggggtc
>JN185113
tgactcgaacaaaggtgtaacggcagcatgtcctcatgttggagcaaaaagcttctacaa
aaatttaatatggctagttaaaaaaggaaattcatacccaaagctcagcaaatcctacat
taatgataaagggaaagaagtcctcgtgctatggggcattcaccatccatctactactgc
tgaccaacaaagtctctatcagaatgcagatgcatatgtttttgtggggacatcaagata
cagcaagaagttcaagccggaaatagcaataagacccaaagtgaggggtcaagaagggag
aatgaactattactggacactagtagagccgggagacaaaataacattcgaagcaactgg
aaatctagtggtaccgagatatgcattcgcaatggaaagaaatgctggatctggtattat
catttcagatacaccagtccacgattgcaatacaacttgtcagacacccaagggtgctat
aaacaccagcctcccatttcagaatatacatccgatcacaattggaaaatgtccaaaata
tgtaaaaagcacaaaattgagactggccacaggattgaggaatgtcccgtctattcaatc
tagaggcctatttggggccattgccggcttcattgaaggggggtggacagggatggtaga
tggatggtacggttatcaccatcaaaatgagcaggggtc
>JN185114
tgactcgaacaaaggtgtaacggcagcatgtcctcatgctggagcaaaaagcttctacaa
aaatttaatatggctagttaaaaaaggaaattcatacccaaagctcagcaaatcctacat
taatgataaagggaaagaagtcctcgtgctatggggcattcaccatccatctactactgc
tgaccaacaaagtctctatcagaatgcagatgcatatgtttttgtggggacatcaagata
cagcaagaagttcaagccggaaatagcaataagacccaaagtgaggggtcaagaagggag
aatgaactattactggacactagtagagccgggagacaaaataacattcgaagcaactgg
aaatctagtggtaccgagatatgcattcgcaatggaaagaaatgctggatctggtattat
catttcagatacaccagtccacgattgcaatacaacttgtcagacacccaagggtgctat
aaacaccagcctcccatttcagaatatacatccgatcacaattggaaaatgtccaaaata
tgtaaaaagcacaaaattgagactggccacaggattgaggaatgtcccgtctattcaatc
tagaggcctatttggggccattgccggcttcattgaaggggggtggacagggatggtaga
tggatggtacggttatcaccatcaaaatgagcaggggtc
>JN185115
tgactcgaacaaaggtgtaacggcagcatgtcctcatgctggagcaaaaagcttctacaa
aaatttaatatggctagttaaaaaaggaaattcatacccaaagctcagcaaatcctacat
taatgataaagggaaagaagtcctcgtgctgtggggcattcaccatccatctactactgc
tgaccaacaaagtctctatcagaatgcagatgcatatgtttttgtggggacatcaagata
cagcaagaagttcaagccggaaatagcaataagacccaaagtgaggrrtcaagaagggag
aatgaactattactggacactagtagagccgggagacaaaataacattcgaagcaactgg
aaatctagtggtaccgagatatgcattcgcaatggaaagaaatgctggatctggtattat
catttcagatacaccagtccacgattgcaatacaacttgtcagacacccaagggtgctat
aaacaccagcctcccatttcagaatatacatccgatcacaattggaaaatgtccaaaata
tgtaaaaagcacaaaattgagactggccacaggattgaggaatgtcccgtctattcaatc
tagaggcctatttggggccattgccggcttcattgaaggggggtggacagggatggtaga
tggatggtacggttatcaccatcaaaatgagcaggggtc
>JN185116
tgactcgaacaaaggtgtaacggcagcatgtcctcatgctggagcaaaaagcttctacaa
aaatttaatatggctagttaaaaaaggaaattcatacccaaagctcagcaaatcctacat
taatgataaagggaaagaagtcctcgtgctatggggcattcaccatccatctactagtgc
tgaccaacaaagtctctatcagaatgcagatgcatatgtttttgtggggacatcaagata
cagcaagaagttcaagccggaaatagcaataagacccaaagtgagggatcaagaagggag
aatgaactattactggacactagtagagccgggagacaaaataacattcgaagcaactgg
aaatctagtggtaccgagatatgcattcgcaatggaaagaaatgctggatctggtattat
catttcagatacaccagtccacgattgcaatacaacttgtcagacacccaagggtgctat
aaacaccagcctcccatttcagaatatacatccgatcacaattggaaaatgtccaaaata
tgtaaaaagcacaaaattgagactggccacaggattgaggaatgtcccgtctattcaatc
tagaggcctatttggggccattgccggtttcattgaaggggggtggacagggatggtaga
tggatggtacggttatcaccatcaaaatgagcaggggtc
>JN185117
tgactcgaacaaaggtgtaacggcagcatgtcctcatgctggagcaaaaagcttctacaa
aaatttaatatggctagttaaaaaaggaaattcatacccaaagctcagcaaatcctacat
taatgataaagggaaagaagtcctcgtgctgtggggcattcaccatccatctactactgc
tgaccaacaaagtctctatcagaatgcagatgcatatgtttttgtggggacatcaagata
cagcaagaagttcaagccggaaatagcaataagacccaaagtgagggatcaagaagggag
aatgaactattactggacactagtagagccgggagacaaaataacattcgaagcaactgg
aaatctagtggtaccgagatatgcattcgcaatggaaagaaatgctggatctggtattat
catttcagatacaccagtccacgattgcaatacaacttgtcagacacccaagggtgctat
aaacaccagcctcccatttcagaatatacatccgatcacaattggaaaatgtccaaaata
tgtaaaaagcacaaaattgagactggccacaggattgaggaatgtcccgtctattcaatc
tagaggcctacttggggccattgccggcttcattgaaggggggtggacagggatggtaga
tggatggtacggttatcaccatcaaaatgagcaggggtc
>JN185118
tgactcgaacaaaggtgtaacggcagcatgtcctcatgctggagcaaaaagcttctacaa
aaatttaatatggctagttaaaaaaggaaattcatacccaaagctcagcaaatcctacat
taatgataaagggaaagaagtcctcgtgctgtggggcattcaccatccatctactactgc
tgaccaacaaagtctctatcagaatgcagatgcatatgtttttgtggggacatcaagata
cagcaagaagttcaagccggaaatagcaataagacccaaagtgaggaatcaagaagggag
aatgaactattactggacactagtagagccgggagacaaaataacattcgaagcaactgg
aaatctagtggtaccgagatatgcattcgcaatggaaagaaatgctggatctggtattat
catttcagatacaccagtccacgattgcaatacaacttgtcagacacccaagggtgctat
aaacaccagcctcccatttcagaatatacatccgatcacaattggaaaatgtccaaaata
tgtaaaaagcacaaaattgagactggccacaggattgaggaatgtcccgtctattcaatc
tagaggcctatttggggccattgccggcttcattgaaggggggtggacagggatggtaga
tggatggtacggttatcaccatcaaaatgagcaggggtc
>JN187142
tgactcgaacaaaggtgtaacggcagcatgtcctcatgctggagcaaaaagcttctacaa
aaatttaatatggctagttaaaaaaggaaattcatacccaaagctcagcaaatcctacat
taatgataaagggaaagaagtcctcgtgctgtggggcattcaccatccatctactactgc
tgaccaacaaagtctctatcagaatgcagatgcatatgtttttgtggggacatcaagata
cagcaagaagttcaagccggaaatagcaataagacccaaagtgagggatcaagaagggag
aatgaactattactggacactagtagagccgggagacaaaataacattcgaagcaactgg
aaatctagtggtaccgagatatgcattcgcaatggaaagaaatgctggatctggtattat
catttcagatacaccagtccacgattgcaatacaacttgtcagacacccaagggtgctat
aaacaccagcctcccatttcagaatatacatccgatcacaattggaaaatgtccaaaata
tgtaaaaagcacaaaattgagactggccacaggattgaggaatgtcccgtctattcaatc
tagaggcctatttggggccattgccggcttcattgaaggggggtggacagggatggtaga
tggatggtacggttatcaccatcaaaatgagcaggggtc
>JN187143
tgactcgaacaaaggtgtaacgacagcatgtcctcatgctggagcaaaaagcttctacaa
aaatttaatatggctagttaaaaaaggaaattcatacccaaagctcagcaaatcctacat
taatgataaagggaaagaagtcctcgtgctatggggcattcaccatccacctactagtgc
tgaccaacaaagtctctatcagaatgcagatgcatatgtttttgtggggacatcaagata
cagcaagaagttcaagccggaaatagcaataagacccaaagtgagggctcaagaagggag
aatgaactattactggacactagtagagccgggagacaaaataacattcgaagcaactgg
aaatctagtggtaccgagatatgcattcgcaatggaaagaaatgctggatctggtattat
catttcagatacaccagtccacgattgcaatacaacttgtcagacacccaagggtgctat
aaacaccagcctcccatttcagaatatacatccgatcacaattggaaaatgtccaaaata
tgtaaaaagcacaaaattgagactggccacaggattgaggaatgtcccgtctattcaatc
tagaggcctatttggggccattgccggtttcattgaagggggatggacagggatggtaga
tggatggtacggttatcaccatcaaaatgagcaggggtc
>JN187144
tgactcgaacaaaggtgtaacggcagcatgtcctcatgctggagcaaaaagcttctacaa
aaatttaatatggctagttaaaaaaggaaattcatacccaaagctcagcaaatcctacat
taacgataaagggaaagaagtcctcgtgctgtggggaattcaccatccatctactagtgc
tgaccaacaaagtctctatcagaatgcagatgcatatgtttttgtggggacatcaaaata
cagcaagaaattcaagccggaaataacagtaagacccaaagtgagggatcaagaagggag
aatgaactattactggacactagtagagccgggagacaaaataacattcgaagcaactgg
aaatctattggtaccgagatatgcattcgcaatggaaagaaatgctggatctggtattat
catttcagatacaccagtccacgattgcaatacaacttgtcagacacccgagggtgctat
aaacaccagcctcccatttcagaatatacatccgatcacaattggaaaatgtccaaaata
tgtaaaaagcacaaaattgagactggccacaggattgaggaatgtcccgtctattcaatc
tagaggcctatttggggccattgccggtttcattgaaggggggtggacagggatggtaga
tggatggtacggttatcaccatcaaaatgagcaggggtc
>JN187145
tgactcgaacaaaggtgtaacggcagcatgtcctcatgctggagcaaaaggcttctacaa
aaatttaatatggctagttaaaaaaggaaattcatacccaaagctcagcaaatcctacat
taatgataaagggaaagaagtcctcgtgctatggggcattcaccatccatctactactgc
tgaccaacaaagtctctatcagaatgcagatacatatgtttttgtggggacatcaagata
cagcaagaagttcaagccggaaatagcaataagacccaaagtgagggatcaagaagggag
aatgaactattactggacactagtagagccgggagacaaaataacattcgaagcaactgg
aaatctagtggtaccgagatatgcatttgcaatggaaagaaatgctggatctggtattat
catttcagatacaccagtccacgattgcaatacaacttgtcagacacccaagggtgctat
aaacaccagcctcccatttcagaatatacatccgatcacaattggaaaatgtccaaaata
tgtaaaaagcacaaaattgagactggccacaggattgaggaatgtcccgtctattcaatc
tagaggcctatttggggccattgccggcttcattgaaggggggtggacagggatggtaga
tggatggtacggttatcaccatcaaaatgagcaggggtc
>JN187146
tgactcgaacaaaggtgtaacggcagcatgtcctcatgctggagcaaaaagcttctacaa
aaatttaatatggctagttaaaaaaggaaattcatacccaaagctcagcaaatcctacat
taatgataaagggaaagaagtcctcgtgctgtggggcattcaccatccatctactactgc
tgaccaacaaagtctctatcagaatgcagatgcatatgtttttgtggggacatcaagata
cagcaagaagttcaagccggaaatagcaataagacccaaagtgagggatcaagaagggag
aatgaactattactggacactagtagagccgggagacaaaataacattcgaagcaactgg
aaatctagtggcaccgagatatgcattcgcaatggaaagaaatgctggatctggtattat
catttcagatacaccagtccacgattgcaatacaacttgtcagacacccaagggtgctat
aaacaccagcctcccatttcagaatatacatccgatcacaattggaaaatgtccaaaata
tgtaaaaagcacaaaattgagactggccacaggattgaggaatgtcccgtctattcaatc
tagaggcctatttggggccattgccggcttcattgaaggggggtggacagggatggtaga
tggatggtacggttatcaccatcaaaatgagcaggggtc
>JN187147
tgactcgaacaaaggtgtaacgacagcatgtcctcatgctggagcaaaaagcttctacaa
aaatttaatatggctagttaaaaaaggagattcatacccaaagctcagcaaatcctacat
taatgataaagggaaagaagtcctcgtgctatggggcattcaccatccacctactagtgc
tgaccaacaaagtctctatcagaatgcagatgcatatgtttttgtggggacatcaagata
cagcaagaagttcaagccggaaatagcaataagacccaaagtgaggaatcaagaagggag
aatgaactattactggacactagtagagccgggagacaaaataacattcgaagcaactgg
aaatctagtggtaccgagatatgcattcgcaatggaaagaaatgctggatctggtattat
catttcagatacaccagtccacgattgcaatacaacttgtcagacacccaagggtgctat
aaacaccagcctcccatttcagaatatacatccgatcacaattggaaaatgtccaaaata
tgtaaaaagcacaaaattgagactggccacaggattgaggaatgtcccgtctattcaatc
tagaggcctatttggggccattgccggtttcattgaaggggggtggacagggatggtaga
tggatggtacggttatcaccatcaaaatgagcaggggtc
>JN187148
tgactcgaacaaaggtgtaacggcagcatgtcctcatgctggagcaaaaagcttctacaa
aaatttaatatggctagttaaaaaaggaaattcatacccaaagctcagcaaatcctacat
taacgataaagggaaagaagtcctcgtgctgtggggaattcaccatccatctactagtgc
tgaccaacaaagtctctatcagaatgcagatgcatatgtttttgtggggacatcaaaata
cagcaagaaattcaagccggaaatagcagtaagacccaaagtgagggatcaagaagggag
aatgaactattactggacactagtagagccgggagacaaaataacattcgaagcaactgg
aaatctattggtaccgagatatgcattcgcaatggaaagaaatgctggatctggtattat
catttcagatacaccagtccacgattgcaatacaacttgtcagacacccgagggtgctat
aaacaccagcctcccatttcagaatatacatccgatcacaattggaaaatgtccaaaata
tgtaaaaagcacaaaattgagactggccacaggattgaggaatgtcccgtctattcaatc
tagaggcctatttggggccattgccggtttcattgaaggggggtggacagggatggtaga
tggatggtacggttatcaccatcaaaatgagcaggggtc
>JN187149
tgaatcgaacaaaggtgtaacggcagcatgtcctcatgctggagcaaaaggcttctacaa
aaatttaatatggctagttaaaaaaggaaattcatacccaaagctcagcaaatcctacat
taatgataaagggaaagaagtcctcgtgctatggggcattcaccatccatctactactgc
tgaccaacaaagtctctatcagaatgcagatacatatgtttttgtggggacatcaagata
cagcaagaagttcaagccggaaatagcaataagacccaaagtgagggatcaagaagggag
aatgaactattactggacactagtagagccgggagacaaaataacattcgaagcaactgg
aaatctagtggtaccgagatatgcattcgcaatggaaagaaatgctggatctggtattat
cgtttcagatacaccagtccacgattgcaatacaacttgtcagacacccaagggtgctat
aaacaccagcctcccatttcagaatatacatccgatcacaattggaaaatgtccaaaata
tgtaaaaagcacaaaattgagactggccacaggattgaggaatgtcccgtctattcaatc
tagaggcctatttggggccattgccggcttcattgaaggggggtggacagggatggtaga
tggatggtacggttatcaccatcaaaatgagcaggggtc
>JN187150
tgactcgaacaaaggtgtaacggcagcatgtcctcatgctggagcaaaaagcttctacaa
aaatttaatatggctagttaaaaaaggaaattcatacccaaagctcagcaaatcctacat
taatgataaagggaaagaagtcctcgtgctgtggggcattcaccatccatctactactgc
tgaccaacaaagtctctatcagaatgcagatgcatatgtttttgtggggacatcaagata
cagcaagaagttcaagccggaaatagcaataagacccaaagtgagggatcaagaagggag
aatgaactattactggacactagtagagccgggagacaaaataacattcgaagcaactgg
aaatctagtggtaccgagatatgcattcgcaatggaaagaaatgctggatctggtattat
catttcagatacaccagtccacgattgcaatacaacttgtcagacacccaagggtgctat
aaacaccagcctcccatttcagaatatacatccgatcacaattggaaaatgtccaaaata
tgtaaaaagcacaaaattgagactggccacaggattgaggaatgtcccgtctattcaatc
tagaggcctatttggggccattgccggcttcattgaaggggggtggacagggatggtaga
tggatggtacggttatcaccatcaaaatgagcaggggtc
>JN187151
tgactcgaacaaaggtgtaacggcagcatgtcctcatgctggagcaaaaggcttctacaa
aaatttaatatggctagttaaaaaaggaaattcatacccaaagctcagcaaatcctacat
taatgataaagggagagaagtcctcgtgctatggggcattcaccatccatctactactgc
tgaccaacaaattctctatcagaatgcagatacatatgtttttgtggggacatcaagata
cagcaagaagttcaagccggaaatagcaataagacccaaagtgagggatcaagaagggag
aatgaactattactggacactagtagagccgggagacaaaataacattcgaagcaactgg
aaatctagtggtaccgagatatgcattcgcaatggaaagaaatgctggatctggtattat
catttcagatacaccagtccacgattgcaatacaacttgtcagacacccaagggtgctat
aaacaccagcctcccatttcagaatatacatccgatcacaattggaaaatgtccaaaata
tgtaaaaagcacaaaattgagactggccacaggattgaggaatgtcccgtctattcaatc
tagaggcctatttggggccattgccggcttcattgaaggggggtggacagggatggtaga
tggatggtacggttatcaccatcaaaatgagcaggggtc
>JN187152
tgactcgaacaaaggtgtaacggcagcatgtcctcatgctggagcaaaaggcttctacaa
aaatttaatatggctagttaaaaaaggaaattcatacccaaagctcagcaaatcctacat
taatgataaagggaaagaagtcctcgtgctatggggcattcaccatccatctactactgc
tgaccaacaaagtctctatcagaatgcagatacatatgtttttgtgggaacatcaagata
cagcaagaagttcaagccggaaatagcaataagactcaaagtgagggatcaagaagggag
aatgaactattactggacactagtagagccgggagacaaaataacattcgaagcaactgg
aaatctagtggtaccgagatatgcattcgcaatggaaagaaatgctggatctggtattat
catttcagatacaccagtccacgattgcaatacaacttgtcagacacccaagggtgctat
aaacaccagcctcccatttcagaatatacatccgatcacaattggaaaatgtccaaaata
tgtaaaaagcacaaaattgagactggccacaggattgaggaatgtcccgtctattcaatc
tagaggcctatttggggccattgccggcttcattgaaggggggtggacagggatggtaga
tggatggtacggttatcaccatcaaaatgagcaggggtc
>JN187153
tgactcgaacaaaggtgtaacggcagcatgtcctcatgctggagcaaaaagcttctacaa
aaatttaatatggctagttaaaaaaggaaattcatacccaaagctcagcaaatcctacat
taatgataaagggaaagaagtcctcgtgctatggggcattcaccatccatctactactgc
tgaccaacaaagtctctatcagaatgcagatacatatgtttttgtggggacatcaagata
cagcaagaagttcaagccggaaatagcaataagacccaaagtgagggatcaagaagggag
aatgaactattactggacactagtagagccgggagacaaaataacattcgaagcaactgg
aaatctagtggtaccgagatatgcattcgcaatggaaagaaatgctggatctggtattat
catttcagatacaccagtccacgattgcaatacaacttgtcagacacccaagggtgctat
aaacaccagcctcccatttcagaatatacatccgatcacaattggaaaatgtccaaaata
tgtaaaaagcacaaaattgagactggccacaggattgaggaatgtcccgtctattcaatc
tagaggcctatttggggccattgccggcttcattgaaggggggtggacaggaatggtaga
tggatggtacggttatcaccatcaaaatgagcaggggtc
>JN193419
tgacacgaacagaggtgttacggcagcatgtcctcatgctgggacaaacagcttctacag
aaatttaatatggctagtaaaaaagggaaattcatacccaaagatcaacaaatcctacat
taacaataaagagaaggaagttctcgtgctatgggccattcaccatccacctaccagtgc
cgaccaacaaagtctctaccaaaatgcagatgcctatgtttttgtggggtcatcaagata
cagcaggaagttcgagccagaaatagcaacaagacccaaggtgagggaccaagcagggag
aatgaactattactggacactagtagagcctggagacaagataacattcgaagcaactgg
aaatctagtggtaccgagatatgccttcgcattgaaaagaaattctggatctggtattat
catttcagatacatcagtccacgattgtgatacaacttgtcagacacccaatggtgctat
aaacaccagcctcccatttcaaaatatacatccagtcacaattggagaatgtccaaaata
tgtaaaaagtactaaactgagaatggccacaggattaaggaatatcccgtctattcaatc
tagaggcctgtttggggccattgctggctttatcgaagggggctggacaggaatgataga
tggatggtacggttatcaccatcaaaatgagcagggatc
>JN193422
tgactcgaacaaaggtgtaacggcagcatgtcctcatgctggagcaaaaagcttctacaa
aaatttaatatggctagttaaaaaagaaaattcatacccaaagctcagcaaatcctacat
taatgataaagggaaagaagtcctcgtgctatggggcattcaccatccatctactagtgc
tgaccaacaaagtctctatcagaatgcagatgcatatgtttttgtggggtcatcaagata
cagcaagaagttcaagccggaaatagcaagaagacccaaagtgagggatcaagaagggag
aatgaactattactggacactagtggagccgggagacaaaataacattcgaagcaactgg
aaatctagtagtaccgagatatgcattcgcaatggaaagaaatgctggatctggtattat
catttcagatacaccagtccacgattgcaatacaacttgtcagacacccaagggtgctat
aaacaccagcctcccatttcataatatacatccgatcacaattggaaaatgtccaaaata
tgtaaaaagcacaaaattgagactggccacaggattgaggaatgtcccgtctattcaatc
tagaggcctatttggggccattgccggtttcattgaaggggggtggacaggaatggtaga
tggatggtacggttatcaccatcaaaatgagcagggttc
>JN193425
tgactcgaacaaaggtgtaacggcagcatgtcctcatgctggagcaaaaagcttctacaa
aaatttaatatggctagttaaaaaaggaaattcatacccaaagctcagcaaatcctacat
taatgataaagggaaagaagtcctcgtgctgtggggcattcaccatccatctactactgc
tgaccaacaaagtctctatcagaatgcagatgcatatgtttttgtggggacatcaagata
cagcaagaagttcaagccggaaatagcaataagacccaaagtgagggatcaagaagggag
aatgaactattactggacactagtagagccgggagacaaaataacattcgaagcaactgg
aaatctagtggtaccgagatatgcattcgcaatggaaagaaatgctggatctggtattat
catttcagatacaccagtccacgattgcaatacaacttgtcagacacccaagggtgctat
aaacaccagcctcccatttcagaatatacatccgatcacaattggaaaatgtccaaaata
tgtaaaaagcacaaaattgagactggccacaggattgaggaatgtcctgtctattcaatc
tagaggcctatttggggccattgccggtttcattgaaggggggtggacagggatggtaga
tggatggtacggttatcaccatcaaaatgagcaggggtc
>JN222373
tgactcgaacaaaggtgtaacggcagcatgtcctcatgctggagcaaaaagcttctacaa
aaatttaatatggctagttaaaaaaggaaattcatacccaaagctcagcaaatcctacat
taatgataaagggaaagaggtcctcgtgctatggggcattcaccatccatctactagtgc
tgaccaacaaagtctctatcagaatgcagatgcatatgtttttgtggggacatcaagata
cagcaagaagttcaagccggaaatagcaataagacccaaagtgagggatcaagaagggag
aatgaactattactggacactagtagaaccgggagacaaaataacattcgaagcaactgg
aaatctagtggtaccgagatatgcattcgcagtggaaagaaatgctggatctggtattat
catttcagatacaccagtccacgattgcaatacaacttgtcagacacccaagggtgctat
aaacaccagcctcccatttcagaatatacatccgatcacaattggaaaatgtccaaaata
tgtaaaaagcacaaaattgagactggccacaggattgaggaatgtcccgtctattcaatc
tagaggcctatttggggccattgccggtttcattgaaggggggtggacagggatggtaga
tggatggtacggttatcaccatcaaaatgagcaggggtc
>JN381303
tgactcgaacaaaggtgtaacggcagcatgtcctcatgctggagcaaaaagcttctacaa
aaatttaatatggctagttaaaaaaggaaattcatacccaaagctcagcaaatcctacat
taatgataaagggaaagaagtcctcgtgctgtggggcattcaccatccatctactactgc
tgaccaacaaagtctctatcagaatgcagatgcatatgtttttgtggggacatcaagata
cagcaagaagttcaagccggaaatagcaataagacccaaagtgagggatcaagaagggag
aatgaactattactggacactagtagagccgggagacaaaataacattcgaagcaactgg
aaatctagtggtaccgagatatgcattcgcaatggaaagaaatgctggatctggtattat
catttcagatacaccagtccacgattgcaatacaacttgtcagacacccaagggtgctat
aaacaccagcctcccatttcagaatatacatccgatcacaattggaaaatgtccaaaata
tgtaaaaagcacaaaattgagactggccacaggattgaggaatgtcccgtctattcaatc
tagaggcctatttggggccattgccggtttcattgaaggggggtggacagggatggtaga
tggatggtacggttatcaccatcaaaatgagcaggggtc
>JN381304
tgactcgaacaaaggtgtaacggcagcatgtcctcatgctggagcaaaaggcttctacaa
aaatttaatatggctagttaaaaaaggaaattcatacccaaagctcagcaaatcctacat
taatgataaagggaaagaagtcctcgtgctatggggcattcaccatccatctactactgc
tgaccaacaaagtctctatcagaatgcagatacatatgtttttgtggggacatcaagata
cagcaagaagttcaagccggaaatagcaataagacccaaagtgagggatcaagaagggag
aatgaactattactggacactagtagagccgggagacaaaataacattcgaagcaactgg
aaatctagtggtaccgagatatgcattcgcaatggaaagaaatgctggatctggtattat
catttcagatacaccagtccacgattgcaatacaacttgtcagacacccaagggtgctat
aaacaccagcctcccatttcagaatatacatccgatcacaattggaaaatgtccaaaata
tgtaaaaagcacaaaattgagactggccacaggattgaggaatgtcccgtctattcaatc
tagaggcctatttggggccattgccggtttcattgaaggggggtggacagggatggtaga
tggatggtacggttatcaccatcaaaatgagcaggggtc
>JN381305
tgactcgaacaaaggtgtaacggcagcatgtcctcatgctggagcaaaaggcttctacaa
aaatttaatatggctagttaaaaaaggaaattcatacccaaagctcagcaaatcctatat
taatgataaagggaaagaagtcctcgtgctatggggcattcaccatccatctactactgc
tgaccaacaaagtctctatcagaatgcagatacatatgtttttgtggggacatcaagata
cagcaagaagttcaagccggaaatagcaataagacccaaagtgagggatcaagaagggag
aatgaactattactggacactagtagagccgggagacaaaataacattcgaagcaactgg
aaatctagtggtaccgagatatgcattcgcaatggaaagaaatgctggatctggtattat
catttcagatacaccagtccacgattgcaatacaacttgtcagacacccaagggtgctat
aaacaccagcctcccatttcagaatatacatccgatcacaattggaaaatgtccaaaata
tgtaaaaagcacaaaattgagactggccacaggattgaggaatgtcccgtctattcaatc
tagaggcctatttggggccattgccggtttcattgaaggggggtggacagggatggtaga
tggatggtacggttatcaccatcaaaatgagcaggggtc
>JN381306
tgactcgaacaaaggtgtaacggcagcatgtcctcatgctggagcaaaaggcttctacaa
aaatttaatatggctagttaaaaaaggaaattcatacccaaagctcagcaaatcctacat
taacgataaagggaaagaagtcctcgtgctgtggggaattcaccatccatctactagtgc
tgaccaacaaagtctctatcagaatgcagatgcatatgtttttgtggggacatcaaaata
cagcaagaaattcaagccggaaatagcagtaagacccaaagtgagggatcaagaagggag
aatgaactattactggacactagtagagccgggagacaaaataacattcgaagcaactgg
aaatctattggtaccgagatatgcattcgcaatggaaagaaatgctggatctggtattat
catttcagatacaccagtccacgattgcaatacaacttgtcagacacccaagggtgctat
aaacaccagcctcccatttcagaatatacatccgatcacaattggaaaatgtccaaaata
tgtaaaaagcacaaaattgagactggccacaggattgaggaatgtcccgtctattcaatc
tagaggcctatttggggccattgccggtttcattgaaggggggtggacagggatggtaga
tggatggtacggttatcaccatcaaaatgagcaggggtc
>JN381307
tgactcgaacaaaggtgtaacggcagcatgtcctcatgctggagcaaaaggcttctacaa
aaatttaatatggctagttaaaaaaggaaattcatacccaaagctcagcaaatcctacat
taatgataaagggaaagaagtcctcgtgctatggggcattcaccatccatctactactgc
tgaccaacaaagtctctatcagaatgcagatacatatgtttttgtggggacatcaagata
cagcaagaagttcaagccggaaatagcaataagacccaaagtgagggatcaagaagggag
aatgaactattactggacactagtagagccgggagacaaaataacattcgaagcaactgg
aaatctagtggtaccgagatatgcattcgcaatggaaagaaatgctggatctggtattat
catttcagatacaccagtccacgattgcaatacaacttgtcagacacccaagggtgctat
aaacaccagcctcccatttcagaatatacatccgatcacaattggaaaatgtccaaaata
tgtaaaaagcacaaaattgagactggccacaggattgaggaatgtcccgtctattcaatc
tagaggcctatttggggccattgccggtttcattgaaggggggtggacagggatggtaga
tggatggtacggttatcaccatcaaaatgagcaagggtc
>JN381308
tgactcgaacaaaggtgtaacggcagcatgtcctcatgctggagcaaaaggcttctacaa
aaatttaatatggctagttaaaaaaggaaattcatacccaaagctcagcaaatcctacat
taatgataaagggaaagaagtcctcgtgctatggggcattcaccatccatctactactgc
tgaccaacaaagtctctatcagaatgcagatacatatgtttttgtggggacatcaagata
cagcaagaagttcaagccggaaatagcaataagacccaaagtgagggatcaagaagggag
aatgaactattactggacactagtagagccgggagacaaaataacattcgaagcaactgg
aaatctagtggtaccgagatatgcattcgcaatggaaagaaatgctggatctggtattat
catttcagatacaccagtccacgattgcaatacaacttgtcagacacccaagggtgctat
aaacaccagcctcccatttcagaatatacatccgatcacaattggaaaatgtccaaaata
tgtaaaaagcacaaaattgagactggccacaggattgaggaatgtcccgtctattcaatc
tagaggcctatttggggccattgccggtttcattgaaggggggtggacagggatggtaga
tggatggtacggttatcaccatcaaaatgagcaggggtc
>JN381309
tgactcgaacaaaggtgtaacggcagcatgtcctcatgctggagcaaaaagcttctacaa
aaatttaatatggctagttaaaaaaggaaattcatacccaaagctcagcaaatcctacat
taatgataaagggaaagaagtcctcgtgctatggggcattcaccatccatctactactgc
tgaccaacaaagtctctatcagaatgcagatacatatgtttttgtggggacatcaagata
cagcaagaagttcaagccggaaatagcaataagacccaaagtgagggatcaagaagggag
aatgaactattactggacactagtagagccgggagacaaaataacattcgaagcaactgg
aaatctagtggtaccgagatatgcattcgcaatggaaagaaatgctggatctggtattat
catttcagatacaccagtccacgattgcaatacaacttgtcagacacccaagggtgctat
aaacaccagcctcccatttcagaatatacatccgatcacaattggaaaatgtccaaaata
tgtaaaaagcacaaaattgagactggccacaggattgaggaatgtcccgtctattcaatc
tagaggcctatttggggccattgccggtttcattgaaggggggtggacagggatggtaga
tggatggtacggttatcaccatcaaaatgagcaggggtc
>JN381310
tgactcgaacaaaggtgtaacggcagcatgtcctcatgctggagcaaaaagcttctacaa
aaatttaatatggctagttaaaaaaggaaattcatacccaaagctcagcaaatcctacat
taacgataaagggaaagaagtcctcgtgctgtggggaattcaccatccatctactagtgc
tgaccaacaaagtctctatcagaatgcagatgcatatgtttttgtggggacatcaaaata
cagcaagaaattcaagccggaaatagcagtaagacccaaagtgagggatcaagaagggag
aatgaactattactggacactagtagagccgggagacaaaataacattcgaagcaactgg
aaatctattggtaccgagatatgcattcgcaatggaaagaaatgctggatctggtattat
catttcagatacaccagtccacgattgcaatacaacttgtcagacacccgagggtgctat
aaacaccagcctcccatttcagaatatacatccgatcacaattggaaaatgtccaaaata
tgtaaaaagcacaaaattgagactggccacaggattgaggaatgtcccgtctattcaatc
tagaggcctatttggggccattgccggtttcattgaaggggggtggacagggatggtaga
tggatggtacggttatcaccatcaaaatgagcaggggtc
>JN381311
tgactcgaacaaaggtgtaacggcagcatgtcctcatgctggagcaaaaagcttctacaa
aaatttaatatggctagttaaaaaaggaaattcatacccaaagctcagcaaatcctacat
taacgataaagggaaagaagtcctcgtgctgtggggaattcaccatccatctactagtgc
tgaccaacaaagtctctatcagaatgcagatgcatatgtttttgtggggacatcaaaata
cagcaagaaattcaagccggaaatagcagtaagacccaaagtgagggatcaagaagggag
aatgaactattactggacactagtagagccgggagacaaaataacattcgaagcaactgg
aaatctattggtaccgagatatgcattcgcaatggaaagaaatgctggatctggtattat
catttcagatacaccagtccacgattgcaatacaacttgtcagacacccgagggtgctat
aaacaccagcctcccatttcagaatatacatccgatcacaattggaaaatgtccaaaata
tgtaaaaagcacaaaattgagactggccacaggattgaggaatgtcccgtctattcaatc
tagaggcctatttggggccattgccggtttcattgaaggggggtggacagggatggtaga
tggatggtacggttatcaccatcaaaatgagcaggggtc
>JN381312
tgactcgaacaaaggtgtaacggcagcatgtcctcatgctggagcaaaaggcttctacaa
aaatttaatatggctagttaaaaaaggaaattcatacccaaagctcagcaaatcctacat
taatgataaagggaaagaagtcctcgtgctatggggcattcaccatccatctactactgc
tgaccaacaaattctctatcagaatgcagatacatatgtttttgtggggacatcaagata
cagcaagaagttcaagccggaaatagcaataagacccaaagtgagggatcaagaagggag
aatgaactattactggacactagtagagccgggagacaaaataacattcgaagcaactgg
aaatctagtggtaccgagatatgcattcgcaatggaaagaaatgctggatctggtattat
catttcaaatacaccagtccacgattgcaatacaacttgtcaaacacccaagggtgctat
aaacaccagcctcccatttcagaatatacatccgatcacaattggaaaatgtccaaaata
tgtaaaaagcacaaaattgagactggccacaggattgaggaatgtcccgtctattcaatc
tagaggcctatttggggccattgccggcttcattgaaggggggtggacaggaatggtaga
tggatggtacggttatcaccatcaaaatgagcaggggtc
>JN381313
tgattcgaacaaaggtgtaacggcagcatgtcctcatgctggagcaaaaggcttctacaa
aaatttaatatggctagttaaaaaaggaaattcatacccaaagctcagcaaatcctacat
taatgataaagggaaagaagtcctcgtgctatggggcattcaccatccatctactactgc
tgaccaacaaagtctctatcagaatgcagatacatatgtttttgtggggacatcaagata
cagcaagaagttcaagccggaaatagcaataagacccaaagtgagggatcaagaagggag
aatgaactattactggacactagtagagccgggagacaaaataacattcgaagcaactgg
aaatctagtggtaccgagatatgcattcgcaatggaaagaaatgctggatctggtattat
catttcagatacaccagtccacgattgcaatacaacttgtcagacacccaagggtgctat
aaacaccagcctcccatttcagaatatacatccgatcacaattggaaaatgtccaaaata
tgtaaaaagcacaaaattgagactggccacaggattgaggaatgtcccgtctattcaatc
tagaggcctatttggggccattgccggtttcattgaaggggggtggacagggatggtaga
tggatggtacggttatcaccatcaaaatgagcaggggtc
>JN381314
tgactcgaacaaaggtgtaacggcagcatgtcctcatgctggagcaaaaagcttctacaa
aaatttaatatggctagttaaaaaaggaaattcatacccaaagctcagcaaatcctacat
taatgataaagggaaagaagtcctcgtgctatggggcattcaccatccatctactagtgc
tgaccaacaaagtctctatcagaatgcagatgcatatgtttttgtggggacatcaagata
cagcaagaagttcaagccggaaatagcaataagacccaaagtgagggatcaagaagggag
aatgaactattactggacactagtagagccgggagacaaaataacatttgaagcaactgg
aaatctagtggtaccgagatatgcattcgcaatggaaagaaatgctggatctggtattat
catttcagatacaccagtccacgattgcaatacaacttgtcagacacccaagggtgctat
aaacaccagcctcccatttcagaatatacatccgatcacaattggaaaatgtccaaaata
tgtaaaaagcacaaaattgagactggccacaggattgaggaatgtcccgtctattcaatc
tagaggcctatttggggccattgccggtttcattgaaggggggtggacagggatggtaga
tggatggtacggttatcaccatcaaaatgagcaggggtc
>JN381317
tgactcgaacaaaggtgtaacggcagcatgtcctcatgctggagcaaaaggcttctacaa
aaatttaatatggctagttaaaaaaggaaattcatacccaaagctcagcaaatcctacat
taatgataaagggaaagaagtcctcgtgctatggggcattcaccatccatctactactgc
tgaccaacaaagtctctatcagaatgcagatacatatgtttttgtggggacatcaagata
cagcaagaagttcaagccggaaatagcaataagacccaaagtgagggatcaagaagggag
aatgaactattactggacactagtagagccgggagacaaaataacattcgaagcaactgg
aaatctagtggtaccgagatatgcattcgcaatggaaagaaatgctggatctggtattat
catttcagatacaccagtccacgattgcaatacaacttgtcagacacccaagggtgctat
aaacaccagcctcccatttcaraatatacatccgatcacaattggaaaatgtccaaaata
tgtaaaaagcacaaaattgagactggccacaggattgaggaatgtcccgtctattcaatc
tagaggcctatttggggccattgccggcttcattgaaggggggtggacagggatggtaga
tggatggtacggttatcaccatcaaaatgagcaggggtc
>JN381319
tgactcgaacaaaggtgtaacggcagcatgtcctcatgctggagcaaaaagcttctacaa
aaacttaatatggctagttaaaaaaggaaattcatacccaaagctcagcaaatcctacat
taatgataaagggaaagaagtcctcgtgctatggggcattcaccatccatctactactgc
tgaccaacaaagtctctatcagaatgcagatgcatatgtttttgtggggacatcaagata
cagcaagaagttcaagccggaaatagcaataagacccaaagtgagggatcaagaagggag
aatgaactattactggacactagtagagccgggagacaaaataacattcgaagcaactgg
aaatctattggtaccgagatatgcattcgcaatggaaagaaatgctggatctggtattat
catttcagatacaccagttcacgattgcaatacaacttgtcagacacccaagggtgctat
aaacaccagcctcccatttcagaatatacatccgatcacaattggaaaatgtccaaaata
tgtaaaaagcacaaaattgagactggccacaggattgaggaatgtcccgtctattcaatc
tagaggcctatttggggccattgccggtttcattgaaggggggtggacagggatggtaga
tggatggtacggttatcaccatcaaaatgagcaggggtc
>JN381320
tgactcgaacaaaggtgtaacggcagcatgtcctcatgctggagcaaaaagcttctacaa
aaacttaatatggctagttaaaaaaggaaattcatacccaaagctcagcaaatcctacat
taatgataaagggaaagaagtcctcgtgctatggggcattcaccatccatctactactgc
tgaccaacaaagtctctatcagaatgcagatgcatatgtttttgtggggacatcaagata
cagcaagaagttcaagccggaaatagcaataagacccaaagtgagggatcaagaagggag
aatgaactattactggacactagtagagccgggagacaaaataacatttgaagcaactgg
aaatctattggtaccgagatatgcattcgcaatggaaagaaatgctggatctggtattat
catttcagatacaccagtccacgattgcaatacaacttgtcagacacccaagggtgctat
aaacaccagcctcccatttcagaatatacatccgatcacaattggaaaatgtccaaaata
tgtaaaaagcacaaaattgagactggccacaggattgaggaatgtcccgtctattcaatc
tagaggcctatttggggccattgccggtttcattgaaggggggtggacagggatggtaga
tggatggtacggttatcaccatcaaaatgagcaggggtc
>JN381321
tgactcgaacaaaggtgtaacggcagcatgtcctcatgctggagcaaaaagcttctacaa
aaatttaatatggctagttaaaaaaggaaattcatacccaaagctcagcaaatcctacat
taatgataaagggaaagaagtcctcgtgctgtggggcattcaccatccatctactactgc
tgaccaacaaagtctctatcagaatgcagatgcatatgtttttgtggggacatcaagata
cagcaagaagttcaagccggaaatagcaataagacccaaagtgagggatcaagaagggag
aatgaactattactggacactagtagagccgggagacaaaataacattcgaagcaactgg
aaatctagtggtaccgagatatgcattcgcaatggaaagaaatgctggatctggtattat
catttcagatacaccagtccacgattgcaatacaacttgtcagacacccaagggtgctat
aaacaccagcctcccatttcagaatatacatccgatcacaattggaaaatgtccaaaata
tgtaaaaagcacaaaattgagactggccacaggattgaggaatgtcccgtctattcaatc
tagaggcctatttggggccattgccggtttcattgaaggggggtggacagggatggtaga
tggatggtacggttatcaccatcaaaatgagcaggggtc
>JN381322
tgactcgaacaaaggtgtaacggcagcatgtcctcatgctggagcaaaaagcttctacaa
aaatttaatatggctagttaaaaaaggaaattcatacccaaagctcagcaaatcctacat
taacgataaagggaaagaagtcctcgtgctgtggggaattcaccatccatctactagtgc
tgaccaacaaagtctctatcagaatgcagatgcatatgtttttgtggggacatcaaaata
cagcaagaagttcaagccggaaatagcagtaagacccaaagtgagggatcaagaagggag
aatgaactattactggacactagtagagccgggagacaaaataacattcgaagcaactgg
aaatctattggtaccgagatatgcattcgcaatggaaagaaatgctggatctggtattat
catttcagatacaccagtccacgattgcaatacaacttgtcagacacccgagggtgctat
aaacaccagcctcccatttcagaatatacatccgatcacaattggaaaatgtccaaaata
tgtaaaaagcacaaaattgagactggccacaggattgaggaatgtcccgtctattcaatc
tagaggcctatttggggccattgccggtttcattgaaggggggtggacagggatggtaga
tggatggtacggttatcaccatcaaaatgagcaggggtc
>JN381323
tgactcgaacaaaggtgtaacggcagcatgtcctcatgctggagcaaaaggcttctacaa
aaatttaatatggctagttaaaaaaggaaattcatacccaaagctcagcaaatcctacat
taatgataaagggaaagaagtcctcgtgctatggggcattcaccatccatctactactgc
tgaccaacaaagtctctatcagaatgcagatacatatgtttttgtggggacatcaagata
cagcaagaagttcaagccggaaatagcaataagacccaaagtgagggatcaagaagggag
aatgaactattactggacactagtagagccgggagacaaaataacattcgaagcaactgg
aaatctagtggtaccgagatatgcattcgcaatggaaagaaatgctggatctggtattat
catttcagatacaccagtccacgattgcaatacaacttgtcagacacccaagggtgctat
aaacaccagcctcccatttcagaatatacatccgatcacaattggaaaatgtccaaaata
tgtaaaaagcacaaaattgagactggccacaggattgaggaatgtcccgtctattcaatc
tagaggcctatttggggccattgccggcttcattgaaggggggtggacagggatggtaga
tggatggtacggttatcaccatcaaaatgagcaggggtc
>JN381324
tgactcgaacaaaggtgtaacggcagcatgtcctcatgctggagcaaaaggcttctacaa
aaatttaatatggctagttaaaaaaggaaattcatacccaaagctcagcaaatcctacat
taatgataaagggaaagaagtcctcgtgctatggggcattcaccatccatctactactgc
tgaccaacaaagtctctatcagaatgcagatacatatgtttttgtggggacatcaagata
cagcaagaagttcaagccggaaatagcaataagacccaaagtgagggatcaagaagggag
aatgaactattactggacattagtagagccgggagacaaaataacattcgaagcaactgg
aaatctagtggtaccgagatatgcattcgcaatggaaagaaatgctggatctggtattat
catttcagatacaccagtccacgattgcaatacaacttgtcagacacccaagggtgctat
aaacaccagcctcccatttcagaatatacatccgatcacaattggaaaatgtccaaaata
tgtaaaaagcacaaaattgagactggccacaggattgaggaatgtcccgtctattcaatc
tagaggcctatttggggccattgccggtttcattgaaggggggtggacagggatggtaga
tggatggtacggttatcaccatcaaaatgagcaggggtc
>JN381325
tgactcgaacaaaggtgtaacggcagcatgtcctcatgctggagcaaaaagcttctacaa
aaacttaatatggctagttaaaaaaggaaattcatacccaaagctcagcaaatcctacat
taatgataaagggaaagaagtcctcgtgctatggggcattcaccatccatctactactgc
tgaccaacaaagtctctatcagaatgcagatgcatatgtttttgtggggacatcaagata
cagcaagaagttcaagccggaaatagcagtaagacccaaagtgagggatcaagaagggag
aatgaactattactggacactagtagagccgggagacaaaataacattcgaagcaactgg
aaatctattggtaccgagatatgcattcgcaatggaaagaaatgctggatctggtattat
catttcagatacaccagtccacgattgcaatacaacttgtcagacacccaagggtgctat
aaacaccagcctcccattccagaatatacatccgatcacaattggaaaatgtccaaaata
tgtaaaaagcacaaaattgagactggccacaggattgaggaatatcccgtctattcaatc
tagaggcctatttggggccattgccggcttcattgaaggggggtggacagggatggtaga
tggatggtacggttatcaccatcaaaatgagcaggggtc
>JN381326
tgactcgaacaaaggtgtaacggcagcatgtcctcatgctggagcaaaaagcttctacaa
aaatttaatatggctagttaaaaaaggaaattcatacccaaagctcagcaaatcctacat
taacgataaagggaaagaagtcctcgtgctgtggggaattcaccatccatctactagtgc
tgaccaacaaagtctctatcagaatgcagatgcatatgtttttgtggggacatcaaaata
cagcaagaaattcaagccggaaatagcagtaagacccaaagtgagggatcaagaagggag
aatgaactattactggacactagtagagccgggagacaaaataacattcgaagcaactgg
aaatctattggtaccgagatatgcattcgcaatggaaagaaatgctggatctggtattat
catttcagatacaccagtccacgattgcaatacaacttgtcagacacccgagggtgctat
aaacaccagcctcccatttcagaatatacatccgatcacaattggaaaatgtccaaaata
tgtaaaaagcacaaaattgagactggccacaggattgaggaatgtcccgtctattcaatc
tagaggcctatttggggccattgccggtttcattgaaggggggtggacagggatggtaga
tggatggtacggttatcaccatcaaaatgagcaggggtc
>JN381327
tgactcgaacaaaggtgtaacggcagcatgtcctcatgctggagcaaaaggcttctacaa
aaatttaatatggttagttaaaaaaggaaattcatacccaaagctcagcaaatcctacat
taatgataaagggaaagaagtcctcgtgctatggggcattcaccatccatctactactgc
tgaccaacaaagtctctatcagaatgcagatacatatgtttttgtggggacatcaagata
cagcaagaagttcaagccggaaatagcaataagacccaaagtgagggatcaagaagggag
aatgaactattactggacactagttgagccgggagacaaaataacattcgaagcaactgg
aaatctagtggtaccgagatatgcattcgcaatggaaagaaatgctggatctggtattat
catttcagatacaccagtccacgattgcaatacaacttgtcaaacacccaagggtgctat
aaacaccagcctcccatttcagaatatacatccgatcacaattggaaaatgtccaaaata
tgtaaaaagcacaaaattgagactggccacaggattgaggaatgtcccgtctattcaatc
tagaggcctatttggggccattgccggcttcattgaaggggggtggacagggatggtaga
tggatggtacggttatcaccatcaaaatgagcaggggtc
>JN381328
tgactcgaacaaaggtgtaacggcagcatgtcctcatgctggagaaaaaagcttctacaa
aaatttaatatggctagttaaaaaaggaaattcatacccaaagctcagcaaatcctacat
taatgataaagggaaagaagtcctcgtgctatggggcattcaccatccatctactactgc
tgaccaacaaagtctctatcagaatgcagatacatatgtttttgtggggacatcaagata
cagcaagaagttcaagccggaaatagcaataagacccaaagtgagggatcaagaagggag
aatgaactattactggacactagtagagccaggagacaaaataacattcgaagcaactgg
aaatctagtggtaccgagatatgcattcgcaatggaaagaaatgctggatctggtattat
catttcagatacaccagtccacgattgcaatacaacttgtcagacacccaagggtgctat
aaacaccagcctcccatttcaaaatatacatccgatcacaattggaaaatgtccaaaata
tgtaaaaagcacaaaattgagactggccacaggactgaggaatgtcccgtctattcaatc
tagaggcctatttggggccattgccggcttcattgaaggggggtggacagggatggtaga
tggatggtacggttatcaccatcaaaatgagcaggggtc
>JN381329
tgactcgaacaaaggtgtaacggcagcatgtcctcatgctggagcaaaaggcttctacaa
aaatttaatatggctagttaaaaaaggaaattcatacccaaagctcagcaaatcctacat
taatgataaaggaaaagaagtcctcgtgctatggggcattcaccatccatctactactgc
tgaccaacaaagtctctatcagaatgcagatacatatgtttttgtggggacatcaagata
cagcaagaagttcaagccggaaatagcaataagacccaaagtgagggatcaagaagggag
aatgaactattactggacactagtagagccgggagacaaaataacattcgaagcaactgg
aaatctagtggtaccgagatatgcattcgcaatggaaagaaatgctggatctggtattat
catttcagatacaccagtccacgattgcaatacaacttgtcagacacccaagggtgctat
aaacaccagcctcccatttcagaatatacatccgatcacaattggaaaatgtccaaaata
tgtaaaaagcacaaaattgagactggccacaggattgaggaatgtcccgtctattcaatc
tagaggcctatttggggccattgccggcttcattgaaggggggtggacagggatggtaaa
tggatggtacggttatcaccatcaaaatgagcaggggtc
>JN381330
tgactcgaacaaaggtgtaacggcagcatgtcctcatgctggagcaaaaagcttctacaa
aaatttaatatggctagttaaaaaaggaacttcatacccaaagctcagcaaatcctacat
taatgataaagggaaagaagtcctcgtgctgtggggcattcaccatccatctactactgc
tgaccaacaaagtctctatcagaatgcagatgcatatgtttttgtggggacatcaagata
cagcaagaagttcaagccggaaatagcaataagacccaaagtgagggatcaagaagggag
aatgaactattactggacactagtagagccgggagacaaaataacattcgaagcaactgg
aaatctagtggtaccgagatatgcattcgcaatggaaagaaatgctggatctggtattat
catttcagatacaccagtccacgattgcaatacaacttgtcagacacccaagggtgctat
aaacaccagcctcccatttcaraatatacatccgatcacaattggaaaatgtccaaaata
tgtaaaaagcacaaaattgagactggccacaggattgaggaatgtcccgtctattcaatc
tagaggcctatttggggccattgccggtttcattgaaggggggtggacagggatggtaga
tggatggtacggttatcaccatcaaaatgagcaggggtc
>JN381331
tgactcgaacaaaggtgtaacggcagcatgtcctcatgctggagcaaaaagcttctacaa
aaatttaatatggctagttaaaaaaggaaattcatacccaaagctcagcaaatcctacat
taacgataaagggaaagaagtcctcgtgctgtgggggattcaccatccatctactagtgc
tgaccaacaaagtctctatcagaatgcagatgcatatgtttttgtggggacatcaaaata
cagcaagaaattcaagccggaaatagcagtaagacccaaagtgagggatcaagaagggag
aatgaactattactggacactagtagagccgggagacaaaataacattcgaagcaactgg
aaatctattggtaccgagatatgcattcgcaatggaaagaaatgctggatctggtattat
catttcagatacaccagtccacgattgcaatacaacttgtcaaacacccgagggtgctat
aaacaccagcctcccatttcagaatatacatccgatcacaattggaaaatgtccaaaata
tgtaaaaagcacaaaattgagactggccacaggattgaggaatgtcccgtctattcaatc
tagaggcctatttggggccattgccggtttcattgaaggggggtggacagggatggtaga
tggatggtacggttatcaccatcaaaatgagcaggggtc
>JN381332
tgactcgaacaaaggtgtaacggcagcatgtcctcatgctggagcaaaaggcttctacaa
aaatttaatatggctagttaaaaaaggaaattcatacccaaagctcagcaaatcctacat
taatgataaagggaaagaagtcctcgtgctatggggcattcaccatccatctactactgc
tgaccaacaaagtctctatcagaatgcagatacatatgtttttgtggggacatcaagata
cagcaagaagttcaagccggaaatagcaataagacccaaagtgagggatcaagaagggag
aatgaactattactggacactagtagagccgggagacaaaataacattcgaagcaactgg
aaatctagtggtaccgagatatgcatttgcaatggaaagaaatgctggatctggtattat
catttcagatacaccagtccacgattgcaatacaacttgtcaaacacccaagggtgctat
aaacaccagcctcccatttcagaatatacatccgatcacaattggaaaatgtccaaaata
tgtaaaaagcacaaaattgagactggccacaggattgaggaatgtcccgtctattcaatc
tagaggcctatttggggccattgccggcttcattgaaggggggtggacagggatggtaga
tggatggtacggttatcaccatcaaaatgagcaggggtc
>JN381333
tgactcgaacaaaggtgtaacggcagcatgtcctcatgctggagcaaaaggcttctacaa
aaatttaatatggctagttaaaaaaggaaattcatacccaaagctcagcaaatcctacat
taatgataaagggaaagaagtcctcgtgctatggggcattcaccatccatctaatactgc
tgaccaacaaagtctctatcagaatgcagatacatatgtttttgtgggaacatcaagata
cagcaagaagttcaagccggaaatagcaataagacccaaagtgagggatcaagaagggag
aatgaactattactggacactagtagagccgggagacaaaataacattcgaagcaactgg
aaatctagtggtaccgagatatgcattcgcaatggaaagaaatgctggatctggtattat
catttcagatacaccagtccacgattgcaatacaacttgtcaaacacccaagggtgctat
aaacaccagcctcccatttcagaatatacatccgatcacaattggaaaatgtccaaaata
tgtaaaaagcacaaaattgagactggccacaggattgaggaatgtcccgtctattcaatc
tagaggcctatttggggccattgccggcttcattgaaggggggtggacagggatggtaga
tggatggtacggttatcaccatcaaaatgagcaggggtc
>JN381334
tgactcgaacaaaggtgtaacggcagcatgtcctcatgctggagcaaaaagcttctacaa
aaatttaatatggctagttaaaaaaggaaattcatacccaaagctcagcaaatcctacat
taacgataaagggaaagaagtcctcgtgctgtggggaattcaccatccatctactagtgc
tgaccaacaaagtctctatcagaatgcagatgcatatgtttttgtggggacatcaaaata
cagcaagaaattcaagccggaaatagcagtaagacccaaagtgagggatcaagaagggag
aatgaactattactggacactagtagagccgggagacaaaataacattcgaagcaactgg
aaatctattggtaccgagatatgcattcgcaatggaaagaaatgctggatctggtattat
catttcagatacaccagtccacgattgcaatacaacttgtcaracacccgagggtgctat
aaacaccagcctcccatttcagaatatacatccgatcacaattggaaaatgtccaaaata
tgtaaaaagcacaaaattgagactggccacaggattgaggaatgtcccgtctattcaatc
tagaggcctatttggggccattgccggtttcattgaaggggggtggacagggatggtaga
tggatggtacggttatcaccatcaaaatgagcaggggtc
>JN381335
tgactcgaacaaaggtgtaacggcagcatgtcctcatgctggagcaaaaagcttctacaa
aaatttaatatggctagttaaaaaaggaaattcatacccaaagctcagcaaatcctacat
taatgataaagggaaagaagtcctcgtgctatggggcattcaccatccatctactagtgc
tgaccaacaaagtctctatcagaatgcagatgcatatgtttttgtggggtcatcaagata
cagcaagaagttcaagccggaaatagcaataagacccaaagtgagggatcaagaagggag
aatgaactattactggacactagtagagccgggagacaaaataacattcgaagcaactgg
aaatctagtggtaccgagatatgcattcgcaatggaaagaaatgctggatctggtattat
catttcagatacaccagtccacgattgcaatacaacttgtcagacacccaagggtgctat
aaacaccagcctcccatttcagaatatacatccgatcacaattggaaaatgtccaaaata
tgtaaaaagcacaaaattgagactggccacaggattgaggaatgtcccgtctattcaatc
tagaggcctatttggggccattgccggtttcattgaaggggggtggacagggatggtaga
tggatggtacggttatcaccatcaaaatgagcaggggtc
>JN381336
tgactcgaacaaaggtgtaacggcagcatgtcctcatgctggagcaaaaggcttctacaa
aaatttaatatggctagttaaaaaaggaaattcatacccaaagctcagcaaatcctacat
taatgataaagggaaagaagtcctcgtgctatggggcattcaccatccatctactactgc
tgaccaacaaagtctctatcagaatgcagatacatatgtttttgtggggtcatcaagata
cagcaagaagttcaagccggaaatagcaataagacccaaagtgaggggtcaagaagggag
aatgaactattactggacactagtagagccgggagacaaaataacattcgaagcaactgg
aaatctagtggtaccgagatatgcattcgcaatggaaagaaatgctggatctggtattat
catttcagatacaccagtccacgattgcaatacaacttgtcaaacacccaagggtgctat
aaacaccagcctcccatttcaaaatatacatccgatcacaattggaaaatgtccaaaata
tgtaaaaagcacaaaattgagactggccacaggattgaggaatgtcccgtctattcaatc
tagaggcctatttggggccattgccggcttcattgaaggggggtggacagggatggtaga
tggatggtacggttatcaccatcaaaatgagcaggggtc
>JN381337
tgactcgaacaaaggtgtaacggcagcatgtcctcatgctggagcaaaaggcttctacaa
aaatttaatatggctagttaaaaaaggaaattcatacccaaagctcagcaaatcctacat
taatgataaagggaaagaagtcctcgtgctatggggcattcaccatccatctactactgc
tgaccaacaaagtctctatcagaatgcagatacatatgtttttgtggggacatcaagata
cagcaagaagttcaagccggaaatagcaataagacccaaagtgagggatcaagaagggag
aatgaactattactggacactagtagagccgggagacaaaataacattcgaagcaactgg
aaatctagtggtaccgagatatgcatttgcaatggaaaaaaatgctggatctggtattat
catttcagatacaccagtccacgattgcaatacaacttgtcagacacccaagggtgctat
aaacaccagcctcccatttcagaatatacatccgatcacaattggaaaatgtccaaaata
tgtaaaaagcacaaaattgagactggccacaggattgaggaatgtcccgtctattcaatc
tagaggcctatttggggccattgccggcttcattgaaggggggtggacagggatggtaga
tggatggtacggttatcaccatcaaaatgagcaggggtc
>JN381338
tgactcgaacaaaggtgtaacggcagcatgtcctcatgctggagcaaaaagcttctacaa
aaatttaatatggctagttaaaaaaggaaattcatacccaaagctcagcaaatcctacat
taacgataaagggaaagaagtcctcgtgctgtggggaattcaccatccatctactagtgc
tgaccaacaaagtctctatcagaatgcagatgcatatgtttttgtggggacatcaaaata
cagcaagaaattcaagccggaaatagcagtaagacccaaagtgagggatcaagaagggag
aatgaactattactggacactagtagagccgggagacaaaataacattcgaagcaactgg
aaatctattggtaccgagatatgcattcgcaatgggaagaaatgctggatctggtattat
catttcagatacaccagtccacgattgcaatacaacttgtcagacacccgagggtgctat
aaacaccagcctcccatttcagaatatacatccgatcacaattggaaaatgtccaaaata
tgtaaaaagcacaaaattgagactggccacaggattgaggaatgtcccgtctattcaatc
tagaggcctatttggggccattgccggtttcattgaaggggggtggacagggatggtaga
tggatggtacggttatcaccatcaaaatgagcaggggtc
>JN381339
tgactcgaacaaaggtgtaacggcagcatgtcctcatgctggagcaaaaagcttctacaa
aaatttaatatggctagttaaaaaaggaaattcatacccaaagctcagcaaatcctacat
taacgataaagggaaagaagtcctcgtgctgtggggaattcaccatccatctactagtgc
tgaccaacaaagtctctatcagaatgcagatgcatatgtttttgtggggacatcaaaata
cagcaagaaattcaagccggaaatagcagtaagacccaaagtgagggatcaagaagggag
aatgaactattactggacactagtagagccgggagacaaaataacattcgaagcaactgg
aaatctattggtaccgagatatgcattcgcaatggaaagaaatgctggatctggtgttat
catttcagatacaccagtccacgattgcaatacaacttgtcagacacccgagggtgctat
aaacaccagcctcccatttcaaaatatacatccgatcacaattggaaaatgtccaaaata
tgtaaaaagcacaaaattgagactggccacaggattgaggaatgtcccgtctattcaatc
tagaggcctatttggggccattgccggtttcattgaaggggggtggacagggatggtaga
tggatggtacggttatcaccatcaaaatgagcaggggtc
>JN381340
tgactcaaacaaaggtgtaacggcagcatgtcctcatgctggagcaaaaagcttctacaa
aaatttaatatggctagttaaaaaaggaaattcatacccaaagctcagcaaatcctacat
taatgataaagggaaagaagtcctcgtgctgtggggcattcaccatccatccactactgc
tgaccaacaaagtctctatcagaatgcagatgcatatgtttttgtggggacatcaagata
cagcaagaagttcaagccggaaatagcaataagacccaaagtgagggatcaagaagggag
aatgaactattactggacactagtagagccgggagacaaaataacattcgaagcaactgg
aaatctagtggtaccgagatatgcattcgcaatggaaagaaatgctggatctggtattat
catttcagatacaccagtccacgattgcaatacaacttgtcagacacccaagggtgctat
aaacaccagcctcccatttcagaatatacatccgatcacaattggaaaatgtccaaaata
tgtaaaaagcacaaaattgagactggccacaggattgaggaatgtcccgtctattcaatc
tagaggcctatttggggccattgccggcttcattgaaggggggtggacagggatggtaga
tggatggtacggttatcaccatcaaaatgagcaggggtc
>JN543368
tgactcgaacaaaggtgtaacggcagcatgtcctcatgctggagcaaaaagcttctacaa
aaatttgatatggctagttaaaaaaggaaattcatacccaaagctcagcaaatcctacat
taatgataaagggaaagaagtcctcgtgctatggggcattcaccatccatctactactgc
tgaccaacaaagtctctatcagaatgcagatgcatatgtttttgtggggacatcaaaata
cagcaagaagttcaagccggaaatagcaataagacccaaagtgagagatcaagaagggag
aatgaactattactggacactagtagagccgggagacaaaataacattcgaagcaactgg
aaatctagtggtaccgagatatgcattcgcaatggaaagaaatgctggatctggtattat
catttcagatacaccagtccacgattgcaatacaacttgtcagacacccaagggtgctat
aaacaccagcctcccatttcagaatatacatccgatcacaattggaaaatgtccaaaata
tgtaaaaagcacaaaattgagactggccacaggattgaggaatgtcccgtctattcaatc
tagaggcctatttggggccattgccggcttcattgaaggggggtggacagggatggtaga
tggatggtacggttatcaccatcaaaatgagcaggggtc
>JN543372
tgactcgaacaaaggtgtaacggcagcatgtcctcatgctggagcaaaaggcttctacaa
aaatttaatatggctagttaaaaaaggaaattcatacccaaagctcagcaaatcctacat
taatgataaagggaaagaagtcctcgtgctatggggcattcaccatccatctactactgc
tgaccaacaaagtctctatcagaatgcagatacatatgtttttgtggggacatcaagata
cagcaagaagttcaaaccggaaatagcaataagacccaaagtgagggatcaagaagggag
aatgaactattactggacactagtagagccgggagacaaaataacattcgaagcaactgg
aaatctagtggtaccgagatatgcattcgcaatggaaagaaatgctggatctggtattat
catttcagatacaccagtccacgattgcaatacaacttgtcagacacccaagggtgctat
aaacaccagcctcccatttcagaatatacatccgatcacaattggaaaatgtccaaaata
tgtaaaaagcacaaaattgagactggccacaggattgaggaatgtcccgtctattcaatc
tagaggcctatttggggccattgccggcttcattgaaggggggtggacagggatggtaga
tggatggtacggttatcaccatcaaaatgagcaggggtc
>JN561789
tgacccgaacaaaggtgtaacggcagcatgtcctcatgctggagcaaaaagcttctacaa
aaatttaatatggctagttaaaaaaggaaattcatacccaaagctcagcacatcctatat
taatgataaagggaaagaagtcctcgtgctatggggcattcaccatccatctactagtgc
tgaccaacaaagtctctatcagaatgcagatgcatatgcttttgtggggacatcaagata
cagcaagaagttcaagccggaaatagcaataagacccaaagtgagggatcaagaagggag
aatgaactattactggacactagtagagccgggagacaaaataacattcgaagcaactgg
aaatctagtggtgccgagatatgcattcgcaatggaaagaaatgcgggatctggtattat
catttcagatacatcagtccacgattgcaatacaacttgtcagacacccaagggtgctat
aaacaccagcctcccatttcagaatgtacatccgatcacaattggaaaatgtccaaaata
tgtaaaaagcacaaaattgagactggccacaggattgaggaatgtcccgtctattcaatc
tcgaggcctatttggggccattgccggtttcattgaaggggggtggacagggatggtaga
tggatggtacggttatcatcatcaaaatgagcaggggtc
>JN566140
tgactcgaacaaaggtgtaacggcagcatgtcctcatgctggagcaaaaggcttctacaa
aaatttaatatggctagttaaaaaaggaaattcatacccaaagctcagcaaatcctacat
taatgataaagggaaagaagtcctcgtgctatggggcattcaccatccatctactactgc
tgaccaacaaagtctctatcagaatgcagatacatatgtttttgtggggacatcaagata
cagcaagaagttcaagccggaaatagcaataagacccaaagtgagggatcaagaagggag
aatgaactattactggacactagtagagccgggagacaaaataacattcgaagcaactgg
aaatctagtggtaccgagatatgcattcgcaatggaaagaaatgctggatctggtattat
catttcagatacaccagtccacgattgcaatacaacttgtcagacacccaagggtgctat
aaacaccagcctcccatttcagaatatacatccgatcacaattggaaaatgtccaaaata
tgtaaaaagcacaaaattgagactggccacaggattgaggaatgtcccgtctattcaatc
tagaggcctatttggggccattgccggcttcattgaaggggggtggacagggatggtaga
tggatggtacggttatcaccatcaaaatgagcaggggtc
>JN601109
tgactcgaacaaaggtgtaacggcagcatgtcctcatgctggagcaaaaagcttctacaa
aaatttaatatggctagttaaaaaaggaaattcatacccaaagctcagcaaatcctacat
taatgataaagggaaagaagtcctcgtgctatggggcattcaccatccatctactagtgc
tgaccaacaaagtctctatcagaatgcagatgcatatgtttttgtggggacatcaagata
cagcaagaagttcaagccggaaatagcaataagacccaaagtgagggatcaagaagggag
aatgaactattactggacactagtagagccgggagacaaaataacattcgaagcaactgg
aaatctagtggtaccgagatatgcattcgcaatggaaagaaatgctggatctggtattat
catttcagatacaccagtccacgattgcaatacaacttgtcagacacccaagggtgctat
aaacaccagcctcccatttcagaatatacatccgatcacaattggaaaatgtccaaaata
tgtaaaaagcacaaaattgagactggccacaggattgaggaatgtcccgtctattcaatc
tagaggcctatttggggccattgccggtttcattgaaggggggtggacagggatggtaga
tggatggtacggttatcaccatcaaaatgagcaggggtc
>JN631049
tgactcgaacaaaggtgtaacggcagcatgtcctcatgctggagcaaaaggcttctacaa
aaatttaatatggctagttaaaaaaggaaattcatacccaaagctcagcaaatcctacat
taatgataaagggaaagaagtcctcgtgctatggggcattcaccatccatctactactgc
tgaccaacaaagtctctatcagaatgcagatacatatgtttttgtggggacatcaagata
cagcaagaagttcaagccggaaatagcaataagacccaaagtgagggatcaagaagggag
aatgaactattactggacactagtagcgccgggagacaaaataacattcgaagcaactgg
aaatctagtggtaccgagatatgcattcgcgatggaaagaaatgctggatctggtattat
[truncated: 217,306 more chars]
