# Supplementary material for: Survey of causative agents for acute respiratory infections among patients in Khartoum- State, Sudan, 2010–2011
Source: Virol J. 2013 Oct 25;10:312. doi: 10.1186/1743-422X-10-312 (PMC3831848; doi:10.1186/1743-422X-10-312)
Supplement: Additional file 2 — Fasta format of nucleotide sequence of HA3 gene of different strains of influenza A virus (found in GenBank and reported in this study). [file 1743-422X-10-312-S2.zip]

Archive with 1 entries (1 files):
- 1892737742103592_add2.fasta
