# Supplementary material for: Survey of causative agents for acute respiratory infections among patients in Khartoum- State, Sudan, 2010–2011
Source: Virol J. 2013 Oct 25;10:312. doi: 10.1186/1743-422X-10-312 (PMC3831848; doi:10.1186/1743-422X-10-312)
Supplement: Additional file 2 — Fasta format of nucleotide sequence of HA3 gene of different strains of influenza A virus (found in GenBank and reported in this study). [file 1743-422X-10-312-S2.zip › 1892737742103592_add2.fasta]

>105_InfA_H3_Sudan
tgtgccttgggcaccatgcagtaccaaacggaacgatagtgaaaacaatcacgaatgacc
aaattgaagttactaatgctactgagctggttcagagttcctcaacaggtgaaatatgcg
acagtcctcatcagatccttgatggagaaaactgcacactaatagatgctctattgggag
accctcagtgtgatggcttccaaaataagaaatgggacctttttgttgaacgaagcaaag
cctacagcaactgttacccttatgatgtgccggattatgcctcccttaggtcactagttg
cctcatccggcacactggagtttaacaatgaaagcttcaattggactggagtcactcaaa
acggaacaagctctgcttgcataaggagatctgatagtagtttctttagtagattgaatt
ggttgacccacttaaacttcaaatacccagcattgaacgtgactatgccaaacaatgaac
>95_InfA_H3_Sudan
tgtgccttgggcaccatgcagtaccaaacggaacgatagtgaaaacaatcacgaatgacc
aaattgaagttactaatgctactgagctggttcagagttcctcaacaggtgaaatatgcg
acagtcctcatcagatccttgatggagaaaactgcacactaatagatgctctattgggag
accctcagtgtgatggcttccaaaataagaaatgggacctttttgttgaacgaagcaaag
cctacagcaactgttacccttatgatgtgccggattatgcctcccttaggtcactagttg
cctcatccggcacactggagtttaacaatgaaagcttcaattggactggagtcactcaaa
acggaacaagctctgcttgcataaggagatctgatagtagtttctttagtagattgaatt
ggttgacccacttaaacttcaaatacccagcattgaacgtgactatgccaaacaatgaac
>AB704799
tgtgcctgggacaccatgcagtgccaaatggaacactcgtgaaaacaatcacgaatgacc
aaattgaagtgaccaatgctactgagctggttcagagttcctcaataggtgaaatatgca
acagtcctcaccgaatccttgatgggggaaactgcacactaatagatgctctattgggag
acccccattgtgatggttttcaaaataaggaatgggacctttttgttgaacgcagcgaag
cctacagcgactgttatccttatgatgtgccagaccatgcttcacttaggtctctagttg
cctcatccggcacgctggaatttacagatgaagacttcaattggactggagtcgctcaga
atggaacaagctatgcttgcaaaaggggatctattaaaagtttctttagtcgactgaatt
ggttgcacaaattagaatacaaatatccagcactaaatgtgactatgccaaacaacgaga
>AB704807
tgtgcctgggacaccatgcagtgccaaatggaacactcgtgaaaacaatcacgaatgacc
aaattgaagtgaccaatgctactgagctggttcagagttcctcaataggtgaaatatgca
acagtcctcaccgaatccttgatgggggaaactgcacactaatagatgctctattgggag
acccccattgtgatggttttcaaaataaggaatgggacctttttgttgaacgcagcgaag
cctacagcgactgttatccttatgatgtgccagaccatgcttcacttaggtctctagttg
cctcatccggcacgctggaatttacagatgaagacttcaattggactggagtcgctcaga
atggaacaagctatgcttgcaaaaggggatctattaaaagtttctttagtcgactgaatt
ggttgcacaaattagaatacaaatatccagcactaaatgtgactatgccaaacaacgaga
>AB741023
tgtgcctggggcaccatgcagtaccaaatggaacgttagtgaaaacgatcacggatgacc
aaattgaagtaactaatgctactgagttggttcagagttcctcaacaggtagaatatgca
acagtcctcaccaaatccttgatgggaaaaattgcacactgatagatgctctattgggag
accctcattgtgatgacttccaaaacaagggatgggacctttttattgaacgaagcacag
cctacagcaactgttacccctattatgttccggattatgtctcccttaggtcactagttg
cctcatccggcaccctggaatttacccaagaaagcttcaattggactggagttgctcaag
atggatcaagctatgcttgcaaaagagaatccgttaaaagtttctttagtagattgaatt
ggttgcataatttggattacaaatatccagcgctgaacgtaactatgccaaacaatgaca
>AB741031
tgtgcctggggcaccatgcagtaccaaatggaacgttagtgaaaacgatcacggatgacc
aaattgaagtaactaatgctactgagttggttcagagttcctcaacaggtagaatatgca
acagtcctcaccaaatccttgatgggaaaaattgcacactgatagatgctctattgggag
accctcattgtgatgacttccaaaacaagggatgggacctttttattgaacgaagcacag
cctacagcaactgttacccctattatgttccggattatgtctcccttaggtcactagttg
cctcatccggcaccctggaatttacccaagaaagcttcaattggactggagttgctcaag
atggatcaagctatgcttgcaaaagagaatccgttaaaagtttctttagtagattgaatt
ggttgcataatttggattacaaatatccagcgctgaacgtaactatgccaaacaatgaca
>CY084312
tgtgccttgggcaccatgcagtgccaaacggaacgatagtgaaaacaatcacgaatgacc
aaattgaagttactaatgctactgagctggttcagaattcctcaacaggtgaaatatgca
acagtcctcatcagatccttgatggagaaaactgcacactaatagatgctctattgggag
accctcagtgtgatggcttccaaaacaagaaatgggacctttttgttgaacgaagcaaag
cccacagcaactgttacccttatgatgtgccggattatgcctcccttaggtcactagttg
cctcatccggcacactggagtttaacaatgaaagcttcaattggactggagtcactcaaa
acggaacaagctctgcttgcataaggagatctaataatagtttctttagtagattgaatt
ggttgacccacttaaacttcaaatacccagcattgaacgtgactatgccaaacaatgaac
>CY084313
tgtgccttgggcaccatgcagtgccaaacggaacgatagtgaaaacaatcacgaatgacc
aaattgaagttactaatgctactgagctggttcagagttcctcaacaggtgaaatatgca
acagtcctcatcagatccttgatggagaaaactgcacactaatagatgctctattgggag
accctcagtgtgatggcttccaaaacaagaaatgggacctttttgttgaacgaagcaaag
cccacagcaactgttacccttatgatgtgccggattatgcctcccttaggtcactagttg
cctcatccggcacactggagtttaacaatgaaagcttcaattggactggagtcactcaaa
acggaacaagctctgcttgcataaggagatctaataatagtttctttagtagattgaatt
ggttgacccacttaaacttcaaatacccagcattgaacgtgactatgccaaacaatgaac
>CY084314
tgtgccttgggcaccatgcagtgccaaacggaacgatagtgaaaacaatcacgaatgacc
aaattgaagttactaatgctactgagctggttcagagttcctcaacaggtgaaatatgca
acagtcctcatcagatccttgatggagaaaactgcacactaatagatgctctattgggag
accctcagtgtgatggcttccaaaacaagaaatgggacctttttgttgaacgaagcaaag
cccacagcaactgttacccttatgatgtgccggattatgcctcccttaggtcactagttg
cctcatccggcacactggagtttaacaatgaaagcttcaattggactggagtcactcaaa
acggaacaagctctgcttgcataaggaaatctaataatagtttctttagtagattgaatt
ggttgacccacttaaacttcaaatacccagcattgaacgtgactatgccaaacaatgaac
>CY084315
tgtgccttgggcaccatgcagtgccaaacggaacgatagtgaaaacaatcacgaatgacc
aaattgaagttactaatgctactgagctggttcagagttcctcaacaggtgaaatatgca
acagtcctcatcagatccttgatggagaaaactgcacactaatagatgctctattgggag
accctcagtgtgatggcttccaaaacaagaaatgggacctttttgttgaacgaagcaaag
cccacagcaactgttacccttatgatgtgccggattatgcctcccttaggtcactagttg
cctcatccggcacactggagtttaacaatgaaagcttcaattggactggagtcactcaaa
acggaacaagctctgcttgcataaggagatctaataatagtttctttagtagattgaatt
ggttgacccacttaaacttcaaatacccagcattgaacgtgactatgccaaacaatgaac
>CY084316
tgtgccttgggcaccatgcagtgccaaacggaacgatagtgaaaacaatcacgaatgacc
aaattgaagttactaatgctactgagctggttcagagttcctcaacaggtgaaatatgca
acagtcctcatcagatccttgatggagaaaactgcacactaatagatgctctattgggag
accctcagtgtgatggcttccaaaacaagaaatgggacctttttgttgaacgaagcaaag
cccacagcaactgttacccttatgatgtgccggattatgcctcccttaggtcactagttg
cctcatccggcacactggagtttaacaatgaaagcttcaattggactggagtcactcaaa
acggaacaagctctgcttgcataaggagatctaataatagtttctttagtagattgaatt
ggttgacccacttaaacttcaaatacccagcattgaacgtgactatgccaaacaatgaac
>CY084317
tgtgccttgggcaccatgcagtgccaaacggaacgatagtgaaaacaatcacgaatgacc
aaattgaagttactaatgctactgagctggttcagagttcctcaacaggtgaaatatgca
acagtcctcatcagatccttgatggagaaaactgcacactaatagatgctctattgggag
accctcagtgtgatggcttccaaaacaagaaatgggacctttttgttgaacgaagcaaag
cccacagcaactgttacccttatgatgtgccggattatgcctcccttaggtcactagttg
cctcatccggcacactggagtttaacaatgaaagcttcaattggactggagtcactcaaa
acggaacaagctctgcttgcataaggagatctaataatagtttctttagtagattgaatt
ggttgacccacttaaacttcaaatacccagcattgaacgtgactatgccaaacaatgaac
>CY084318
tgtgccttgggcaccatgcagtgccaaacggaacgatagtgaaaacaatcacgaatgacc
aaattgaagttactaatgctactgagctggttcagagttcctcaacaggtgaaatatgca
acagtcctcatcagattcttgatggagaaaactgcacactaatagatgctctattgggag
accctcagtgtgatggcttccaaaacaagaaatgggacctttttgttgaacgaagcaaag
cccacagcaactgttacccttatgatgtgccggattatgcctcccttaggtcactagttg
cctcatccggcacactggagtttaacaatgaaagcttcaattggactggagtcactcaaa
acggaacaagctctgcttgcataaggagatctaataatagtttctttagtagattgaatt
ggttgacccacttaaacttcaaatacccagcattgaacgtgactatgccaaacaatgaac
>CY084319
tgtgccttgggcaccatgcagtaccaaacggaacgatagtgaaaacaatcacgaatgacc
aaattgaagttactaatgctactgagctggttcagagttcttcaacaggtgaaatatgcg
acagtcctcatcagatccttgatgggaaaaactgcacactaatagatgctctattgggag
accctcagtgtgatggcttccaagataagaaatgggacctttttgttgaacgcagcaaag
cctacagcaactgttacccttatgatgtgccggattatgcctcccttaggtcactagttg
cctcatccggcacactggaatttaacaatgaaagcttcaattggactggggtcactcaaa
acggaacaagctctgcttgcataaggagatctaaaaacagtttctttagtagattgaatt
ggttgacccacttaaacttcaaatactcagcattgaacgtgactatgccgaacaatgaac
>CY084320
tgtgccttgggcaccatgcagtaccaaacggaacgatagtgaaaacaatcacgaatgacc
aaattgaagttactaatgctactgagctggttcagagttcttcaacaggtgaaatatgcg
acagtcctcatcagatccttgatgggaaaaactgcacactaatagatgctctattgggag
accctcagtgtgatggcttccaagataagaaatgggacctttttgttgaacgcagcaaag
cctacagcaactgttacccttatgatgtgccggattatgcctcccttaggtcactagttg
cctcatccggcacactggaatttaacaatgaaagcttcaattggactggggtcactcaaa
acggaacaagctctgcttgcataaggagatctaaaaacagtttctttagtagattgaatt
ggttgacccacttaaacttcaaatactcagcattgaacgtgactatgccgaacaatgaac
>CY084321
tgtgccttgggcaccatgcagtaccaaacggaacgatagtgaaaacaatcacgaatgacc
aaattgaagttactaatgctactgagctggttcagagttcttcaacaggtgaaatatgcg
acagtcctcatcagatccttgatgggaaaaactgcacactaatagatgctctattgggag
accctcagtgtgatggcttccaagataagaaatgggacctttttgttgaacgcagcaaag
cctacagcaactgttacccttatgatgtgccggattatgcctcccttaggtcactagttg
cctcatccggcacactggaatttaacaatgaaagcttcaattggactggggtcactcaaa
acggaacaagctctgcttgcataaggagatctaaaaacagtttctttagtagattgaatt
ggttgacccacttaaacttcaaatactcagcattgaacgtgactatgccgaacaatgaac
>CY084322
tgtgccttgggcaccatgcagtaccaaacggaacgatagtgaaaacaatcacgaatgacc
aaattgaagttactaatgctactgagctggttcagagttcttcaacaggtgaaatatgcg
acagtcctcatcagatccttgatgggaaaaactgcacactaatagatgctctattgggag
accctcagtgtgatggcttccaagataagaaatgggacctttttgttgaacgcagcaaag
cctacagcaactgttacccttatgatgtgccggattatgcctcccttaggtcactagttg
cctcatccggcacactggaatttaacaatgaaagcttcaattggactggggtcactcaaa
acggaacaagctctgcttgcataaggagatctaaaaacagtttctttagtagattgaatt
ggttgacccacttaaacttcaaatactcagcattgaacgtgactatgccgaacaatgaac
>CY084323
tgtgccttgggcaccatgcagtaccaaacggaacgatagtgaaaacaatcacgaatgacc
aaattgaagttactaatgctactgagctggttcagagttcttcaacaggtgaaatatgcg
acagtcctcatcagatccttgatgggaaaaactgcacactaatagatgctctattgggag
accctcagtgtgatggcttccaagataagaaatgggacctttttgttgaacgcagcaaag
cctacagcaactgttacccttatgatgtgccggattatgcctcccttaggtcactagttg
cctcatccggcacactggaatttaacaatgaaagcttcaattggactggggtcactcaaa
acggaacaagctctgcttgcataaggagatctaaaaacagtttctttagtagattgaatt
ggttgacccacttaaacttcaaatactcagcattgaacgtgactatgccgaacaatgaac
>CY084324
tgtgccttgggcaccatgcagtgccaaacggaacgatagtgaaaacaatcacgaatgacc
aaattgaagttactaatgctactgagctggttcagagttcctcaacaggtgaaatatgca
acagtcctcatcagatccttgatggagaaaactgcacactaatagatgctctattgggag
accctcagtgtgatggcttccaaaacaagaaatgggacctttttgttgaacgaagcaaag
cccacagcaactgttacccttatgatgtgccggattatgcctcccttaggtcactagttg
cctcatccggcacactggagtttaacaatgaaagcttcaattggactggagtcactcaaa
acggaacaagctctgcttgcataaggagatctaataatagtttttttagtagattgaatt
ggttgacccacttaaacttcaaatacccagcattgaacgtgactatgccaaacaatgaac
>CY084325
tgtgccttgggcaccatgcagtgccaaacggaacgatagtgaaaacaatcacgaatgacc
aaattgaagttactaatgctactgagctggttcagagttcctcaacaggtgaaatatgca
acagtcctcatcagatccttgatggagaaaactgcacactaatagatgctctattgggag
accctcagtgtgatggcttccaaaacaagaaatgggacctttttgttgaacgaagcaaag
cccacagcaactgttacccttatgatgtgccggattatgcctcccttaggtcactagttg
cctcatccggcacactggagtttaacaatgaaagcttcaattggactggagtcactcaaa
acggaacaagctctgcttgcataaggagatctaataatagtttctttagtagattgaatt
ggttgacccacttaaacttcaaatacccagcattgaacgtgactatgccaaacaatgaac
>CY084326
tgtgccttgggcaccatgcagtgccaaacggaacgatagtgaaaacaatcacgaatgacc
aaattgaagtcactaatgctactgagctggttcagagttcctcaacaggtgaaatatgca
acagtcctcatcagatccttgatggagaaaactgcacactaatagatgctctattgggag
accctcagtgtgatggcttccaaaacaagaaatgggacctttttgttgaacgaagcaaag
cccacagcaactgttacccttatgatgtgccggattatgcctcccttaggtcactagttg
cctcatccggcacactggagtttaacaatgaaagcttcaattggactggagtcactcaaa
acggaacaagctctgcttgcataaggagatctaataatagtttctttagtagattgaatt
ggttgacccacttaaacttcaagtacccagcattgaacgtgactatgccaaacaatgaac
>CY084327
tgtgccttgggcaccatgcagtaccaaacggaacgatagtgaaaacaatcacgaatgacc
aaattgaagttactaatgctactgagctggttcagagttcctcagcaggtgaaatatgcg
acagtcctcatcatatccttgatggagaaaactgcacactaatagatgctctattgggag
accctcagtgtgatggcttccaaaataagaaatgggacctttttgttgaacgaagcagag
cctacagcaactgttacccttatgatgtgccggattatgcctcccttaggtcactagttg
cctcatccggcacactggagtttaacaatgaaagcttcaattggactggagtcactcaaa
acggaacaagctctgcttgcataaggagatctaataatagtttctttagtagattgaatt
ggttgacccacttaaacttcaaatacccagcattgaacgtgactatgccaaacaatgaac
>CY084328
tgtgccttgggcaccatgcagtgccaaacggaacgatagtgaaaacaatcacgaatgacc
aaattgaagttactaatgctactgagctggttcagagttcctcaacaggtgaaatatgca
acagtcctcatcagatccttgatggagaaaactgcacactaatagatgctctattgggag
accctcagtgtgatggcttccaaaacaagaaatgggacctttttgttgaacgaagcaaag
cccacagcaactgttacccttatgatgtgccggattatgcctcccttaggtcactagttg
cctcatccggcacactggagtttaacaatgaaagcttcaattggactggagtcactcaaa
acggaacaagctctgcttgcataaggagatctaataatagtttctttagtagattgaatt
ggttgacccacttaaacttcaaatacccagcattgaacgtgactatgccaaacaatgaac
>CY084329
tgtgccttgggcaccatgcagtgccaaacggaacgatagtgaaaacaatcacgaatgacc
aaattgaagttactaatgctactgagctggttcagagttcctcaacaggtgaaatatgca
acagtcctcatcagatccttgatggagaaaactgcacactaatagatgctctattgggag
accctcagtgtgatggcttccaaaacaagaaatgggacctttttgttgaacgaagcaaag
cccacagcaactgttacccttatgatgtgccggattatgcctcccttaggtcactagttg
cctcatccggcacactggagtttaacaatgaaagcttcaattggactggagtcactcaaa
acggaacaagctctgcttgcataaggagatctaataatagtttctttagtagattgaatt
ggttgacccacttaaacttcaaatacccagcattgaacgtgactatgccaaacaatgaac
>CY084330
tgtgccttgggcaccatgcagtgccaaacggaacgatagtgaaaacaatcacgaatgacc
aaattgaagttactaatgctactgagctggttcagagttcctcaacaggtgaaatatgca
acagtcctcatcagatccttgatggagaaaactgcacactaatagatgctctattgggag
accctcagtgtgatggcttccaaaacaagaaatgggacctttttgttgaacgaagcaaag
cccacagcaactgttacccttatgatgtgccggattatgcctcccttaggtcactagttg
cctcatccggcacactggagtttaacaatgaaagcttcaattggactggagtcactcaaa
acggaacaagctctgcttgcataaggagatctaataatagtttctttagtagattgaatt
ggttgacccacttaaacttcaaatacccagcattgaacgtgactatgccaaacaatgaac
>CY084331
tgtgccttgggcaccatgcagtgccaaacggaacgatagtgaagacaatcacgaatgacc
aaattgaagttactaatgctactgagctggttcagagttcctcaacaggtgaaatatgca
acagtcctcatcagatccttgatggagaaaactgcacactaatagatgctctattgggag
accctcagtgtgatggcttccaaaacaagaaatgggacctttttgttgaacgaagcaaag
cccacagcaactgttacccttatgatgtgccggattatgcctcccttaggtcactagttg
cctcatccggcacactggagtttaacaatgaaagcttcaattggacaggagtcactcaaa
acggaacaagctctgcttgcataaggagatctaataatagtttctttagtagattgaatt
ggttgacccacttaaacttcaaatacccagcattgaacgtgactatgccaaacaatgaac
>CY084332
tgtgccttgggcaccatgcagtgccaaacggaacgatagtgaaaacaatcacgaatgacc
aaattgaagttactaatgctactgagctggttcagagttcctcaacaggtgaaatatgca
acagtcctcaccagatccttgatggagaaaactgcacactaatagatgctctattgggag
accctcagtgtgatggcttccaaaacaagaaatgggacctttttgttgaacgaaacaaag
cccacagcaactgttacccttatgatgtgccggattatgcctcccttaggtcactagttg
cctcatccggcacactggagtttaacaatgaaagcttcaattggactggagtcactcaaa
acggaacaagctctgcttgcgtaaggagatctaataatagtttctttagtagattgaatt
ggttgacccacttaaacttcaaatacccagcattgaacgtgactatgccaaacaatgaac
>CY084333
tgtgccttgggcaccatgcagtgccaaacggaacgatagtgaaaacaatcacgaatgacc
aaattgaagttactaatgctactgagctggttcagagttcctcaacaggtgaaatatgca
acagtcctcatcagatccttgatggagaaaactgcacactaatagatgctctattgggag
accctcagtgtgatggcttccaaaacaagaaatgggacctttttgttgaacgaagcaaag
cccacagcaactgttacccttatgatgtgccggattatgcctcccttaggtcactagttg
cctcatccggcacactggagtttaacaatgaaagcttcaattggactggagtcactcaaa
acggaacaagctctgcttgcataaggagatctaataatagtttctttagtagattgaatt
ggttgacccacttaaacttcaaatacccagcattgaacgtgactatgccaaacaatgaac
>CY091557
tgtgccttgggcaccatgcagtgccaaacggaacgatagtgaaaacaatcacgaatgaca
aaattgaagttactaatgctactgagctggttcagagttcctcaacaggtgaaatatgca
acagtcctcatcagatccttgatggagaaaactgcacactaatagatgctctattgggag
accctcagtgtgatggcttccaaaacaagaaatgggacctttttgttgaacgaagcaaag
cccacagcaactgttacccttatgatgtgccggattatgcctcccttaggtcactagttg
ccgcatccggcacactggagtttaacaatgaaagcttcaattggactggagtcactcaaa
acggaacaagctctgcttgcataaggagatctaataatagtttctttagtagattgaatt
ggttgacccacttaaacttcaaatacccagcattgaacgtgactatgccaaacaatgaac
>CY091565
tgtgccttgggcaccatgcagtaccaaacggaacgatagtgaaaacaatcacgaatgacc
aaattgaagttactaatgctactgagctggttcagagttcctcagcgggtgaaatatgcg
acagtcctcatcatatccttgatggagaaaactgcacactaatagatgctctattgggag
accctcagtgtgatggcttccaaaataagaaatgggacctttttgttgaacgaagcagag
cctacagcaactgttacccttatgatgtgccggattatgcctcccttaggtcactagttg
cctcatccggcacactggagtttaacaatgaaagcttcaattggactggagtcactcaaa
acggaacaagctctgcttgcataaggagatctaataatagtttctttagtagattgaatt
ggttgacccacttaaacttcaaatacccagcattgaacgtgactatgccaaacaatgaac
>CY091573
tgtgccttgggcaccatgcagtgccaaacggaacgatagtgaaaacaatcacgaatgacc
aaattgaagttactaatgctactgagctggttcagagttcctcaacaggtgaaatatgca
acagtcctcatcagatccttgatggagaaaactgcacactaatagatgctctattgggag
accctcagtgtgatggcttccaaaacaagaaatgggacctttttgttgaacgaagcaaag
cccacagcaactgttacccttatgatgtgccggattatgcctcccttaggtcactagttg
cctcatccggcacactggagtttaacaatgaaagcttcaattggactggagtcactcaaa
acggaacaagctctgcttgcataaggagatctaataatagtttctttagtagattgaatt
ggttgacccacttaaacttcaaatacccagcattgaacgtgactatgccaaacaatgaac
>CY091581
tgtgccttgggcaccatgcagtgccaaacggaacgatagtgaaaacaatcacgaatgacc
aaattgaagttactaatgctactgagctggttcagagttcctcaacaggtgaaatatgca
acagtcctcatcagatccttgatggagaaaactgcacactaatagatgctctattgggag
accctcagtgtgatggcttccaaaacaagaaatgggacctttttgttgaacgaagcaaag
cccacagcaactgttacccttatgatgtgccggattatgcctcccttaggtcactagttg
cctcatccggcacactggagtttaacaatgaaagcttcaattggactggagtcactcaaa
acggaacaagctctgcttgcataaggagatctaataatagtttctttagtagattgaatt
ggttgacccacttaaacttcaaatacccagcattgaacgtgactatgccaaacaatgaac
>CY092265
tgtgccttgggcaccatgcagtgccaaacggaacgatagtgaaaacaatcacgaatgacc
aaattgaagttactaatgctactgagctggttcagagttcctcaacaggtgaaatatgca
acagtcctcatcagatccttgatggagaaaactgcacactaatagatgctctattgggag
accctcagtgtgatggcttccaaaacaagaaatgggacctttttgttgaacgaagcaaag
cccacagcaactgttacccttatgatgtgccggattatgcctcccttaggtcactagttg
cctcatccggcacactggagtttaacaatgaaagcttcaattggactggagtcactcaaa
acggaacaagctctgcttgcataaggagatctaataatagtttctttagtagattgaatt
ggttgacccacttaaacttcaaatacccagcattgaacgtgactatgccaaacaatgaac
>CY092273
tgtgccttgggcaccatgcagtgccaaacggaacgatagtgaaaacaatcacgaatgacc
aaattgaagttactaatgctactgagctggttcagagttcctcaacaggtgaaatatgca
acagtcctcatcagatccttgatggagaaaactgcacactaatagatgctctattgggag
accctcagtgtgatggcttccaaaacaagaaatgggacctttttgttgaacgaagcaaag
cccacagcaactgttacccttatgatgtgccggattatgcctcccttaggtcactagttg
cctcatccggcacactggagtttaacaatgaaagcttcaattggactggagtcactcaaa
acggaacaagctctgcttgcataaggagatctaataatagtttctttagtagattgaatt
ggttgacccacttaaacttcaaatacccagcattgaacgtgactatgccaaacaatgaac
>CY092281
tgtgccttgggcaccatgcagtgccaaacggaacgatagtgaaaacaatcacgaatgacc
aaattgaagttactaatgctactgagctggttcagagttcctcaacaggtgaaatatgca
acagtcctcatcagatccttgatggagaaaactgcacactaatagatgctctattgggag
accctcagtgtgatggcttccaaaacaagaaatgggacctttttgttgaacgaagcaaag
cccacagcaactgttacccttatgatgtgccggattatgcctcccttaggtcactagttg
cctcatccggcacactggagtttaacaatgaaagcttcaattggactggagtcactcaaa
acggaacaagctctgcttgcataaggagatctaataatagtttctttagtagattgaatt
ggttgacccacttaaacttcaaatacccagcattgaacgtgactatgccaaacaatgaac
>CY092289
tgtgccttgggcaccatgcagtaccaaacggaacgatagtgaaaacaatcacgaatgacc
aaattgaagttactaatgctactgagctggttcagagttcctcaacaggtgaaatatgcg
acagtcctcatcagatccttgatggagaaaactgcacactaatagatgctctattgggag
accctcagtgtgatggcttccaaaataagaaatgggacctttttgttgaacgaagcaaag
cctacagcaactgttacccttatgatgtgccggattatgcctcccttaggtcactagttg
cctcatccggcacactggagtttaacaatgaaagcttcaattggactggagtcactcaaa
acggaacaagctctgcctgcataaggagatctaataatagtttctttagtagattgaatt
ggttgacccacttaaacttcaaatacccagcattgaacgtgactatgccaaacaatgaac
>CY092297
tgtgccttgggcaccatgcagtaccaaacggaacgatagtgaaaacaatcacgaatgacc
aaattgaagttactaatgctactgagctggttcagagttcctcaacaggtgaaatatgcg
acagtcctcatcagatccttgatggagaaaactgcacactaatagatgctctattgggag
accctcagtgtgatggcttccaaaataagaaatgggacctttttgttgaacgaagcaaag
cctacagcaactgttacccttatgatgtgccggattatgcctcccttaggtcactagttg
cctcatccggcacactggagtttaacaatgaaagcttcaattggactggagtcactcaaa
acggaacaagctctgcttgcataaggagatctaataatagtttctttagtagattgaatt
ggttgacccacttaaacttcaaatacccagcattgaacgtgactatgccaaacaatgaac
>CY093567
tgtgccttgggcaccatgcagtgccaaacggaacgatagtgaaaacaatcacgaatgacc
aaattgaagttactaatgctactgagctggttcagagttcctcaacaggtgaaatatgca
acagtcctcatcagatccttgatggagaaaactgcacactaatagatgctctattgggag
accctcagtgtgatggcttccaaaacaagaaatgggacctttttgttgaacgaagcaaag
cccacagcaactgttacccttatgatgtgccggattatgcctcccttaggtcactagttg
cctcatccggcacactggagtttaacaatgaaagcttcaattggactggagtcactcaaa
acggaacaagctctgcttgcataaggagatctaataatagtttctttagtagattgaatt
ggttgacccacttaaacttcaaatacccagcattgaatgtgactatgccaaacaatgaac
>CY093575
tgtgccttgggcaccatgcagtgccaaacggaacgatagtgaaaacaatcacgaatgacc
aaattgaagttactaatgctactgagctggttcagagttcctcaacaggtgaaatatgca
acagtcctcatcagatccttgatggagaaaactgcacactaatagatgctctattgggag
accctcagtgtgatggcttccaaaacaagaaatgggacctttttgttgaacgaagcaaag
cccacagcaactgttacccttatgatgtgccggattatgcctcccttaggtcactagttg
cctcatccggcacactggagtttaacaatgaaagcttcaattggactggagtcactcaaa
acggaacaagctctgcttgcataaggagatctaataatagtttctttagtagattgaatt
ggttgacccacttaaacttcaaatacccagcattgaatgtgactatgccaaacaatgaac
>CY099724
tgtgcctggggcaccatgcagtaccaaacggaacgatagtgaaaacaatcacgaatgacc
aaattgaagttaccaatgctactgagctggttcagagttcctcagcaggtgaaatatgcg
acagtcctcatcagatccttgatggagaaaactgcacactaatagatgctctattgggag
accctcagtgtgatggcttccaaaataagaaatgggacctttttgttgaacgaagcaaag
cctacagcaactgttacccttatgatgtgccggattatgcctcccttaggtcactagttg
cctcatccggcacactggagtttaacaatgaaagcttcaattggactggagtcactcaaa
acggaacaagctctgcttgcataaggagatctaataatagtttctttagtagattgaatt
ggttgacccacttaaacttcaaatacccagcattgaacgtgactatgccaaacaatgaac
>CY099725
tgtgcctggggcaccatgcagtaccaaccggaacgatagtgaaaacaatcacgaatgacc
aaattgaagtcactaatgctactgagctggttcagagttcctcagcaggtgaaatatgcg
acagtcctcatcagatccttgatggagaaaactgcacactaatagatgctctattgggag
accctcagtgtgatggcttccaaaataagaaatgggacctttttgttgaacgaagcagag
cctacagcaactgttacccttatgatgtaccggattatgcctcccttaggtcactagttg
cctcaaccggcacactggagtttaacaatgaaagcttcaaatggaccggagtcactcaaa
acggaacaagctctgcttgcataaggggatctaataatagtttctttagtagattgaatt
ggttgacccacttaaacttcaaatacccagcattgaacgtgactatgccaaacaatgaac
>CY099953
tgtgccttgggcaccatgcagtgccaaacggaacgatagtgaaaacaatcacgaatgacc
aaattgaagttactaatgctactgagctggttcagagttcctcaacaggtgaaatatgca
acagtcctcatcagatccttgatggagaaaactgcacactaatagatgctctattgggag
accctcagtgtgatggcttccaaaacaagaaatgggacctttttgttgaacgaagcaaag
cccacagcaactgttacccttatgatgtgccggattatgcctcccttaggtcactagttg
cctcatccggcacactggagtttaacaatgaaagcttcaattggactggagtcactcaaa
acggaacaagctctgcttgcataaggagatctaataatagtttctttagtagattgaatt
ggttgacccacttaaacttcaaatacccagcattgaacgtgactatgccaaacaatgaac
>CY099979
tgtgccttgggcatcatgcagtaccaaacggaacgatagtgaaaacaatcacgaatgacc
aaattgaagttactaatgctactgagctggttcagaattcctcaacaggtgaaatatgcg
acagtcctcatcagatcattgatggagaaaactgcacactaatagatgctctattgggag
accctcagtgtgatggcttccaaaataagaaatgggacctttttgttgaacgaagcaaag
cctacagcaactgttacccttatgatgtgccggattatgcctcccttaggtcactagttg
cctcatccggcacactggagtttaacaatgaaagcttcaattggactggagtcactcaaa
acggaacaagctctgcttgcataaggagatctaataatagtttctttagtagattgaatt
ggttgacccacttaaacttcaaatacccagcattgaacgtgactatgccaaacaatgaac
>CY099980
tgtgccttgggcaccatgcagtgccaaacggaacgatagtgaaaacaatcacgaatgacc
aaattgaagttactaatgctactgagctggttcagagttcctcaacaggtgaaatatgca
acagtcctcatcagatccttgatggagaaaactgcacactaatagatgctttattgggag
accctcagtgtgatggcttccaaaacaagaaatgggacctttttgttgaacgaagcaaag
cccacagcaactgttacccttatgatgtgccggattatgcctcccttaggtcactagttg
cctcatccggcacactggagtttaacaatgaaagcttcaattggactggagtcactcaaa
acggaacaagctctgcttgcataaggagatctaataatagtttctttagtagattgaatt
ggttgacccacttaaacttcaaatacccagcattgaacgtgactatgccaaacaatgaac
>CY099981
tgtgccttgggcaccatgcaktgccaaacggaacgatagtgaaaacaatcacgaatgacc
aaattgaagttactaatgctactgagctggttcagagttcctcaacaggtgaaatatgca
acagtcctcatcagatccttgatggagaaaactgcacactaatagatgctctattgggag
accctcagtgtgatggcttccaaaacaagaaatgggacctttttgttgaacgaagcaaag
cccacagcaactgttacccttatgatgtgccagattatgcctcccttaggtcactagttg
cctcatccggcacactggagtttaacaatgaaagcttcaattggactggagtcactcaaa
acggaacaagctctgcttgcataaggagatctaataatagtttctttagtagattgaatt
ggttgacccacttaaacttcaaatacccagcattgaacgtgactatgccaaacaatgaac
>CY099982
tgtgccttgggcaccatgcagtgccaaacggaacgatagtgaaaacaatcacgaatgacc
aaattgaagttactaatgctactgagctggttcagagttcctcaacaggtgaaatatgca
acagtcctcatcagatccttgatggagaaaactgcacactaatagatgctctattgggag
accctcagtgtgatggcttccaaaacaagaaatgggacctttttgttgaacgaagcaaag
cccacagcaactgttacccttatgatgtgccggattatgcctcccttaggtcactagttg
cctcatccggcacactggagtttaacaatgaaagcttcaattggactggagtcactcaaa
acggaacaagctctgcttgcataaggagatctaataatagtttctttagtagattgaatt
ggttgacccacttaaacttcaaatacccagcattgaacgtgactatgccaaacaatgaac
>CY099984
tgtgccttgggcaccatgcagtgccaaacggaacgatagtgaaaacaatcacgaatgacc
aaattgaagttactaatgctactgagctggttcagagttcctcaacaggtgaaatatgca
acagtcctcatcagatccttgatggagaaaactgcacactaatagatgctctattgggag
accctcagtgtgatggcttccaaaacaagaaatgggacctttttgttgaacgaagcaatg
cccacagcaactgttacccttatgatgtgccggattatgcctcccttaggtcactagttg
cctcatccggcacactggagtttaacaatgaaagcttcaattggactggagtcactcaaa
acggaacaagctctgcttgcataaggagatctaataatagtttctttagtagattgaatt
ggttgacccacttaaacttcaaatacccagcattgaacgtgactatgccaaacaatgaac
>CY099986
tgtgccttgggcaccatgcagtaccaaacggaacgatagtgaaaacaatcacgaatgacc
aaattgaagttactaatgctactgagctggttcagaattcctcaacaggtgaaatatgcg
acagtcctcatcagatcattgatggagaaaactgcacactaatagatgctctattgggag
accctcagtgtgatgacttccaaaataagaaatgggacctttttgttgaacgaagcaaag
cctacagcaactgttacccttatgatgtgccggattatgsctcccttaggtcactagttg
cctcatccggcacactggagtttaacaatgaaagcttcaattggactggagtcactcaaa
acggaacaagctctgcttgcataaggagatctaataatagtttctttagtagattgaatt
ggttaacccacttaaacttcaaatacccagcattgaacgtgaytatgccaaacaatgaac
>CY099987
tgtgccttgggcaccatgcagtgccaaacggaacgatagtgaaaacaatcacgaatgacc
aaattgaagttactaatgctactgagctggttcagagttcctcaacaggtgaaatatgca
acagtcctcatcagatccttgatggagaaaactgcacactaatagatgctctattgggag
accctcagtgtgatggcttccaaaacaagaaatgggacctttttgttgaacgaagcaaag
cccacagcaactgttacccttatgatgtgccggattatgcctcccttaggtcactagttg
cctcatccggcacactggagtttaacaatgaaagcttcaattggactggagtcactcaaa
acggaacaagctctgcttkcataaggagatctaataatagtttctttagtagattgaatt
ggttgacccacttaaacttcaaatacccagcattgaacgtgactatgccaaacaatgaac
>CY099989
tgtgccttgggcaccatgcagtgccaaacggaacgatagtgaaaacaatcacgaatgacc
aaattgaagttactaatgctactgagctggttcagagttcctcaacaggtgaaatatgca
acagtcctcatcagatccttgatggagaaaactgcacactaatagatgctctattgggag
accctcagtgtgatggcttccaaaacaagaaatgggacctttttgttgaacgaagcaaag
cccacagcaactgttacccttatgatgtgccggattatgcctcccttaggtcactagttg
cctcatccggcacactggagtttaacaatgaaagcttcaattggactggagtcactcaaa
acggaacaagctctgcttgcataaggagatctaataatagtttctttagtagattgaatt
ggttgacccacttaaacttcaaatacccagcattgaacgtaactatgccaaacaatgaac
>CY099990
tgtgccttgggcaccatgcagtgccaaacggaacgatagtgaaaacaatcacgaatgacc
aaattgaagttactaatgctactgagctggttcagagttcctcaacaggtgaaatatgca
acagtcctcatcagatccttgatggagaaaactgcacactaatagatgctctattgggag
accctcagtgtgatggcttccaaaacaagaaatgggacctttttgttgaacgaagcaaag
cccacagcaactgttacccttatgatgtgccggattatgcctcccttaggtcactagttg
cctcatccggcacactggagtttaacaatgaaagcttcaattggactggagtcactcaaa
acggaacaagctctgcttgcataaggagatctaataatagtttctttagtagattgaatt
ggttgacccacttaaacttcaaatacccagcattgaacgtgactatgccaaacaatgaac
>CY099991
tgtgccttgggcaccatgcagtgccaaacggaacgatagtgaaaacaatcacgaatgacc
aaattgaagttactaatgctactgagctggttcagagttcctcaacaggtgaaatatgca
acagtcctcatcagatccttgatggagaaaactgcacactaatagatgctctattgggag
accctcagtgtgatggcttccaaaacaagaaatgggacctttttgttgaacgaagcaaag
cccacagcaactgttacccttatgatgtgccggattatgcctcccttaggtcactagttg
cctcatccggcacactggagtttaacaatgaaagcttcaattggactggagtcactcaaa
acggaacaagctctgcttgcataaggagatctaataatagtttctttagtagattgaatt
ggttgacccacttaaacttcaaatacccagcattgaacgtgactatgccaaacaatgaac
>CY099993
tgtgccttgggcaccatgcagtgccaaacggaacgatagtgaaaacaatcacgaatgacc
aaattgaagttactaatgctactgagctggttcagagttcctcaacaggtgaaatatgca
acagtcctcatcagatccttgatggagaaaactgcacactaatagatgctctattgggag
accctcagtgtgatggcttccaaaacaagaaatgggacctttttgttgaacgaagcaaag
cccacagcaactgttacccttatgatgtgccggattatkcctcccttaggtcactagttg
cctcatccggcacactggagtttaacaatgaaagcttcaattggactggagtcactcaaa
acggaacaagctctgcttgcataaggagatctaataatagtttctttagtagattgaatt
ggttgacccacttaaacttcaaatacccagcattgaacgtgactatgccaaacaatgaac
>CY107066
tgtgcctgggacaccatgcagtaccaaacggaacgttagtgaaaacaatcacggatgacc
aaattgaggtgactaatgctactgagctggttcagagttcctcaacaggtagaatatgca
atagtcctcaccaaatccttgatgggaaaaattgcacactgatagatgctctattgggag
accctcattgtgatgatttccaaaacaaggaatgggaccttttcgttgaacgaagcacag
cctacaacaactgttacccttattatgtgccggatcatgcctcccttaggtcactagttg
cctcatccggctccatggaatttacccaagaaagcttcaattggactggagtttctcaag
atggatcaagctatacttgcagaaggaaatctgacaacagtttctttagtagattgaatt
ggttgtataatttgaattacaaatatccagcgctgaacgttgctatgccaaataatgaca
>CY110978
tgtgccttgggcaccatgcagtgccaaacggaacgatagtgaaaacaatcacgaatgacc
aaattgaagttactaatgctactgagctggttcagagttcctcaacaggtgaaatatgca
acagtcctcatcagatccttgatggagaaaactgcacactaatagatgctctattgggag
accctcagtgtgatggcttccaaaacaagaaatgggacctttttgttgaacgaagcaaag
cccacagcaactgttacccttatgatgtgccggattatgcctcccttaggtcactagttg
cctcatccggcacactggagtttaacaatgaaagcttcaattggactggagtcactcaaa
acggaacaagctctgcttgcataaggagatctaataatagtttctttagtagattgaatt
ggttgacccacttaaacttcaaatacccagcattgaacgtgactatgccaaacaatgaac
>CY110979
tgtgccttgggcaccatgcagtgccaaacggaacgatagtgaaaacgatcacgaatgacc
aaattgaagttactaatgctactgagctggttcagagttcctcaacaggtgaaatatgca
acagtcctcatcagatccttgatggagaaaactgcacactaatagatgctctattgggag
accctcagtgtgatggcttccaaaacaagaaatgggacctttttgttgaacgaagcaaag
cccacagcaactgttacccttatgatgtgccggattatgcctcccttaggtcactagttg
cctcatccggcacactggagtttaacaatgaaagcttcaattggactggagtcactcaaa
acggaacaagctctgcttgcataaggagatctaataatagtttctttagtagattgaatt
ggttgacccacttaaacttcaaatacccagcattgaacgtgaccatgccaaacaatgaac
>CY110980
tgtgccttgggcaccatgcagtgccaaacggaacgatagtgaaaacaatcacgaatgacc
aaattgaagttactaatgctactgagctggttcagagttcctcaacaggtgaaatatgca
acagtcctcatcagatccttgatggagaaaactgcacactaatagatgctctattgggag
accctcagtgtgatggcttccaaaacaagaaatgggacctttttgttgaacgaagcaaag
cccacagcaactgttacccttatgatgtgccggattatgcctcccttaggtcactagttg
cctcatccggcacactggagtttaacaatgaaagcttcaattggactggagtcactcaaa
acggaacaagctctgcttgcataaggagatctaataatagtttctttagtagattgaatt
ggttgacccacttaaacttcaaatacccagcattgaacgtgactatgccaaacaatgaac
>CY110981
tgtgccttgggcaccatgcagtgccaaacggaacgatagtgaaaacaatcacgaatgacc
aaattgaagttactaatgctactgagctggttcagagttcctcaacaggtgaaatatgca
acagtcctcatcagatccttgatggagaaaactgcacactaatagatgctctattgggag
accctcagtgtgatggcttccaaaacaagaaatgggacctttttgttgaacgaagcaaag
cccacagcaactgttacccttatgatgtgccggattatgcctcccttaggtcactagttg
cctcatccggcacactggagtttaacaatgaaagcttcaattggactggagtcactcaaa
acggaacaagctctgcttgcataaggagatctgataatagtttctttagtagattgaatt
ggttgacccacttaaacttcaaatacccagcattgaacgtgactatgccaaacaatgaac
>CY110982
tgtgccttgggcaccatgcagtgccaaacggaacgatagtgaaaacaatcacgaatgacc
aaattgaagttactaatgctactgagctggttcagagttcctcaacaggtgaaatatgca
acagtcctcatcagatccttgatggagaaaactgcacactaatagatgctctattgggag
accctcagtgtgatggcttccaaaacaagaaatgggacctttttgttgaacgaagcaaag
cccacagcaactgttacccttatgatgtgccggattatgcctcccttaggtcactagttg
cctcatccggcacactggagtttaacaatgaaagcttcaattggactggagtcactcaaa
acggaacaagctctgcttgcataaggagatccaataatagtttctttagtagattgaatt
ggttgacccacttaaacttcaaatacccagcattgaacgtgactatgccaaacaatgaac
>CY110983
tgtgccttgggcaccatgcagtgccaaatggaacgatagtgaaaacaatcacgaatgacc
aaattgaagttactaatgctactgagctggttcagagttcctcaacaggtgaaatatgca
acagtcctcatcagatccttgatggagaaaactgcacactaatagatgctctattgggag
accctcagtgtgatggcttccaaaacaagaaatgggacctttttgttgaacgaagcaaag
cccacagcaactgttacccttatgatgtgccggattatgcctctcttaggtcactagttg
cctcatccggcacactggagtttaacaatgaaagcttcaattggactggagtcactcaaa
acggaacaagctctgcttgcataaggagatctaataatagtttctttagtagattgaatt
ggttgacccacttaaacttcaaatacccagcattgaacgtgactatgccaaacaatgaac
>CY110984
tgtgccttgggcaccatgcagtgccaaacggaacgatagtgaaaacaatcacgaatgacc
aaattgaagttactaatgctactgagctggttcagagttcctcaacaggtgaaatatgca
acagtcctcatcagatccttgatggagaaaactgcacactaatagatgctctattgggag
accctcagtgtgatggcttccaaaacaagaaatgggacctttttgttgaacgaagcaaag
cccacagcaactgttacccttatgatgtgccggattatgcctcccttaggtcactagttg
cctcatccggcacactggagtttaacaatgaaagcttcaattggactggagtcactcaaa
acggaacaagctctgcttgcataaggagatctaataatagtttctttagtagattgaatt
ggttgacccacttaaacttcaaatacccagcattgaacgtgactatgccaaacaatgaac
>CY110985
tgtgccttgggcaccatgcagtgccaaacggaacgatagtgaaaacaatcacgaatgacc
aaattgaagttactaatgctactgagctggttcagaattcctcaacaggtgaaatatgca
acagtcctcatcagatccttgatggagaaaactgcacactaatagatgctctattgggag
accctcagtgtgatggcttccaaaacaagaaatgggacctttttgttgaaaggagcaaag
cccacagcaactgttacccttatgatgtgccggattatgcctcccttaggtcactagttg
cctcatccggcacactggagtttaacaatgaaagcttcaattggactggagtcactcaaa
acggaacaagctctgcttgcataaggagatctaataatagtttctttagtagattgaatt
ggttgacccacttaaacttcaaatacccagcattgaacgtgactatgccaaacaatgaac
>CY110990
tgtgccttgggcaccatgcagtgccaaacggaacgatagtgaaaacaatcacgaatgacc
aaattgaagttactaatgctactgagctggttcagagttcctcaacaggtgagatatgca
acagtcctcatcagatccttgatggagaaaactgcacactaatagatgctctattggggg
accctcagtgtgatggcttccaaaacaagaaatgggacctttttgttgaacgaagcaaag
cccacagcaactgttacccttatgatgtgccggattatgcctcccttaggtcactagttg
cctcatccggcacactggagtttaacaatgaaagcttcaattggactggagtcactcaaa
acggaacaagctctgcttgcataaggagatctaataatagtttctttagtagattgaatt
ggttgacccacttaaacttcaaatacccagcattgaacgtgactatgccaaacaatgaac
>CY110991
tgtgccttgggcaccatgcagtgccaaacggaacgatagtgaaaacaatcacgaatgacc
aaattgaagttactaatgctactgagctggttcagagttcctcaacaggtgaaatatgca
acagtcctcatcagatccttgatggagaaaactgcacactaatagatgctctattgggag
accctcagtgtgatggcttccaaaacaagaaatgggacctttttgttgaacgaagcaaag
cccacagcaactgttacccttatgatgtgccggattatgcctcccttaggtcactagttg
cctcatccggcacactggagtttaacaatgaaagcttcaattggactggagtcactcaaa
acggaacaagctctgcttgcataaggagatctaataatagtttctttagtagattgaatt
ggttgacccacttaaacttcaaatacccagcattgaacgtgactatgccaaacaatgaac
>CY110992
tgtgccttgggcaccatgcagtgccaaacggaacgatagtgaaaacaatcacgaatgacc
aaattgaagttactaatgctactgagctggttcagagttcctcaacaggtgaaatatgca
acagtcctcatcagatccttgatggagaaaactgcacactaatagatgctctattgggag
accctcagtgtgatggcttccaaaacaagaaatgggacctttttgttgaacgaagcaaag
cccacagcaactgttacccttatgatgtgccggattatgcctcccttaggtcactagttg
cctcatccggcacactggagtttaacaatgaaagcttcaattggactggagtcactcaaa
acggaacaagctctgcttgcataaggagatctaataatagtttctttagtagattgaatt
ggttgacccacttaaacttcaaatacccagcattgaacgtgactatgccaaacaatgaac
>CY110993
tgtgccttgggcaccatgcagtgccaaacggaacgatagtgaaaacaatcacgaatgacc
aaattgaagttactaatgctactgagctggttcagagttcctcaacaggtgaaatatgca
acagtcctcatcagatccttgatggagaaaactgcacactaatagatgctctattgggag
accctcagtgtgatggcttccaaaacaagaaatgggacctttttgttgaacgaagcaaag
cccacagcaactgttacccttatgatgtgccggattatgcctcccttaggtcactagttg
cctcatccggcacactggagtttaacaatgaaagcttcaattggactggagtcactcaaa
acggaacaagctctgcttgcataaggagatctaataatagtttctttagtagattgaatt
ggttgacccacttaaacttcaaatacccagcattgaacgtgactatgccaaacaatgaac
>CY110994
tgtgccttgggcaccatgcagtgccaaacggaacgatagtgaaaacaatcacgaatgacc
aaattgaagttactaatgctactgagctggttcagagttcctcaacaggtgaaatatgca
acagtcctcatcagatccttgatggagaaaactgcacactaatagatgctctattgggag
accctcagtgtgatggcttccaaaacaagaaatgggacctttttgttgaacgaagcaaag
cccacagcaactgttacccttatgatgtgccggattatgcctcccttaggtcactagttg
cctcatccggcacactggagtttaacaatgaaagcttcaattggactggagtcactcaaa
acggaacaagctctgcttgcataaggagatctaataatagtttctttagtagattgaatt
ggttgacccacttaaacttcaaatacccagcattgaacgtgactatgccaaacaatgaac
>CY110995
tgtgccttgggcaccatgcagtgccaaacggaacgatagtgaaaacaatcacgaatgacc
aaattgaagttactaatgctactgagctggttcagagttcctcaacaggtgaaatatgca
acagtcctcatcagatccttgatggagaaaactgcacactaatagatgctctattgggag
accctcagtgtgatggcttccaaaacaagaaatgggacctttttgttgaacgaagcaaag
cccacagcaactgttacccttatgatgtgccggattatgcctcccttaggtcactagttg
cctcatccggcacactggagtttaacaatgaaagcttcaattggactggagtcactcaaa
acggaacaagctctgcttgcataaggagatctaataatagtttctttagtagattgaatt
ggttgacccacttaaacttcaaatacccagcattgaacgtgactatgccaaacaatgaac
>CY110996
tgtgccttgggcaccatgcagtgccaaacggaacgatagtgaaaacaatcacgaatgacc
aaattgaagttactaatgctactgagctggttcagagttcctcaacaggtgaaatatgca
acagtcctcatcagatccttgatggagaaaactgcacactaatagatgctctattgggag
accctcagtgtgatggcttccaaaacaagaaatgggacctttttgttgaacgaagcaaag
cccacagcaactgttacccttatgatgtgccggattatgcctcccttaggtcactagttg
cctcatccggcacactggagtttaacaatgaaagcttcaattggactggagtcactcaaa
acggaacaagctctgcttgcataaggagatctaataatagtttctttagtagattgaatt
ggttgacccacttaaacttcaaatacccagcattgaacgtgactatgccaaacaatgaac
>CY110997
tgtgccttgggcaccatgcagtgccaaacggaacgatagtgaaaacaatcacgaatgacc
aaattgaagttactaatgctactgagctggttcagagttcctcaacaggtgaaatatgca
acagtcctcatcagatccttgatggagaaaactgcacactaatagatgctctattgggag
accctcagtgtgatggcttccaaaacaagaaatgggacctttttgttgaacgaagcaaag
cccacagcaactgttacccttatgatgtgccggattatgcctcccttaggtcactagttg
cctcatccggcacactggagtttaacaatgaaagcttcaattggactggagtcactcaaa
acggaacaagctctgcttgcataaggagatctaataatagtttctttagtagattgaatt
ggttgacccacttaaacttcaaatacccagcattgaacgtgactatgccaaacaatgaac
>CY110998
tgtgccttgggcaccatgcagtgccaaacggaacgatagtgaaaacaatcacgaatgacc
aaattgaagttactaatgctactgagctggttcagagttcctcaacaggtgaaatatgca
acagtcctcatcagatccttgatggagaaaactgcacactaatagatgctctattgggag
accctcagtgtgatggcttccaaaacaagaaatgggacctttttgttgaacgaagcaaag
cccacagcaactgttacccttatgatgtgccggattatgcctcccttaggtcactagttg
cctcatccggcacactggagtttaacaatgaaagcttcaattggactggagtcactcaaa
acggaacaagctctgcttgcataaggagatctaataatagtttctttagtagattgaatt
ggttgacccacttaaacttcaaatacccagcattgaacgtgactatgccaaacaatgaac
>CY110999
tgtgccttgggcaccatgcagtgccaaacggaacgatagtgaaaacaatcacgaatgacc
aaattgaagttactaatgctactgagctggttcagagttcctcaacaggtgaaatatgca
acagtcctcatcagatccttgatggagaaaactgcacactaatagatgctctattgggag
accctcagtgtgatggcttccaaaacaagaaatgggacctttttgttgaacgaagcaaag
cccacagcaactgttacccttatgatgtgccggattatgcctcccttaggtcactagttg
cctcatccggcacactggagtttaacaatgaaagcttcaattggactggagtcactcaaa
acggaacaagctctgcttgcataaggagatctaataatagtttctttagtagattgaatt
ggttgacccacttaaacttcaaatatccagcattgaacgtgactatgccaaacaatgaac
>CY111000
tgtgccttgggcaccatgcagtgccaaacgggacgatagtgaaaacaatcacgaatgacc
aaattgaagttactaatgctactgaactggttcagagttcctcaacaggtgaaatatgca
acagtcctcatcagatccttgatggagaaaactgcacactaatagatgctctattgggag
accctcagtgtgatggcttccaaaacaagaaatgggacctttttgttgaacgaagcaaag
cccacagcaactgttacccttatgatgtgccggattatgcctcccttaggtcactagttg
cctcatccggcacactggagtttaacaatgaaagcttcaattggactggagtcactcaaa
acggaacaagctctgcttgcatgaggagatctaataatagtttctttagtagattgaatt
ggttgacccacttaaacttcaaatacccagcattgaacgtgactatgccaaacaatgaac
>CY111001
tgtgccttgggcaccatgcagtgccaaacggaacgatagtgaaaacaatcacgaatgacc
aaattgaagttactaatgctactgagctggttcagagttcctcaacaggtgaaatatgca
acagtcctcatcagatccttgatggagaaaactgcacactaatagatgctctattgggag
accctcagtgtgatggcttccaaaacaagaaatgggacctttttgttgaacgaagcaaag
cccacagcaactgttacccttatgatgtgccggattatgcctcccttaggtcactagttg
cctcatccggcacactggagtttaacaatgaaagcttcaattggactggagtcactcaaa
acggaacaagctctgcttgcataaggagatctaataatagtttctttagtagattgaatt
ggttgacccacttaaacttcaaatacccagcattgaacgtgactatgccaaacaatgaac
>CY111002
tgtgccttgggcaccatgcagtgccaaacggaacgatagtgaaaacaatcacgaatgacc
aaattgaagttactaatgctactgagctggttcagagttcctcaacaggtgaaatatgca
acagtcctcatcagatccttgatggagaaaactgcacactaatagatgctctattgggag
accctcagtgtgatggcttccaaaacaagaaatgggacctttttgttgaacgaagcaaag
cccacagcaactgttacccttatgatgtgccggattatgcctcccttaggtcactagttg
cctcatccggcacactggagtttaacaatgaaagcttcaattggacgggagtcactcaaa
acggaacaagctctgcttgcataaggagatctaataatagtttctttagtagattgaatt
ggttgacccacttaaacttcaaataccccgcattgaacgtgactatgccaaacaatgaac
>CY111003
tgtgccttgggcaccatgcagtgccaaacggaacgatagtgaaaacaatcacgaatgacc
aaattgaagttactaatgctactgagctggttcagagttcctcaacaggtgaaatatgca
acagtcctcatcagatccttgatggagaaaactgcacactaatagatgctctattgggag
accctcagtgtgatggcttccaaaacaagaaatgggacctttttgttgaacgaagcaaag
cccacagcaactgttacccttatgatgtgccggattatgcctcccttaggtcactagttg
cctcatccggcacactggagtttaacaatgaaagcttcaattggactggagtcactcaaa
acggaacaagctctgcttgcataaggagatctaataatagtttctttagtagattgaatt
ggttgacccacttaaacttcaaatacccagcattgaacgtgactatgccaaacaatgaac
>CY111014
tgtgccttgggcaccatgcagtgccaaacggaacgatagtgaaaacaatcacgaatgacc
aaattgaagttactaatgctactgagctggttcagagttcctcaacaggtgaaatatgca
acagtcctcatcagatccttgatggagaaaactgcacactaatagatgctctattgggag
accctcagtgtgatggcttccaaaacaagaaatgggacctttttgttgaacgaagcaaag
cccacagcaactgttacccttatgatgtgccggattatgcctcccttaggtcactagttg
cctcatccggcacactggagtttaacaatgaaagcttcaattggactggagtcactcaaa
acggaacaagctctgcttgcataaggagatctaataatagtttctttagtagattgaatt
ggttgacccacttaaacttcaaatacccagcattgaacgtgactatgccaaacaatgaac
>CY111015
tgtgccttgggcaccatgcagtgccaaacggaacgatagtgaaaacaatcacgaatgacc
aaattgaagttactaatgctactgagctggttcagagttcctcaacaggtgaaatatgca
acagtcctcatcagatccttgatggagaaaactgcacactaatagatgctctattgggag
accctcagtgtgatggcttccaaaacaagaaatgggacctttttgttgaacgaagcaaag
cccacagcaactgttacccttatgatgtgccggattatgcctcccttaggtcactagttg
cctcatccggcacactggagtttaacaatgaaagcttcaattggactggagtcactcaaa
acggaacaagctctgcttgcataaggagatctaataatagtttctttagtagattgaatt
ggttgacccacttaaacttcaaatacccagcattgaacgtgactatgccaaacaatgaac
>CY111016
tgtgccttgggcaccatgcagtgccaaacggaacgatagtgaaaacaatcacgaatgacc
aaattgaagttactaatgctactgagctggttcagagttcctcaacaggtgaaatatgca
acagtcctcatcagatccttgatggagaaaactgcacactaatagatgctctattgggag
accctcagtgtgatggcttccaaaacaagaaatgggacctttttgttgaacgaagcaaag
cccacagcaactgttacccttatgatgtgccggattatgcctcccttaggtcactagttg
cctcatccggcacactggagtttaacaatgaaaacttcaattggactggagtcactcaaa
acggaacaagctctgcttgcataaggagatctaataatagtttctttagtagattgaatt
ggttgacccacttaaacttcaaatacccagcattgaacgtgactatgccaaacaatgaac
>CY111017
tgtgccttgggcaccatgcagtgccaaatggaacgatagtgaaaacaatcacgaatgacc
aaattgaagttactaatgctactgagctggttcagagttcctcaacaggtgaaatatgca
acagtcctcatcagatccttgatggagaaaactgcacactaatagatgctctattgggag
accctcagtgtgatggcttccaaaacaagaaatgggacctttttgttgaacgaagcaaag
cccacagcaactgttacccttatgatgtgccggattatgcctcccttaggtcactagttg
cctcatccggcacactggagtttaacaatgaaagcttcaattggactggagtcactcaaa
acggaacaagctctgcttgcataaggagatctaataatagtttctttagtagattgaatt
ggttgacccacttaaacttcaaatacccagcattgaacgtgactatgccaaacaatgaac
>CY111018
tgtgccttgggcaccatgcagtgccaaacggaacgatagtgaaaacaatcacgaatgacc
aaattgaagttactaatgctactgagctggttcagagttcctcaacaggtgaaatatgca
acagtcctcatcagatccttgatggagaaaactgcacactaatagatgctctattgggag
accctcagtgtgatggcttccaaaacaagaaatgggacctttttgttgaacgaagcaaag
cccacagcaactgttacccttatgatgtgccggattatgcctcccttaggtcactagttg
cctcatccggcacactggagtttaacaatgaaagcttcaattggactggagtcactcaaa
acggaacaagctctgcttgcataaggagatctaataatagtttctttagtagattgaatt
ggttgacccacttaaacttcaaatacccagcattgaacgtgactatgccaaacaatgaac
>CY111019
tgtgccttgggcaccatgcagtgccaaacggaacgatagtgaaaacaatcacgaatgacc
aaattgaagttactaatgctactgagctggttcagagttcctcaacaggtgaaatatgca
acagtcctcaccagatccttgatggagaaaactgcacactaatagatgctctattgggag
accctcagtgtgatggcttccaaaacaagaaatgggacctttttgttgaacgaagcaaag
cccacagcaactgttacccttatgatgtgccggattatgcctcccttaggtcactagttg
cctcatccggcacactggagtttaacaatgaaagcttcaattggactggagtcactcaaa
acggaacaagctctgcttgcataaggagatctaataatagtttctttagtagattgaatt
ggttgacccacttaaacttcaaatacccagcattgaacgtgactatgccaaacaatgaac
>CY111020
tgtgccttgggcaccatgcagtaccaaacggaacaatagtgaaaacaatcacgaatgacc
aaattgaagttactaatgctactgagctggttcagagttcctcaacaggtgaaatatgcg
acagtcctcatcagatccttgatggagaaaactgcacactaatagatgctctattgggag
accctcagtgtgatggcttccaaaataagaaatgggacctttttgttgaacgaagcaaag
cctacagcaactgttacccttatgatgtgccggattatgcctcccttaggtcactagttg
cctcatccggcacactggagtttaacaatgaaagcttcaattggactggagtcactcaaa
acggaacaagctctgcttgcataaagagatctaataatagtttctttagtagattgaatt
ggttgacccacttaaacttcaaatacccagcattgaacgtgactatgccaaacaatgaac
>CY111021
tgtgccttgggcaccatgcagtgccaaacggaacgatagtgaaaacaatcacgaatgacc
aaattgaagttactaatgctactgagctggttcagagttcctcaacaggtgaaatatgca
acagtcctcatcagatccttgatggagaaaactgcacactaatagatgctctattgggag
accctcagtgtgatggcttccaaaacaagaaatgggacctttttgttgaacgaagcaaag
cccacagcaactgttacccttatgatgtgccggattatgcctcccttaggtcactagttg
cctcatccggcacactggagtttaacaatgaaagcttcaattggactggagtcactcaaa
acggaacaagctctgcttgcataaggagatctaataatagtttctttagtagattgaatt
ggttgacccacttaaacttcaaatacccagcattgaacgtgactatgccaaacaatgaac
>CY111022
tgtgccttgggcaccatgcagtgccaaacggaacgatagtgaaaacaatcacgaatgacc
aaattgaagttactaatgctactgagctggttcagagttcctcaacaggtgaaatatgca
acagtcctcatcagatccttgatggagaaaactgcacactaatagatgctctattgggag
accctcagtgtgatggcttccaaaacaagaaatgggacctttttgttgaacgaagcaaag
cccacagcaactgttacccttatgatgtgccggattatgcctcccttaggtcactagttg
cctcatccggcacactggagtttaacaatgaaagcttcaattggactggagtcactcaaa
acggaacaagctctgcttgcataaggagatccaataatagtttctttagtagattgaatt
ggttgacccacttaaacttcaaatacccagcattgaacgtgactatgccaaacaatgaac
>CY111023
tgtgccttgggcaccatgcagtgccaaacggaacgatagtgaaaacaatcacgaatgacc
aaattgaagttactaatgctactgagctggttcagagttcctcaacaggtgaaatatgca
acagtcctcatcagatccttgatggagaaaactgcacactaatagatgctctattgggag
accctcagtgtgatggcttccaaaacaagaaatgggacctttttgttgaacgaagcaaag
cccacagcaactgttacccttatgatgtgccggattatgcctcccttaggtcactagttg
cctcatccggcacactggagtttaacaatgaaagcttcaattggactggagtcactcaaa
acggaacaagctctgcttgcataaggagatctaataatagtttctttagtagattgaatt
ggttgacccacttaaacttcaaatacccagcattgaacgtgactatgccaaacaatgaac
>CY111024
tgtgccttgggcaccatgcagtgccaaacggaacgatagtgaaaacaatcacgaatgacc
aaattgaagttactaatgctactgagctggttcagagttcctcaacaggtgaaatatgca
acagtcctcatcagatccttgatggagaaaactgcacactaatagatgctctattgggag
accctcagtgtgatggcttccaaaacaagaaatgggacctttttgttgaacgaagcaaag
cccacagcaactgttacccttatgatgtgccggattatgcctcccttaggtcactagttg
cctcatccggcacactggagtttaacaatgaaagcttcaattggactggagtcactcaaa
acggaacaagctctgcttgcataaggagatctaataatagtttctttagtagattgaatt
ggttgacccacttaaacttcaaatacccagcattgaacgtgactatgccaaacaatgaac
>CY111025
tgtgccttgggcaccatgcagtgccaaacggaacgatagtgaaaacaatcacgaatgacc
aaattgaagttactaatgctactgagctggttcagagttcctcaacaggtgaaatatgca
acagtcctcatcagatccttgatggagaaaactgcacactaatagatgctctattgggag
accctcagtgtgatggcttccaaaacaagaaatgggacctttttgttgaacgaagcaaag
cccacagcaactgttacccttatgatgtgccggattatgcctcccttaggtcactagttg
cctcatccggcacactggagtttaacaatgaaagcttcaattggactggagtcactcaaa
acggaacaagctctgcttgcataaggagatctaataatagtttctttagtagattgaatt
ggttgacccacttaaacttcaaatacccagcattgaacgtgactatgccaaacaatgaac
>CY111026
tgtgccttgggcaccatgcagtgccaaacggaacgatagtgaaaacaatcacgaatgacc
aaattgaagttactaatgctactgagctggttcagagttcctcaacaggtgaaatatgca
acagtcctcatcagatccttgatggagaaaactgcacactaatagatgctctattgggag
accctcagtgtgatggcttccaaaacaagaaatgggacctttttgttgaacgaagcaaag
cccacagcaactgttatccttatgatgtgccggattatgcctcccttaggtcactagttg
cctcatccggcacactggagtttaacaatgaaagcttcaattggactggagtcactcaaa
acggaacaagctctgcttgcataaggagatctaataatagtttctttagtagattgaatt
ggttgacccacttaaacttcaaatacccagcattgaacgtgactatgccaaacaatgaac
>CY111027
tgtgccttgggcaccatgcagtgccaaatggaacgatagtgaaaacaatcacgaatgacc
aaattgaagttactaatgctactgagctggttcagagttcctcaacaggtgaaatatgca
acagtcctcatcagatccttgatggagaaaactgcacactaatagatgctctattgggag
accctcagtgtgatggcttccaaaacaagaaatgggacctttttgttgaacgaagcaaag
cccacagcaactgttacccttatgatgtgccggattatgcctcccttaggtcactagttg
cctcatccggcacactggagtttaacaatgaaagcttcaattggactggagtcactcaaa
acggaacaagctctgcttgcataaggagatctaataatagtttctttagtagattgaatt
ggttgacccacttaaacttcaaatacccagcattgaacgtgactatgccaaacaatgaac
>CY111028
tgtgccttgggcaccatgcagtgccaaacggaacgatagtgaaaacgatcacgaatgacc
aaattgaagttactaatgctactgagctggttcagagttcctcaacaggtgaaatatgca
acagtcctcatcagatccttgatggagaaaactgcacactaatagatgctctattgggag
accctcagtgtgatggcttccaaaacaagaaatgggacctttttgttgaacgaagcaaag
cccacagcaactgttacccttatgatgtgccggattatgcctcccttaggtcactagttg
cctcatccggcacactggagtttaacaatgaaagcttcaattggactggagtcactcaaa
acggaacaagctctgcttgcataaggagatctaataatagtttctttagtagattgaatt
ggttgacccacttaaacttcaaatacccagcattgaacgtgactatgccaaacaatgaac
>CY111029
tgtgccttgggcaccatgcagtgccaaacggaacgatagtgaaaacaatcacgaatgacc
aaattgaagttactaatgctactgagctggttcagagttcctcaacaggtgaaatatgca
acagtcctcatcagatccttgatggagaaaactgcacactaatagatgctctattgggag
accctcagtgtgatggcttccaaaacaagaaatgggacctttttgttgaacgaagcaaag
cccacagcaactgttacccttatgatgtgccggattatgcctcccttaggtcactagttg
cctcatccggcacactggagtttaacaatgaaagcttcaattggactggagtcactcaaa
acggaacaagctctgcttgcataagaaaatctaataatagtttctttagtagattgaatt
ggttgacccatttaaacttcaaatacccagcattgaacgtgactatgccaaacaatgaac
>CY111030
tgtgccttgggcaccatgcagtgccaaacggaacgatagtgaaaacaatcacgaatgacc
aaattgaagttactaatgctactgagctggttcagaattcctcaacaggtgaaatatgca
acagtcctcatcagatccttgatggagaaaactgcacactaatagatgctctattgggag
accctcagtgtgatggcttccaaaacaagaaatgggacctttttgttgaacgaagcaaag
cccacagcaactgttacccttatgatgtgccggattatgcctcccttaggtcactagttg
cctcatccggcacactggagtttaacaatgaaagcttcaattggactggagtcactcaaa
acggaacaagctctgcttgcataaggagatctaataatagtttctttagtagattgaatt
ggttgacccacttaaacttcaaatacccagcattgaacgtgactatgccaaacaatgaac
>CY111031
tgtgccttgggcaccatgcagtgccaaacggaacgatagtgaaaacaatcacgaatgacc
aaattgaagttactaatgctactgagctggttcagagttcctcaacaggtgaaatatgca
acagtcctcatcagatccttgatggagaaaactgcacactaatagatgctctattgggag
accctcagtgtgatggcttccaaaacaagaaatgggacctttttattgaacgaagcaaag
cccacagcaactgttacccttatgatgtgccggattatgcctcccttaggtcactagttg
cctcatccggcacactggagtttaacaatgaaagcttcaattggactggagtcactcaaa
acggaacaagctctgcttgcataaggagatctaataatagtttctttagtagattgaatt
ggttgacccacttaaacttcaaatacccagcattgaacgtgactatgccaaacaatgaac
>CY111032
tgtgccttgggcaccatgcagtgccaaacggaacgatagtgaaaacaatcacgaatgacc
aaattgaagttactaatgctactgagctggttcagagttcctcaacaggtgaaatatgca
acagtcctcatcagatccttgatggagaaaactgcacactaatagatgctctattgggag
accctcagtgtgatggcttccaaaacaagaaatgggacctttttgttgaacgaagcaaag
cccacagcaactgttacccttatgatgtgccggattatgcctcccttaggtcactagttg
cctcatccggcacactggagtttaacaatgaaagcttcaattggactggagtcactcaaa
acggaacaagctctgcttgcataaggagatctaataatagtttctttagtagattgaatt
ggttgacccacttaaacttcaaatacccagcattgaacgtgactatgccaaacaatgaac
>CY111033
tgtgccttgggcaccatgcagtgccaaacggaacgatagtgaaaacaatcacgaatgacc
aaattgaagttactaatgctactgagctggttcagagttcctcaacaggtgaaatatgca
acagtcctcatcagatccttgatggagaaaactgcacactaatagatgctctattgggag
accctcagtgtgatggcttccaaaacaagaaatgggacctttttgttgaacgaagcaaag
cccacagcaactgttacccttatgatgtgccggattatgcctcccttaggtcactagttg
cctcatccggcacactggagtttaacaatgaaagcttcaattggactggagtcactcaaa
acggaacaagctctgcttgcataaggagatctaataatagtttctttagtagattgaatt
ggttgacccacttaaacttcaaatacccagcattgaacgtgactatgccaaacaatgaac
>CY111034
tgtgccttgggcaccatgcagtgccaaacggaacgatagtgaaaacaatcacgaatgacc
aaattgaagttactaatgctactgagctggttcagagttcctcaacaggtgaaatatgca
acagtcctcatcagatccttgatggagaaaactgcacactaatagatgctctattgggag
accctcagtgtgatggcttccaaaacaagaaatgggacctttttgttgaacgaagcaaag
cccacagcaactgttacccttatgatgtgccggattatgcctcccttaggtcactagttg
cctcatccggcacactggagtttaacaatgaaagcttcaattggactggagtcactcaaa
acggaacaagctctgcttgcataaggagatctaataatagtttctttagtagattgaatt
ggttgacccacttaaacttcaaatacccagcattgaacgtgactatgccaaacaatgaac
>CY111035
tgtgccttgggcaccatgcagtaccaaacggaacgatagtgaaaacaatcacgaatgacc
aaattgaagttactaatgctactgagctggttcagaattcctcaacaggtgaaatatgcg
acagccctcatcagatccttgatggagaaaactgcacactaatagatgctctattgggag
accctcagtgtgatggcttccaaaataagaaatgggacctttttgttgaacgaagcaaag
cctacagcaactgttacccttatgatgtgccggattatgcctcccttaggtcactagttg
cctcatccggcacactggagtttaacaatgaaagcttcaattggactggagtcactcaaa
acggaacaagctctgcttgcataaggagatctaataatagtttctttagtagattgaatt
ggttgacccacttaaacttcaaatacccagcattgaacgtgactatgccaaacaatgaac
>CY111036
tgtgccttgggcaccatgcagtgccaaacggaacgatagtgaaaacaatcacgaatgacc
aaattgaagttactaatgctactgagctggttcagagttcctcaacaggtgaaatatgca
acagtcctcatcagatccttgatggagaaaactgcacactaatagatgctctattgggag
accctcagtgtgatggcttccaaaacaagaaatgggacctttttgttgaacgaagcaaag
cccacagcaactgttacccttatgatgtgccggattatgcctcccttaggtcactagttg
cctcatccggcacactggagtttaacaatgaaagcttcaattggactggagtcactcaaa
acggaacaagctctgcttgcataaggagatctaataatagtttctttagtagattgaatt
ggttgacccacttaaacttcaaatacccagcattgaacgtgactatgccaaacaatgaac
>CY111037
tgtgccttgggcaccatgcagtgccaaacggaacgatagtgaaaacaatcacgaatgacc
aaattgaagttactaatgctactgagctggttcagagttcctcaacaggtgaaatatgca
acagtcctcatcagatccttgatggagaaaactgcacactaatagatgctctattgggag
accctcagtgtgatggcttccaaaacaagaaatgggacctttttgttgaacgaagcaaag
cccacagcaactgttacccttatgatgtgccggattatgcctcccttaggtcactagttg
cctcatccggcacactggagtttaacaatgaaagcttcaattggactggagtcactcaaa
acggaacaagctctgcttgcataaggagatctaataatagtttctttagtagattgaatt
ggttgacccacttaaacttcaaatacccagcattgaacgtgactatgccaaacaatgaac
>CY111038
tgtgccttgggcaccatgcagtaccaaacggaacgatagtgaaaacaatcacgaatgacc
aaattgaagttactaatgctactgagctggttcagaattcctcaacaggtgaaatatgcg
acagccctcatcagatccttgatggagaaaactgcacactaatagatgctctattgggag
accctcagtgtgatggcttccaaaataagaaatgggacctttttgttgaacgaagcaaag
cctacagcaactgttacccttatgatgtgccggattatgcctcccttaggtcactagttg
cctcatccggcacactggagtttaacaatgaaagcttcaattggactggagtcactcaaa
acggaacaagctctgcttgcataaggagatctaataatagtttctttagtagattgaatt
ggttgacccacttaaacttcaaatacccagcattgaacgtgactatgccaaacaatgaac
>CY111039
tgtgccttgggcaccatgcagtgccaaacggaacgatagtgaaaacaatcacgaatgacc
aaattgaagttactaatgctactgagctggttcagagttcctcaacaggtgaaatatgca
acagtcctcatcagatccttgatggagaaaactgcacactaatagatgctctattgggag
accctcagtgtgatggcttccaaaacaagaaatgggacctttttattgaacgaagcaaag
cccacagcaactgttacccttatgatgtgccggattatgcctcccttaggtcactagttg
cctcatccggcacactggagtttaacaatgaaagcttcaattggactggagtcactcaaa
acggaacaagctctgcttgcataaggagatctaataatagtttctttagtagattgaatt
ggttgacccacttaaacttcaaatacccagcattgaacgtgactatgccaaacaatgaac
>CY111040
tgtgccttgggcaccatgcagtgccaaacggaacgatagtgaaaacaatcacgaatgacc
aaattgaagttactaatgctactgagctggttcagagttcctcaacaggtgaaatatgca
acagtcctcatcagatccttgatggagaaaactgcacactaatagatgctctattgggag
accctcagtgtgatggcttccaaaacaagaaatgggacctttttgttgaacgaagcaaag
cccacagcaactgttacccttatgatgtgccggattatgcctcccttaggtcactagttg
cctcatccggcacactggagtttaacaatgaaagcttcaattggactggagtcactcaaa
acggaacaagctctgcttgcataaggagatctaataatagtttctttagtagattgaatt
ggttgacccacttaaacttcaaatacccagcattgaacgtgactatgccaaacaatgaac
>CY111041
tgtgccttgggcaccatgcagtgccaaacggaacgatagtgaaaacaatcacgaatgacc
aaattgaagttactaatgctactgagctggttcagagttcctcaacaggcgaaatatgca
acagtcctcatcagatccttgatggagaaaactgcacactaatagatgctctattgggag
accctcagtgtgatggcttccaaaacaagaaatgggacctttttgttgaacgaagcaaag
cccacagcaactgttacccttatgatgtgccggattatgcctcccttaggtcactagttg
cctcatccggcacactggagtttaacaatgaaagcttcaattggactggagtcactcaaa
acggaacaagctctgcttgcataaggagatctaataatagtttctttagtagattgaatt
ggttgacccacttaaacttcaaatacccagcattgaacgtgactatgccaaacaatgaac
>CY111042
tgtgccttgggcaccatgcagtgccaaacggaacgatagtgaaaacaatcacgaatgacc
aaattgaagttactaatgctactgagctggttcagagttcctcaacaggtgaaatatgca
acagtcctcatcagatccttgatggagaaaactgcacactaatagatgctctattgggag
accctcagtgtgatggcttccaaaacaagaaatgggacctttttgttgaacgaagcaaag
cccacagcaactgttacccttatgatgtgccggattatgcctcccttaggtcactagttg
cctcatccggcacactggagtttaacaatgaaagcttcaattggactggagtcactcaaa
acggaacaagctctgcttgcataaggagatctaataatagtttctttagtagattgaatt
ggttgacccacttaaacttcaaatacccagcattgaacgtgactatgccaaacaatgaac
>CY111126
tgtgccttgggcaccatgcagtgccaaacggaacgatagtgaaaacaatcacgaatgacc
aaattgaagttactaatgctactgagctggttcagagttcctcaacaggtgaaatatgca
acagtcctcatcagatccttgatggagaaaactgcacactaatagatgctctattgggag
accctcagtgtgatggcttccaaaacaagaaatgggacctttttgttgaacgaagcaaag
cccacagcaactgttacccttatgatgtgccggattatgcctcccttaggtcactagttg
cctcatccggcacactggagtttaacaatgaaagcttcaattggactggagtcactcaaa
acggaacaagctctgcttgcataaggagatctaataatagtttctttagtagattgaatt
ggttgacccacttaaacttcaaatacccagcattgaacgtgactatgccaaacaatgaac
>CY111134
tgtgccttgggcaccatgcagtaccaaacggaacgatagtgaaaacaatcacgaatgacc
aaattgaagttactaatgctactgagctggttcagagttcctcagcaggtgaaatatgcg
acagtcctcatcatatccttgatggagaaaactgcacactaatagatgctctattgggag
accctcagtgtgatggcttccaaaataagaaatgggacctttttgttgaacgaagcagag
cctacagcaactgttacccttatgatgtgccggattatgcctcccttaggtcactagttg
cctcatccggcacactggagtttaacaatgaaagcttcaattggactggagtcactcaaa
acggaacaagctctgcttgcataaggagatctaataatagtttctttagtagattgaatt
ggttgacccacttaaacttcaaatacccagcattgaacgtgactatgccaaacaatgaac
>CY111142
tgtgccttgggcaccatgcagtaccaaacggaacgatagtgaaaacaatcacgaatgacc
aaattgaagttactaatgctactgagctggttcagaattcctcagcaggtgaaatatgcg
acagtcctcatcatatccttgatggagaaaactgcacactaatagatgctctattgggag
accctcagtgtgatggcttccaaaataagaaatgggacctttttgttgaacgaagcagag
cctacagcaactgttacccttatgatgtgccggattatgcctcccttaggtcactagttg
cctcatccggcacactggagtttaacaatgaaagcttcaattggactggagtcactcaaa
acggaacaagctctgcttgcataaggagatctaataatagtttctttagtagattgaatt
ggttgacccacttaaacttcaaatacccagcattgaacgtgactatgccaaacaatgaac
>CY111150
tgtgccttgggcaccatgcagtgccaaacggaacgatagtgaaaacaatcacgaatgacc
aaattgaagttactaatgctactgagctggttcagaattcctcaacaggtgaaatatgca
acagtcctcatcagatccttgatggagaaaactgcacactaatagatgctctattgggag
accctcagtgtgatggcttccaaaacaagaaatgggacctttttgttgaacgaagcaaag
cccacagcaactgttacccttatgatgtgccggattatgcctcccttaggtcactagttg
cctcatccggcacactggagtttaacaatgaaagcttcaattggactggagtcactcaaa
acggaacaagctctgcttgcataaggaaatctaataatagtttctttagtagattgaatt
ggttgacccacttaaacttcaaatacccagcattgaacgtgactatgccaaacaatgaac
>CY111158
tgtgccttgggcaccatgcagtgccaaacggaacgatagtgaaaacaatcacgaatgacc
aaattgaagttactaatgctactgagctggttcagagttcctcaacaggtgaaatatgca
acagtcctcatcagatccttgatggagaaaactgcacactaatagatgctctattgggag
accctcagtgtgatggcttccaaaacaagaaatgggacctttttgttgaacgaagcaaag
cccacagcaactgttacccttatgatgtgccggattatgcctcccttaggtcactagttg
cctcatccggcacactggagtttaacaatgaaagcttcaattggactggagtcactcaaa
acggaacaagctctgcttgcataaggagatctaataatagtttctttagtagattgaatt
ggttgacccacttaaacttcaaatacccagcattgaacgtgactatgccaaacaatgaac
>CY111166
tgtgccttgggcaccatgcagtgccaaacggaacgatagtgaaaacaatcacgaatgacc
aaattgaagttactaatgctactgagctggttcagagttcctcaacaggtgaaatatgca
acagtcctcatcagatccttgatggagaaaactgcacactaatagatgctctattgggag
accctcagtgtgatggcttccaaaacaagaaatgggacctttttgttgaacgaagcaaag
cccacagcaactgttacccttatgatgtgccggattatgcctcccttaggtcactagttg
cctcatccggcacactggagtttaacaatgaaagcttcaattggactggagtcactcaaa
acggaacaagctctgcttgcataaggagatctaataatagtttctttagtagattgaatt
ggttgacccacttaaacttcaaatacccagcattgaacgtgactatgccaaacaatgaac
>CY111174
tgtgccttgggcaccatgcagtaccaaacggaacgatagtgaaaacaatcacgaatgacc
aaattgaagttactaatgctactgagctggttcagaattcctcagcaggtgaaatatgcg
acagtcctcatcatatccttgatggagaaaactgcacactaatagatgctctattgggag
accctcagtgtgatggcttccaaaataagaaatgggacctttttgttgaacgaagcagag
cctacagcaactgttacccttatgatgtgccggattatgcctcccttaggtcactagttg
cctcatccggcacactggagtttaacaatgaaagcttcaattggactggagtcactcaaa
acgggacaagctctgcttgcataaggagatctaataatagtttctttagtagattgaatt
ggttgacccacttaaacttcaaatacccagcattgaacgtgactatgccaaacaatgaac
>CY111182
tgtgccttgggcaccatgcagtaccaaacggaacgatagtgaaaacaatcacgaatgacc
aaattgaagttactaatgctactgagctggttcagagttcctcagcaggtgaaatatgcg
acagtcctcatcatatccttgatggagaaaactgcacactaatagatgctctattgggag
accctcagtgtgatggcttccaaaataagaaatgggacctttttgttgaacgaagcagag
cctacagcaactgttacccttatgatgtgccggattatgcctcccttaggtcactagttg
cctcatccggcacactggagtttaacaatgaaagcttcaattggactggagtcactcaaa
acggaacaagctctgcttgcataaggagatctaataatagtttctttagtagattgaatt
ggttgacccacttaaacttcaaatacccagcattgaacgtgactatgccaaacaatgaac
>CY111190
tgtgccttgggcaccatgcagtgccaaacggaacgatagtgaaaacaatcacgaatgacc
aaattgaagttactaatgctactgagctggttcagagttcctcaacaggtgaaatatgca
acagtcctcatcagatccttgatggagaaaactgcacactaatagatgctctattgggag
accctcagtgtgatggcttccaaaacaagaaatgggacctttttgttgaacgaagcaaag
cccacagcaactgttacccttatgatgtgccggattatgcctcccttaggtcactagttg
cctcatccggcacactggagtttaacaatgaaagcttcaattggactggagtcactcaaa
acggaacaagctctgcttgcataaggagatctaataatagtttctttagtagattgaatt
ggttgacccacttaaacttcaaatacccagcattgaacgtgactatgccaaacaatgaac
>CY111198
tgtgccttgggcaccatgcagtgccaaacggaacgatagtgaaaacaatcacgaatgacc
aaattgaagttactaatgctactgagctggttcagagttcctcaacaggtgaaatatgca
acagtcctcatcagatccttgatggagaaaactgcacactaatagatgctctattgggag
accctcagtgtgatggcttccaaaacaagaaatgggacctttttgttgaacgaagcaaag
cccacagcaactgttacccttatgatgtgccggattatgcctcccttaggtcactagttg
cctcatccggcacactggagtttaacaatgaaagcttcaattggactggagtcactcaaa
acggaacaagctctgcttgcataaggagatctaataatagtttctttagtagattgaatt
ggttgacccacttaaacttcaaatacccagcattgaacgtgactatgccaaacaatgaac
>CY111214
tgtgccttgggcaccatgcagtaccaaacggaacgatagtgaagacaatcacgaatgacc
aaattgaagttactaatgctactgagctggttcagagttcctcagcaggtgaaatatgcg
acagtcctcatcatatccttgatggagaaaactgcacactaatagatgctctattgggag
accctcagtgtgatggcttccaaaataagaaatgggacctttttgttgaacgaagcagag
cctacagcaactgttacccttatgatgtgccggattatgcctcccttaggtcactagttg
cctcatccggcacactggagtttaacaatgaaagcttcaattggactggagtcactcaaa
acggaacaagctctgcttgcataaggagatctaataatagtttctttagtagattgaatt
ggttgacccacttaaacttcaaatacccagcattgaacgtgactatgccaaacaatgaac
>CY111222
tgtgccttgggcaccatgcagtgccaaacggaacgatagtgaaaacaatcacgaatgacc
aaattgaagttactaatgctactgagctggttcagagttcctcaacaggtgaaatatgca
acagtcctcatcagatccttgatggagaaaactgcacactaatagatgctctattgggag
accctcagtgtgatggcttccaaaacaagaaatgggacctttttgttgaacgaagcaaag
cccacagcaactgttacccttatgatgtgccggattatgcctcccttaggtcactagttg
cctcatccggcacactggagtttaacaatgaaagcttcaattggactggagtcactcaaa
acggaacaagctctgcttgcataaggagatctaataatagtttctttagtagattgaatt
ggttgacccacttaaacttcaaatacccagcattgaacgtgaccatgccaaacaatgaac
>CY111230
tgtgccttgggcaccatgcagtgccaaacggaacgatagtgaaaacaatcacgaatgacc
aaattgaagttactaatgctactgagctggttcagagttcctcaacaggtgaaatatgca
acagtcctcatcagatccttgatggagaaaactgcacactaatagatgctctattgggag
accctcagtgtgatggcttccaaaacaagaaatgggacctttttgttgaacgaagcaaag
cccacagcaactgttacccttatgatgtgccggattatgcctcccttaggtcactagttg
cctcatccggcacactggagtttaacaatgaaagcttcaattggactggagtcactcaaa
acggaacaagctctgcttgcataaggagatctaataatagtttctttagtagattgaatt
ggttgacccacttaaacttcaaatacccagcattgaacgtgactatgccaaacaatgaac
>CY111238
tgtgccttgggcaccatgcagtaccaaacggaacgatagtgaaaacaatcacgaatgacc
aaattgaagttactaatgctactgagctggttcagaattcctcagcaggtgaaatatgcg
acagtcctcatcatatccttgatggagaaaactgcacactaatagatgctctattgggag
accctcagtgtgatggcttccaaaataagaaatgggacctttttgttgaacgaagcagag
cctacagcaactgttacccttatgatgtgccggattatgcctcccttaggtcactagttg
cctcatccggcacactggagtttaacaatgaaagcttcaattggactggagtcactcaaa
acggaacaagctctgcttgcataaggagatctaataatagtttctttagtagattgaatt
ggttgacccacttaaacttcaaatacccagcattgaacgtgactatgccaaacaatgaac
>CY111246
tgtgccttgggcaccatgcagtaccaaacggaacgatagtgaaaacaatcacgaatgacc
aaattgaagttactaatgctactgagctggttcagagttcctcagcaggtgaaatatgcg
acagtcctcatcatatccttgatggagaaaactgcacactaatagatgctctattgggag
accctcagtgtgatggcttccaaaataagaaatgggacctttttgttgaacgaagcaaag
cctacagcaactgttacccttatgatgtgcaggattatgcctcccttaggtcactagttg
cctcatccggcacactggagtttaacaatgaaagcttcaattggactggagtcactcaaa
acggaacaagctctgcttgcataaggagatctaataatagtttctttagtagattgaatt
ggttgacccacttaaacttcaaatacccagcattgaacgtgactatgccaaacaatgaac
>CY111270
tgtgccttgggcaccatgcagtgccaaacgggacgatagtgaaaacaatcacgaatgacc
aaattgaagttactaatgctactgaactggttcagagttcctcaacaggtgaaatatgca
acagtcctcatcagatccttgatggagaaaactgcacactaatagatgctctattgggag
accctcagtgtgatggcttccaaaacaagaaatgggacctttttgttgaacgaagcaaag
cccacagcaactgttacccttatgatgtgccggattatgcctcccttaggtcactagttg
cctcatccggcacactggagtttaacaatgaaagcttcaattggactggagtcactcaaa
acggaacaagctctgcttgcatgaggagatctaataatagtttctttagtagattgaatt
ggttgacccacttaaacttcaaatacccagcattgaacgtgactatgccaaacaatgaac
>CY111302
tgtgccttgggcaccatgcagtaccaaacggaacgatagtgaaaacaatcacgaatgacc
aaattgaagttactaatgctactgagctggttcagaattcctcagcaggtgaaatatgcg
acagtcctcatcatatccttgatggagaaaactgcacactaatagatgctctattgggag
accctcagtgtgatggcttccaaaataagaaatgggacctttttgttgaacgaagcagag
cctacagcaactgttacccttatgatgtgccggattatgcctcccttaggtcactagttg
cctcatccggcacactggagtttaacaatgaaagcttcaattggactggagtcactcaaa
acgggacaagctctgcttgcataaggagatctaataatagtttctttagtagattgaatt
ggttgacccacttaaacttcaaatacccagcattgaacgtgactatgccaaacaatgaac
>CY111310
tgtgccttgggcaccatgcagtaccaaacggaacgatagtgaaaacaatcacgaatgacc
aaattgaagttactaatgctactgagctggttcagagttcctcagcaggtgaaatatgcg
acagtcctcatcatatccttgatggagaaaactgcacactaatagatgctctattgggag
accctcagtgtgatggcttccaaaataagaaatgggacctttttgttgaacgaagcagag
cctacagcaactgttacccttatgatgtgccggattatgcctcccttaggtcactagttg
cctcatccggcacactggagtttaacaatgaaagcttcaattggactggagtcactcaaa
acggaacaagctctgcttgcataaggagatctaataatagtttctttagtagattgaatt
ggttgacccacttaaacttcaaatacccagcattgaacgtgactatgccaaacaatgaac
>CY111318
tgtgccttgggcaccatgcagtaccaaacggaacgatagtgaaaacaatcacgaatgacc
aaattgaagttactaatgctactgagctggttcagaattcctcaacaggtgaaatatgcg
acagtcctcatcagatccttgatggagaaaactgcacactaatagatgctctattgggag
accctcagtgtgatggcttccaaaataagaaatgggacctttttgttgaacgaagcaaag
cctacagcaactgttacccttatgatgtgccggattatgcctcccttaggtcactagttg
cctcatccggcacactggagtttaacaatgaaagcttcaattggactggagtcactcaaa
acggaacaagctctgcttgcataaggagatctaataatagtttctttagtagattgaatt
ggttgacccacttaaacttcaaatacccagcattgaacgtgactatgccaaacaatgaac
>CY111326
tgtgccttgggcaccatgcagtaccaaacggaacgatagtgaaaacaatcacgaatgacc
aaattgaagttactaatgctactgagctggttcagagttcctcagcaggtgaaatatgcg
acagtcctcatcatatccttgatggagaaaactgcacactaatagatgctctattgggag
accctcagtgtgatggcttccaaaataagaaatgggacctttttgttgaacgaagcagag
cctacagcaactgttacccttatgatgtgccggattatgcctcccttaggtcactagttg
cctcatccggcacactggagtttaacaatgaaagcttcaattggactggagtcactcaaa
acggaacaagctctgcttgcataaggagatctaataatagtttctttagtagattgaatt
ggttgacccacttaaacttcaaatacccagcattgaacgtgactatgccaaacaatgaac
>CY111334
tgtgccttgggcaccatgcagtgccaaacggaacgatagtgaaaacaatcacgaatgacc
aaattgaagttactaatgctactgagctggttcagagttcctcaacaggtgaaatatgca
acagtcctcatcagatccttgatggagaaaactgcacactaatagatgctctattgggag
accctcagtgtgatggcttccaaaacaagaaatgggacctttttgttgaacgaagcaaag
cccacagcaactgttacccttatgatgtgccggattatgcctcccttaggtcactagttg
cctcatccggcacactggagtttaataatgaaagcttcaattggactggagtcactcaaa
acggaacaagctctgcttgcataaggagatctaataatagtttctttagtagattgaatt
ggttgacccacttaaacttcaaatacccagcattgaacgtgactatgccaaacaatgaac
>CY111342
tgtgccttgggcaccatgcagtaccaaacggaacgatagtgaaaacaatcacgaatgacc
aaattgaagttactaatgctactgagctggttcagaattcctcagcaggtgaaatatgcg
acagtcctcatcatatccttgatggagaaaactgcacactaatagatgctctattgggag
accctcagtgtgatggcttccaaaataagaaatgggacctttttgttgaacgaagcagag
cctacagcaactgttacccttatgatgtgccggattatgcctcccttaggtcactagttg
cctcatccggcacactggagtttaacaatgaaagcttcaattggactggagtcactcaaa
acggaacaagctctgcttgcataaggagatctaataatagtttctttagtagattgaatt
ggttgacccacttaaacttcaaatacccagcattgaacgtgactatgccaaacaatgaac
>CY111350
tgtgccttgggcaccatgcagtaccaaacggaacgatagtgaaaacaatcacgaatgacc
aaattgaagttactaatgctactgagctggttcagagttcctcagcaggtgaaatatgcg
acagtcctcatcatatccttgatggagaaaactgcacactaatagatgctctattgggag
accctcagtgtgatggcttccaaaataagaaatgggacctttttgttgaacgaagcagag
cctacagcaactgttacccttatgatgtgccggattatgcctcccttaggtcactagttg
cctcatccggcacactggagtttaacaatgaaagcttcaattggactggagtcactcaaa
acggaacaagctctgcttgcataaggagatctaataatagtttctttagtagattaaatt
ggttgacccacttaaacttcaaatacccagcattgaacgtgactatgccaaacaatgaac
>CY111358
tgtgccttgggcaccatgcagtaccaaacggaacgatagtgaaaacaatcacgaatgacc
aaattgaagttactaatgctactgagctggttcagaattcctcagcaggtgaaatatgcg
acagtcctcatcatatccttgatggagaaaactgcacactaatagatgctctattgggag
accctcagtgtgatggcttccaaaataagaaatgggacctttttgttgaacgaagcagag
cctacagcaactgttacccttatgatgtgccggattatgcctcccttaggtcactagttg
cctcatccggcacactggagtttaacaatgaaagcttcaattggactggagtcactcaaa
acgggacaagctctgcttgcataaggagatctaataatagtttctttagtagattgaatt
ggttgacccacttaaacttcaaatacccagcattgaacgtgactatgccaaacaatgaac
>CY111366
tgtgccttgggcaccatgcagtgccaaacggaacgatagtgaaaacaatcacgaatgacc
aaattgaagttactaatgctactgagctggttcagagttcctcaacaggtgaaatatgca
acagtcctcatcagatccttgatggagaaaactgcacactaatagatgctctattgggag
accctcagtgtgatggcttccaaaacaagaaatgggacctttttgttgaacgaagcaaag
cccacagcaactgttacccttatgatgtgccggattatgcctcccttaggtcactagttg
cctcatccggcacactggagtttaacaatgaaagcttcaattggactggagtcactcaaa
acggaacaagctctgcttgcataaggagatctaataatagtttctttagtagattgaatt
ggttgacccacttaaacttcaaatacccagcattgaacgtgactatgccaaacaatgaac
>CY111382
tgtgccttgggcaccatgcagtaccaaacggaacgatagtgaaaacaatcacgaatgacc
aaattgaagttactaatgctactgagctggttcagagttcctcaacaggtgaaatatgcg
acagtcctcatcagatccttgatgggaaaaactgcacactaatagatgctctattgggag
accctcagtgtgatggcttccaaaataagaaatgggacctttttgttgaacgcagcaaag
cctacagcaactgttacccttatgatgtgccggattatgcctcccttaggtcactagttg
cctcatccggcacactggagtttaacaatgaaaacttcaattggactggagtcactcaaa
acggaacaagctctgcttgcataaggagatctaaaaacagtttctttagtagattgaatt
ggttgacccacttaaacttcaaattcccagcattgaacgtgactatgccaaacaatgaac
>CY111390
tgtgccttgggcaccatgcagtaccaaacggaacgatagtgaaaacaatcacgaatgacc
aaattgaagttactaatgctactgagctggttcagagttcctcagcaggtgaaatatgcg
acagtcctcatcatatccttgatggagaaaactgcacactaatagatgctctattgggag
accctcagtgtgatggcttccaaaataagaaatgggacctttttgttgaacgaagcagag
cctacagcaactgttacccttatgatgtgccggattatgcctcccttaggtcactagttg
cctcatccggcacactggagtttaacaatgaaagcttcaattggactggagtcactcaaa
acggaacaagctctgcttgcataaggagatctaataatagtttctttagtaaattgaatt
ggttgacccacttaaacttcaaatacccagcattgaacgtgactatgccaaacaatgaac
>CY111406
tgtgccttgggcaccatgcagtgccaaacggaacgatagtgaaaacaatcacgaatgacc
aaattgaagttactaatgctactgagctggttcagaattcctcaacaggtgaaatatgca
acagtcctcatcagatccttgatggagaaaactgcacactaatagatgctctattgggag
accctcagtgtgatggcttccaaaacaagaaatgggacctttttgttgaacgaagcaaag
cccacagcaactgttacccttatgatgtgccggattatgcctcccttaggtcactagttg
cctcatccggcacactggagtttaacaatgaaagcttcaattggactggagtcactcaaa
acggaacaagctctgcttgcataaggagatctaataatagtttctttagtagattgaatt
ggttgacccacttaaacttcaaatacccagcattgaacgtgactatgccaaacaatgaac
>CY111414
tgtgccttgggcaccatgcagtgccaaacggaacgatagtgaaaacaatcacgaatgacc
aaattgaagttactaatgctactgagctggttcagagttcctcaacaggtgaaatatgca
acagtcctcatcagatccttgatggagaaaactgcacactaatagatgctctattgggag
accctcagtgtgatggcttccaaaacaagaaatgggacctttttgttgaacgaagcaaag
cccacagcaactgttacccttatgatgtgccggattatgcctcccttaggtcactagttg
cctcatccggcacactggagtttaacaatgaaagcttcaattggactggagtcactcaaa
acggaacaagctctgcttgcataaggagatctaataatagtttctttagtagattgaatt
ggttgacccacttaaacttcaaatacccagcattgaacgtgactatgccaaacaatgaac
>CY111422
tgtgccttgggcaccatgcagtaccaaacggaacgatagtgaaaacaatcacgaatgacc
aaattgaagttactaatgctactgagctggttcagagttcctctgcaggtgaaatatgcg
acagtcctcatcatatccttgatggagaaaactgcacactaatagatgctctattgggag
accctcagtgtgatggcttccaaaataagaaatgggacctttttgttgaacgaagcagag
cctacagcaactgttacccttatgatgtgccggattatgcctcccttaggtcactagttg
cctcatccggcacactggagtttaacaatgaaagcttcaattggactggagtcactcaaa
acggaacaagctctgcttgcataaggagatctaataatagtttctttagtagattgaatt
ggttgacccacttaaacttcaaatacccagcattgaacgtgactatgccaaacaatgaac
>CY111430
tgtgccttgggcaccatgcagtgccaaacggaacgatagtgaaaacaatcacgaatgacc
aaattgaagttactaatgctactgagctggttcagagttcctcaacaggtgaaatatgca
acagtcctcatcagatccttgatggagaaaactgcacactaatagatgctctattgggag
accctcagtgtgatggcttccaaaacaagaaatgggacctttttgttgaacgaagcaaag
cccacagcaactgttacccttatgatgtgccggattatgcctcccttaggtcactagttg
cctcatccggcacactggagtttaacaatgaaagcttcaattggactggagtcactcaaa
acggaacaagctctgcttgcataaggagatctaataatagtttctttagtagattgaatt
ggttgacccacttaaacttcaaatacccagcattgaacgtgactatgccaaacaatgaac
>CY111438
tgtgccttgggcaccatgcagtgccaaacggaacgatagtgaaaacaatcacgaatgacc
aaattgaagttactaatgctactgagctggttcagagttcctcaacaggtgaaatatgca
acagtcctcatcagatccttgatggagaaaactgcacactaatagatgctctattgggag
accctcagtgtgatggcttccaaaacaagaaatgggacctttttgttgaacgaagcaaag
cccacagcaactgttacccttatgatgtgccggattatgcctcccttaggtcactagttg
cctcatccggcacactggagtttaacaatgaaagcttcaattggactggagtcactcaaa
acggaacaagctctgcttgcataaggagatctaataatagtttctttagtagattgaatt
ggttgacccacttaaacttcaaatacccagcattgaacgtgactatgccaaacaatgaac
>CY111446
tgtgccttgggcaccatgcagtaccaaacggaacgatagtgaaaacaatcacgaatgacc
aaattgaagttactaatgctactgagctggttcagagttcctcagcaggtgaaatatgcg
acagtcctcatcatatccttgatggagaaaactgcacactaatagatgctctattgggag
accctcagtgtgatggcttccaaaataagaaatgggacctttttgttgaacgaagcagag
cctacagcaactgttacccttatgatgtgccggattatgcctcccttaggtcactagttg
cctcatccggcacactggagtttaacaatgaaagcttcaattggactggagtcactcaaa
acggaacaagctctgcttgcataaggagatctaataatagtttctttagtagattgaatt
ggttgacccacttaaacttcaaatacccagcattgaacgtgactatgccaaacaatgaac
>CY111454
tgtgccttgggcaccatgcagtaccaaacggaacgatagtgaaaacaatcacgaatgacc
aaattgaagttactaatgctactgagctggttcagagttcctcagcaggtgaaatatgcg
acagtcctcatcatatccttgatggagaaaactgcacactaatagatgctctattgggag
accctcagtgtgatggcttccaaaataagaaatgggacctttttgttgaacgaagcagag
cctacagcaactgttacccttatgatgtgccggattatgcctcccttaggtcactagttg
cctcatccggcacactggagtttaacaatgaaagcttcaattggactggagtcacccaaa
acggaacaagctctgcttgcataaggagatctaataatagtttctttagtagattgaatt
ggttgacccacttaaacttcaaatacccagcattgaacgtgactatgccaaacaatgaac
>CY111462
tgtgccttgggcaccatgcagtgccaaacggaacgatagtgaaaacaatcacgaatgacc
aaattgaagttactaatgctactgagctggttcagagttcctcaacaggtgaaatatgca
acagtcctcatcagatccttgatggagaaaactgcacactaatagatgctctattgggag
accctcagtgtgatggcttccaaaacaagaaatgggacctttttgttgaacgaagcaaag
cccacagcaactgttacccttatgatgtgccggattatgcctcccttaggtcactagttg
cctcatccggcacactggagtttaacaatgaaagcttcaattggactggagtcactcaaa
acggaacaagctctgcttgcataaggagatctaataatagtttctttagtagattgaatt
ggttgacccacttaaacttcaaatacccagcattgaacgtgactatgccaaacaatgaac
>CY111470
tgtgccttgggcaccatgcagtgccaaacggaacgatagtgaaaacaatcacgaatgacc
aaattgaagttactaatgctactgagctggttcagagttcctcaacaggtgaaatatgca
acagtcctcatcagatccttgatggagaaaactgcacactaatagatgctctattgggag
accctcagtgtgatggcttccaaaacaagaaatgggacctttttgttgaacggagcaaag
cccacagcaactgttacccttatgatgtgccggattatgcctcccttaggtcactagttg
cctcatccggcacactggagtttaacaatgaaagcttcaattggactggagtcactcaaa
acggaacaagctctgcttgcataaggagatctaataatagtttctttagtagattgaatt
ggttgacccacttaaacttcaaatacccagcattgaacgtgactatgccaaacaatgaac
>CY111478
tgtgccttgggcaccatgcagtgccaaacggaacgatagtgaaaacaatcacgaatgacc
aaattgaagttactaatgctactgagctggttcagagttcctcaacaggtgaaatatgca
acagtcctcatcagatccttgatggagaaaactgcacactaatagatgctctattgggag
accctcagtgtgatggcttccaaaacaagaaatgggacctttttgttgaacgaagcaaag
cccacagcaactgttacccttatgatgtgccggattatgcctcccttaggtcactagttg
cctcatccggcacactggagtttaacaatgaaagcttcaattggactggagtcactcaaa
acggaacaagctctgcttgcataaggagatctaataatagtttctttagtagattgaatt
ggttgacccacttaaacttcaaatacccagcattgaacgtgactatgccaaacaatgaac
>CY111546
tgtgccttgggcaccatgcagtgccaaacggaacgatagtgaaaacaatcacgaatgacc
aaattgaagttactaatgctactgagctggttcagagttcctcaacaggtgaaatatgca
acagtcctcatcagatccttgatggagaaaactgcacactaatagatgctctattgggag
accctcagtgtgatggcttccaaaacaagaaatgggacctttttgttgaacgaagcaaag
cccacagcaactgttacccttatgatgtgccggattatgcctcccttaggtcactagttg
cctcatccggcacactggagtttaacaatgaaagcttcaattggactggagtcactcaaa
acggaacaagctctgcttgcataaggagatctaataatagtttctttagtagattgaatt
ggttgacccacttaaacttcaaatacccagcattgaacgtgactatgccaaacaatgaac
>CY112099
tgtgccttgggcaccatgcagtaccaaacggaacgatagtgaaaacaatcacgaatgacc
aaattgaagttactaatgctactgagctggttcagagttcctcaacaggtgaaatatgcg
acagtcctcatcagatccttgatggagaaaactgcacactaatagatgctctattgggag
accctcagtgtgatggcttccaaaataagaagtgggacctttttgttgaacgaagcaaag
cctacagcaactgttacccttatgatgtgccggactatgcctcccttaggtcactagttg
cctcatccggcacactggagtttaacaatgaaagcttcaattggactggagtcactcaaa
acggaacaagctctgcttgcataaggagatctaatagtagtttctttagtagattgaatt
ggttgacccacttaaacttcaaatacccagcattgaacgtgactatgccaaacaatgaac
>CY112100
tgtgccttgggcaccatgcagtgccaaacggaacgatagtgaaaacaatcacgaatgacc
aaattgaagttactaatgctactgagctggttcagagttcctcaacaggtgaaatatgca
acagtcctcatcagatccttgatggagaaaactgcacactaatagatgctctattgggag
accctcagtgtgatggcttccaaaacaagaagtgggacctttttgttgaacgaagcaaag
cccacagcaactgttacccttatgatgtgccggattatgcctcccttaggtcactagttg
cctcatccggcacactggagtttaacaatgaaagcttcaattggactggagtcactcaaa
acggaacaagctctgcttgcataaggagatctaataatagtttctttagtagattgaatt
ggttgacccatttaaacttcaaatacccagcattgaacgtgactatgccaaacaatgaac
>CY112102
tgtgccttgggcaccatgcagtaccaaacggaacgatagtgaaaacaatcacgaatgacc
aaattgaagttactaatgctactgagctggttcagagttcctcaacaggtgaaatatgcg
acagtcctcatcagatccttgatggagaaaactgcacactaatagatgctctattgggag
accctcagtgtgatggcttccaaaataagaagtgggacctttttgttgaacgaagcaaag
cctacagcaactgttacccttatgatgtgccggattatgcctcccttaggtcactagttg
cctcatccggcacactggagtttaacaatgaaagcttcaattggactggagtcactcaaa
acggaacaagctcttcttgcataaggagatctaatagtagtttctttagtagattgaatt
ggttgacccacttaaacttcaaatacccagcattgaacgtgactatgccaaacaatgaac
>CY112103
tgtgccttgggcaccatgcagtgccaaacggaacgatagtgaaaacaatcacgaatgacc
aaattgaagttactaatgctactgagctggttcagagttcctcaacaggtgaaatatgca
acagtcctcatcagatccttgatggagaaaactgcacactaatagatgctctattgggag
accctcagtgtgatggcttccaaaacaagaaatgggacctttttgttgaacgaagcaaag
cccacagcaactgttacccttatgatgtgccggattatgcctcccttaggtcactagttg
cctcatccggcacactggagtttaacaatgaaagcttcaattggactggagtcactcaaa
acggaacaagctctgcttgcataaggagatctaataatagtttctttagtagattgaatt
ggttgacccacttaaacttcaaatacccagcattgaacgtgactatgccaaacaatgaac
>CY112107
tgtgccttgggcaccatgcagtaccaaacggaacaatagtgaaaacaatcacgaatgacc
aaattgaagttactaatgctactgagctggttcagaattcctcaacaggtgaaatatgcg
acagtcctcatcagatccttgatggagaaaactgcacactaatagatgctctattgggag
accctcagtgtgatggcttccaaaataagaaatgggacctttttgttgaacgaagcaaag
cctacagcaactgttacccttatgatgtaccggattatgcctcccttaggtcactagttg
cctcatccggcacactggagtttaacaatgaaagcttcaattggactggagtcactcaaa
acggaacaagctctgcttgcataaggagatctaataatagtttctttagtagattgaatt
ggttgacccacttaaacttcaaatacccagcattgaacgtgactatgccaaacaatgaac
>CY112119
tgtgccttgggcaccatgcagtaccaaacggaacgatagtgaaaacaatcacgaatgacc
aaattgaagttactaatgctactgagctggttcagaattcctcaataggtgaaatatgcg
acagtcctcatcagatccttgatggagaaaactgcacactaatagatgctctattgggag
accctcagtgtgatggcttccaaaataagaaatgggacctttttgttgaacgaagcaaag
catacagcaactgttacccttatgatgtgccggattatgcctcccttaggtcactagttg
cctcatccggcacactggagtttaacaatgaaagcttcaattggactggagtcactcaaa
acggaacaagttctgcttgcatgaggagatctaatagtagtttctttagtagattgaatt
ggttgacccacttaaacttcaaatacccagcattgaacgtgactatgccaaacaatgaac
>CY112120
tgtgccttgggcaccatgcagtaccaaacggaacgatagtgaaaacaatcacgaatgacc
aaattgaagttactaatgctactgagctggttcagagttcctcaacaggtgaaatatgcg
acagtcctcatcagatccttgatggagaaaactgcacactaatagatgctctattgggag
accctcagtgtgatggcttccaaaataagaagtgggacctttttgttgaacgaagcaaag
cctacagcaactgttacccttatgatgtgccggattatgcctcccttaggtcactagttg
cctcatccggcacactggagtttaacaatgaaagcttcaattggactggagtcactcaaa
acggaacaagctctgcttgcataaggagatctaatagtagtttctttagtagattgaatt
ggttgacccacttaaacttcaaatacccagcattgaacgtgactatgccaaacaatgaac
>CY114421
tgtgccttgggcaccatgcagtaccaaacggaacgatagtgaaaacaatcacaaatgacc
aaattgaagttactaatgctactgagctggttcagagttcttcaacaggtaaaatatgcg
acagtcctcatcagatccttgatggaaaaaactgcacactaatagatgctctattgggag
accctcagtgtgatggcttccaaaataagaaatgggacctttttgttgaacgcagcaaag
cctacagcaactgttacccttatgatgtgccggattatgcttcccttaggtcactagttg
cctcatccggcacactggagtttaacaatgaaagcttcaattggactggagtcactcaaa
acggaacaagctctgcttgcataaggagatctaaaaacagtttctttagtagattgaatt
ggttaacccacttaaacttcaaatactcagcattgaacgtgactatgccgaacaatgaac
>CY114553
tgtgccttgggcaccatgcagtaccaaacggaacgatagtgaaaacaatcacgaatgacc
aaattgaagttactaatgctactgagctggttcagagttcctcaacaggtgaaatatgcg
acagtcctcatcagatccttgatggagaaaactgcacactaatagatgctctattgggag
accctcagtgtgatggcttccaaaataagaagtgggacctttttgttgaacgaagcaaag
cctacagcaactgttacccttatgatgtgccggattatgcctcccttaggtcactagttg
ccgcatccggcacactggagtttaacaatgaaagcttcaattggactggagtcactcaaa
acggaacaagctctgcttgcataaggagatctaatagtagtttctttagtagattgaatt
ggttgacccacttaaacttcaaatacccagcattgaacgtgactatgccaaacaatgaac
>CY114798
tgtgcttggggcaccatgcagtaccaaacgggacgttagtgaaaacaatcacggatgacc
aagttgaagtgactaatgctactgagctggtccagagttcctcaacaggtagaatatgca
acagtcctcatcaaatccttgatgggaaaaattgcacgctgatagatgctctattgggag
accctcattgtgatgaattccaaaacacggaatgggacctttttgttgaacgaagcacag
cctacagcaactgttacccttattatgtgccggattattcatcccttaggtcactagttg
cctcatccggcactctggaatttacccaagaaagctttgattggactggagttgcccaag
atggatcaagctatgcttgcaaaaggggatctgttaacagtttctttagtaggttgaatt
ggttgcataatttgaattacaaatatccagcgctgaacgtaactatgccaaacaatgaca
>CY114840
tgtgcctgggacaccatgcagtaccaaacggaacgttagtgaaaacaatcacggatgacc
aaattgaggtgactaatgctactgagctggttcagagttcctcaacaggtagaatatgca
atagtcctcaccaaatccttgatgggaaaaattgcacactgatagatgctctattgggag
accctcattgtgatgatttccaaaacaaggaatgggaccttttcgttgaacgaagcacag
cctacagcaactgttacccttattatgtgccggatcatgcctcccttaggtcactagttg
cctcatccggctccatggaatttacccaagaaagcttcaattggactggagtttctcaag
atggatcaagctatacttgcagaaggaaatctgacaacagtttctttagtagattgaatt
ggttgtataatttgaattacaaatatccagcgctgaacgttactatgccaaataatgaca
>CY114846
tgtgcctgggacaccatgcagtaccaaacggaacgttagtgaaaacaatcacggatgacc
aaattgaggtgactaatgctactgagctggttcagagttcctcaacaggtagaatatgca
atagtcctcaccaaatccttgatgggaaaaattgcacactgatagatgctctattgggag
accctcattgtgatgatttccaaaacaaggaatgggaccttttcgttgaacgaagcacag
cctacagcaactgttacccttattatgtgccggatcatgcctcccttaggtcactagttg
cctcatccggctccatggaatttacccaagaaagcttcaattggactggagtttctcaag
atggatcaagctatacttgcagaaggaaatctgacaacagtttctttagtagattgaatt
ggttgtataatttgaattacaaatatccagcgctgaacgttactatgccaaataatgaca
>CY114849
tgtgcctgggacaccatgcagtaccaaacggaacgttagtgaaaacaatcacggatgacc
aaattgaggtgactaatgctactgagctggttcagagttcctcaacaggtagaatatgca
atagtcctcaccaaatccttgatgggaaaaattgcacactgatagatgctctattgggag
accctcattgtgatgatttccaaaacaaggaatgggaccttttcgttgaacgaagcacag
cctacagcaactgttacccttattatgtgccggatcatgcctcccttaggtcactagttg
cctcatccggctccatggaatttacccaagaaagcttcaattggactggagtttctcaag
atggatcaagctatacttgcagaaggaaatctgacaacagtttctttagtagattgaatt
ggttgtataatttgaattacaaatatccagcgctgaacgttactatgccaaataatgaca
>CY114857
tgtgcctgggacaccatgcagtaccaaacggaacgttagtgaaaacaatcacggatgacc
aaattgaggtgactaatgctactgagctggttcagagttcctcaacaggtagaatatgca
atagtcctcaccaaatccttgatgggaaaaattgcacactgatagatgctctattgggag
accctcattgtgatgatttccaaaacaaggaatgggaccttttcgttgaacgaagcacag
cctacagcaactgttacccttattatgtgccggatcatgcctcccttaggtcaatagttg
cctcatccggctccctggaatttacccaagaaagcttcaattggactggagtttctcaag
atggatcaagctatacttgcagaaggaaatctgacaaaagtttctttagtagattgaatt
ggttgtataatttgaattacaaatatccagcgctgaacgttactatgccaaataatgaca
>CY114874
tgtgcttggggcaccatgcagtaccaaacgggacattagtgaaaacaatcacggatgacc
aagttgaagtgactaatgctactgagctggtccagagttcctcaacaggtagaatatgca
acagtcctcatcaaatccttgatgggaaaaattgcacgctgatagatgctctattgggag
accctcattgtgatgaattccaaaacacggaatgggacctttttgttgaacgaagcacag
cctacagcaactgttacccttattatgtgccggattattcatcccttaggtcactagttg
cctcatccggcactctggaatttacccaagaaagctttgattggactggagttgcccaag
atggatcaagctatgcttgcaaaaggggatctgttaacagtttctttagtaggttgaatt
ggttgcataatttgaattacaaatatccagcgctgaacgtaactatgccaaacaatgaca
>CY114884
tgtgcctgggacatcatgcagtaccaaacggaacgttagtgaaaacaatcacggatgacc
aaattgaagtgactaatgctactgagctggttcagagttcctcaacaggtagaatatgca
acagtcctcaccaaatccttgatgggaaaaattgcacactgatagatgctctattgggag
accctcattgtgatgactaccaaaacaaggaatgggacctttttgttgaacgaagcacag
cctacagcaactgttacccttattatgtgccggattatgcctcccttaggtcactaattg
cctcatctggcaccctgaaatttacccaagaaagcttcaattggactggagttgctcaag
atggatcaagctatgcttgcagaaggggatctgttaaaagtttctttagtagattgaatt
ggttgtataatttgaattacaaatatccagcgctgaacgtaactatgccaaacaatgaca
>CY114909
tgtgcttggggcaccatgcagtaccaaacgggacattagtgaaaacaatcacggatgacc
aagttgaagtgactaatgctactgagctggtccagagttcctcaacaggtagaatatgca
acagtcctcatcaaatccttgatgggaaaaattgcacgctgatagatgctctattgggag
accctcattgtgatgaattccaaaacacggaatgggacctttttgttgaacgaagcacag
cctacagcaactgttacccttattatgtgccggattattcatcccttaggtcactagttg
cctcatccggcactctggaatttacccaagaaagctttgattggactggagttgcccaag
atggatcaagctatgcttgcaaaaggggatctgttaacagtttctttagtaggttgaatt
ggttgcataatttgaattacaaatatccagcgctgaacgtaactatgccaaacaatgaca
>CY114952
tgtgcttggggcaccatgcagtaccaaacgggacgttagtgaaaacaatcacggatgacc
aagttgaagtaaccaatgctactgagctgatccagagttcctcaacaggtagaatatgca
acagtcctcatcaaatccttgatgggaaaaattgcacgttgatagatgctctattgggag
accctcattgtgatgaattccaaaacacggaatgggacctttttgttgaacgaagcacag
cctacagcaactgttacccttattatgtgccggattattcatcccttaggtcactagttg
cctcatccggcactctggaatttacccaagaaagctttgattggactggagttgcccaag
atggatcaagctatgcttgtaaaaggggatctgttaacagtttctttagtaggttgaatt
ggctgcataatttgaattacaaatatccagcgctgaacgtaactatgccaaacaatgaca
>CY116624
tgtgcttgggacaccatgcagtaccaaacgggacgttagtgaaaacaatcacggatgacc
aagttgaagtgactaatgctactgagctggtccagagttcctcaacaggtagaatatgca
acagtcctcatcaaatccttgatgggaaaaattgcacactgatagatgctctattgggag
accctcattgtgatgaattccaaaacacggaatgggacctttttgttgaaagaagtacag
cttacagcaactgttacccttattatgtgccggattattcatcccttaggtcactagttg
cctcatccggcactctggaatttacccaagaaagctttgattggactggagttgcccaag
atggatcaagctatgcttgcaaaaggggatctgttaacagtttctttagtaggttgaatt
ggttgcataatttgaattacaaatatccagcgctgaacgtaactatgccaaacaatgaca
>CY116699
tgtgccttgggcaccatgcagtaccaaacggaacgatagtgaaaacaatcacgaatgacc
aaattgaagttactaatgctactgagctggtccagagttcctcaacaggtgaaatatgcg
acagtcctcatcagatccttgatggagaaaactgcacactaatagatgctctattgggag
accctcagtgtgatggcttccaaaataagaaatgggacctttttgttgaacgaagcaaag
cctacagcaactgttacccttatgatgtgccagattatgcctcccttaggtcactagttg
cctcatccggcacactggagtttaacaatgaaagcttcaattggactggagtcactcaaa
acggcacaagctctgcttgcataaggagctctaataatagtttctttagtagattgaatt
ggttgacccacttaaacttcaaatacccagcattgaacgtgactatgccaaacaatgaac
>CY116707
tgtgcctggggcaccatgcagtaccaaacggaacgatagtgaaaacaatcacgaatgacc
aaattgaagttactaatgctactgagctggttcagagttcctcagcaggtgaaatatgcg
acagtcctcatcagatccttgatggagaaaactgcacactaatagatgctctattgggag
accctcagtgtgatggcttccaaaataagaaatgggacctttttgttgaacgaagcagag
cctacagcaactgttacccttatgatgtgccggattatgcctcccttaggtcactagttg
cctcatccggcacactggagtttaacaatgaaagcttcaattggactggagtcactcaaa
acggaacaagctctgcttgcataaggagatctaataatagtttctttagtagattgaatt
ggttgacccacttaaacttcaaatacccagcattgaacgtgactatgccaaacaatgaac
>CY116715
tgtgccttgggcaccatgcagtgccaaacggaacgatagtgaaaacaatcacgaatgacc
aaattgaagttactaatgctactgagctggttcagagttcctcaacaggtgaaatatgca
acagtcctcatcagatccttgatggagaaaactgcacactaatagatgctctattgggag
accctcagtgtgatggcttccaaaacaagaaatgggacctttttgttgaacgaagcaaag
cccacagcaactgttacccttatgatgtgccggattatgcctcccttaggtcactagttg
cctcatccggcacactggagtttaacaatgaaagcttcaattggactggagtcactcaaa
acggaacaagctctgcttgcataaggagatctaataatagtttctttagtagattgaatt
ggttgacccacttaaacttcaaatacccagcattgaacgtgactatgccaaacaatgaac
>CY117568
tgtgccttgggcaccatgcagtaccaaacggaacgatagtgaaaacaatcacgaatgacc
aaattgaagttactaatgctactgagctggttcagagttcctcagcaggtgaaatatgcg
acagtcctcatcatatccttgatggagaaaactgcacactaatagatgctctattgggag
accctcagtgtgatggcttccaaaataagaaatgggacctttttgttgaacgaagcagag
cctacagcaactgttacccttatgatgtgccggattatgcctcccttaggtcactagttg
cctcatccggcacactggagtttaacaatgaaagcttcaattggactggagtcactcaaa
acggaacaagctctgcttgcataaggagatctaataatagtttctttagtagattgaatt
ggttgacccacttaaacttcaaatacccagcattgaacgtgactatgccaaacaatgaac
>CY117581
tgtgccttgggcaccatgcagtaccaaacggaacgatagtgaaaacaatcacgaatgacc
aaattgaagttactaatgctactgagctggttcagagttcctcagcaggtgaaatatgcg
acagtcctcatcatatccttgatggagaaaactgcacactaatagatgctctattgggag
accctcagtgtgatggcttccaaaataagaaatgggacctttttgttgaacgaagcagag
cctacagcaactgttacccttatgatgtgccggattatgcctcccttaggtcactagttg
cctcatccggcacactggagtttaacaatgaaagcttcaattggactggagtcactcaaa
acggaacaagctctgcttgcataaggaggtctaataatagtttctttagtagattgaatt
ggttgacccacttaaacttcaaatacccagcattgaacgtgactatgccaaacaatgaac
>CY117589
tgtgccttgggcaccatgcagtgccaaacggaacgatagtgaaaacaatcacgaatgacc
aaattgaagttactaatgctactgagctagttcagagttcctcaacaggtgaaatatgca
acagtcctcatcagatccttgatggagaaaactgcacactaatagatgctctattgggag
accctcagtgtgatggcttccaaaacaagaaatgggacctttttgttgaacgaagcaaag
cccacagcaactgttacccttatgatgtgccggattatgcctcccttaggtcactagttg
cctcatccggcacactggagtttaacaatgaaagcttcaattggactggagtcactcaaa
acggaacaagctctgcttgcataaggagatctaataatagtttctttagtagattgaatt
ggttgacccacttaaacttcaaatacccagcattgaacgtgactatgccaaacaatgaac
>CY117597
tgtgccttgggcaccatgcagtgccaaacggaacgatagtgaaaacaatcacgaatgacc
aaattgaagttactaatgctactgagctggttcagagttcctcaacaggtgaaatatgca
acagtcctcatcagatccttgatggagaaaactgcacactaatagatgctctattgggag
accctcagtgtgatggcttccaaaacaagaaatgggacctttttgttgaacgaagcaaag
cccacagcaactgttacccttatgatgtgccggattatgcctcccttaggtcactagttg
cctcatccggcacactggagtttaacaatgaaagcttcaattggactggagtcacgcaaa
acggaacaagctctgcttgcataaggagatctaataatagtttctttagtagattgaatt
ggttgacccacttaaacttcaaatacccagcattgaacgtgactatgccaaacaatgaac
>CY124151
tgtgccttgggcaccatgcagtaccaaacggaacgatagtgaaaacaatcacgaatgacc
aaattgaagttactaatgctactgagctggttcagaattcctcaataggtgaaatatgcg
acagtcctcatcagatccttgatggagaaaactgcacactaatagatgctctattgggag
accctcagtgtgatggcttccaaaataagaaatgggacctttttgttgaacgaagcaaag
cctacagcaactgttacccttatgatgtgccggattatgcctcccttaggtcactagttg
cctcatccggcacactggagtttaacaatgaaagcttcaattggactggagtcactcaaa
acggaacaagttctgcttgcataaggagatctaataatagtttctttagtagattgaatt
ggttgacccacttaaacttcaaatacccagcattgaacgtgactatgccaaacaatgaac
>CY124153
tgtgccttgggcaccatgcagtaccaaacggaacgatagtgaaaacaatcacgaatgacc
aaattgaagttactaatgctactgagctggttcagagttcctcaacaggtgaaatatgcg
acagtcctcatcagatccttgatggagtaaactgcacactaatagatgctctattgggag
accctcagtgtgatggcttccaaaataagaagtgggacctttttgttgaacgaagcaaag
cctacagcaactgttacccttatgatgtgccggattatgcctcccttaggtcactagttg
cctcatccggcacactggagtttaacaatgaaagcttcaattggactggagtcactcaaa
acggaacaagctctgcttgcataaggagatctaatagtagtttctttagtagattgaatt
ggttgacccacttaaacttcaaatacccagcattgaacgtgactatgccaaacaatgaac
>CY124155
tgtgccttgggcaccatgcagtaccaaacggaacgatagtgaaaacaatcacgaatgacc
aaattgaagttactaatgctactgagctggttcagagttcctcaacaggtgaaatatgcg
acagtcctcatcagatccttgatggagaaaactgcacactaatagatgctctattgggag
accctcagtgtgatggcttccaaaataagaagtgggacctttttgttgaacgaagcaaag
cctacagcaactgttacccttatgatgtgccggattatgcctcccttaggtcactagttg
cctcatccggcacactggagtttaacaatgaaagcttcaattggactggagtcactcaaa
acggaacaagctctgcttgcataaggagatctaatagtagtttctttagtagattgaatt
ggttgacccacttaaacttcaaatacccagcattgaacgtgactatgccaaacaatgaac
>CY124157
tgtgccttgggcaccatgcagtaccaaacggaacgatagtgaaaacaatcacgaatgacc
aaattgaagttactaatgctactgagctggttcagagttcctcaacaggtgaaatatgcg
acagtcctcatcagatccttgatggagaaaactgcacactaatagatgctctattgggag
accctcagtgtgatggcttccaaaataagaagtgggacctttttgttgaacgaagcaaag
cctacagcaactgttacccttatgatgtgccggattatgcctcccttaggtcactagttg
cctcatccggcacactggagtttaacaatgaaagcttcaattggactggagtcactcaaa
acggaacaagctctgcttgcataaggagatctaatagtagtttctttagtagattgaatt
ggttgacccacttaaacttcaaatacccagcattgaacgtgactatgccaaacaatgaac
>CY124159
tgtgccttgggcaccatgcagtaccaaacggaacgatagtgaaaacaatcacgaatgacc
aaattgaagttactaatgctactgagctggttcagagttcctcaacaggtgaaatatgcg
acagtcctcatcagatccttgatggagaaaactgcacactaatagatgctctattgggag
accctcagtgtgatggcttccaaaataagaagtgggacctttttgttgaacgaagcaaag
cctacagcaactgttacccttatgatgtgccggattatgcctcccttaggtcactagttg
cctcatccggcacactggagtttaacaatgaaagcttcaattggactggagtcactcaaa
acggaacaagctctgcttgcataaggagatctaatagtagtttctttagtagattgaatt
ggttgacccacttaaacttcaaatacccagcattgaacgtgactatgccaaacaatgaac
>CY124161
tgtgccttgggcaccatgcagtaccaaacggaacgatagtgaaaacaatcacaaatgacc
aaattgaagttactaatgctactgagctggttcagagttcctcaacaggtgaaatatgcg
acagtcctcatcagatccttgatggagaaaactgcacactaatagatgctctattgggag
accctcagtgtgatggcttccaaaataagaagtgggacctttttgttgaacgaagcaaag
cctacagcaactgttacccttatgatgtgccggattatgcctcccttaggtcactagttg
cctcatccggcacactggagtttaacaatgaaagcttcaattggactggagtcactcaaa
acggaacaagctctgcttgcataaggagatctaatagtagtttctttagtagattgaatt
ggttgacccacttaaacttcaaatacccagcattgaacgtgactatgccaaacaatgaac
>CY124163
tgtgccttgggcaccatgcagtaccaaacggaacgatagtgaagacaatcacgaatgacc
aaattgaagttactaatgccactgagctggttcagatttcctcaacaggtgaaatatgcg
acagtcctcatcagatccttgatggagaaaactgcacactaatagatgctctattgggag
accctcagtgtgatggcttccaaaataagaagtgggacctttttgttgaacgaagcaaag
cctacagcaactgttacccttatgatgtgccggattatgcctcccttaggtcactagttg
cctcatccggcacactggagtttaacaatgaaagcttcaattggactggagtcactcaaa
acggaacaagctctgcttgcataaggagatctaatagtagtttctttagtagattgaatt
ggttgacccacttaaacttcaaatacccagcattgaacgtgactatgccaaacaatgaac
>CY124165
tgtgccttgggcaccatgcagtgccaaacggaacgatagtgaaaacaatcacgaatgacc
aaattgaagttactaatgctactgagctggttcagagttcctcaacaggtgaaatatgca
acagtcctcatcagatccttgatggagaaaactgcacactaatagatgctctattgggag
accctcagtgtgatggcttccaaaacaagaaatgggacctttttgttgaacgaagcaaag
cccacagcaactgttacccttatgatgtgccggattatgcctcccttaggtcactagttg
cctcatccggcacactggagtttaacaatgaaagcttcaattggactggagtcactcaaa
acggaacaagctctgcttgcataaggagatctaataatagtttctttagtagattgaatt
ggttgacccacttaaacttcaaatacccagcattgaacgtgactatgccaaacaatgaac
>CY124167
tgtgccttgggcaccatgcagtaccaaacggaacgatagtgaaaacaatcacgaatgacc
aaattgaagttactaatgctactgagctggttcagagttcctcaacaggtgaaatatgcg
acagtcctcatcagatccttgatggagtaaactgcacactaatagatgctctattgggag
accctcagtgtgatggcttccaaaataagaagtgggacctttttgttgaacgaagcaaag
cctacagcaactgttacccttatgatgtgccggattatgcctcccttaggtcactagttg
cctcatccggcacactggagtttaacaatgaaagcttcaattggactggagtcactcaaa
acggaacaagctctgcttgcataaggagatctaatagtagtttctttagtagattgaatt
ggttgacccacttaaacttcaaatacccagcattgaacgtgactatgccaaacaatgaac
>CY124169
tgtgccttgggcaccatgcagtaccaaacggaacgatagtgaaaacaatcacgaatgacc
aaattgaagttactaatgctactgagctggttcagagttcctcaacaggtgaaatatgcg
acagtcctcatcagatccttgatggagtaaactgcacactaatagatgctctattgggag
accctcagtgtgatggcttccaaaataagaagtgggacctttttgttgaacgaagcaaag
cctacagcaactgttacccttatgatgtgccggattatgcctcccttaggtcactagttg
cctcatccggcacactggagtttaacaatgaaagcttcaattggactggagtcactcaaa
acggaacaagctctgcttgcataaggagatctaatagtagtttctttagtagattgaatt
ggttgacccacttaaacttcaaatacccagcattgaacgtgactatgccaaacaatgaac
>CY124171
tgtgccttgggcaccatgcagtaccaaacggaacgatagtgaaaacaatcacgaatgacc
aaattgaagttactaatgctactgagctggttcagaattcctcaataggtgaaatatgcg
acagtcctcatcagatccttgatggagaaaactgcacactaatagatgctctattgggag
accctcagtgtgatggcttccaaaataagaaatgggacctttttgttgaacgaagcaaag
cctacagcaactgttacccttatgatgtgccggattatgcctcccttaggtcactagttg
cctcatccggcacactggagtttaacaatgaaagcttcaattggactggagtcactcaaa
acggaacaagttctgcttgcataagaagatctaataatagtttctttagtagattaaatt
ggttgacccacttaaacttcaaatacccagcattgaacgtgactatgccaaacaatgaac
>CY124173
tgtgccttgggcaccatgcagtaccaaacggaacgatagtgaaaacaatcacgaatgacc
aaattgaagttactaatgctactgagctggttcagaattcctcaataggtgaaatatgcg
acagtcctcatcagatccttgatggagaaaactgcacactaatagatgctctattgggag
accctcagtgtgatggcttccaaaataagaaatgggacctttttgttgaacgaagcaaag
cctacagcaactgttacccttatgatgtgccggattatgcctcccttaggtcactagttg
cctcatccggcacactggagtttaacaatgaaagcttcaattggactggagtcactcaaa
acggaacaagttctgcttgcataaggagatctaataatagtttctttagtagattaaatt
ggttgacccacttaaacttcaaatacccagcattgaacgtgactatgccaaacaatgaac
>CY124175
tgtgccttgggcaccatgcagtaccaaacggaacgatagtgaaaacaatcacgaatgacc
aaattgaagttactaatgctactgagctggttcagagttcctcaacaggtgaaatatgcg
acagtcctcatcagatccttgatggagaaaactgcacactaatagatgctctattgggag
accctcagtgtgatggcttccaaaataagaagtgggacctttttgttgaacgaagcaaag
cctacagcaactgttacccttatgatgtgccggattatgcctcccttaggtcactagttg
cctcatccggcacactggagtttaacaatgaaagcttcaattggactggagtcactcaaa
acggaacaagctctgcttgcataaggagatctaatagtagtttctttagtagattgaatt
ggttgacccacttaaacttcaaatacccagcattgaacgtgactatgccaaacaatgaac
>CY124177
tgtgccttgggcaccatgcagtaccaaacggaacgatagtgaaaacaatcacgaatgacc
aaattgaagttactaatgctactgagctggttcagagttcctcaacaggtgaaatatgcg
acagtcctcatcagatccttgatggagtaaactgcacactaatagatgctctattgggag
accctcagtgtgatggcttccaaaataagaagtgggacctttttgttgaacgaagcaaag
cctacagcaactgttacccttatgatgtgccggattatgcctcccttaggtcactagttg
cctcatccggcacactggagtttaacaatgaaagcttcaattggactggagtcactcaaa
acggaacaagctctgcttgcataaggagatctaatagtagtttctttagtagattgaatt
ggttgacccacttaaacttcaaatacccagcattgaacgtgactatgccaaacaatgaac
>CY124179
tgtgccttgggcaccatgcagtaccaaacggaacgatagtgaaaacaatcacgaatgacc
aaattgaagttactaatgctactgagctggttcagagttcctcaacaggtgaaatatgcg
acagtcctcatcagatccttgatggagaaaactgcacactaatagatgctctattgggag
accctcagtgtgatggcttccaaaataagaagtgggacctttttgttgaacgaagcaaag
cctacagcaactgttacccttatgatgtgccggattatgcctcccttaggtcactagttg
cctcatccggcacactggagtttaacaatgaaagcttcaattggactggagtcactcaaa
acggaacaagctctgcttgcataaggagatctaatagtagtttctttagtagattgaatt
ggttgacccacttaaacttcaaatacccagcattgaacgtgactatgccaaacaatgaac
>CY124181
tgtgccttgggcaccatgcagtaccaaacggaacgatagtgaaaacaatcacgaatgacc
aaattgaagttactaatgctactgagctggttcagaattcctcaataggtgaaatatgcg
acagtcctcatcagatccttgatggagaaaactgcacactaatagatgctctattgggag
accctcagtgtgatggcttccaaaataagaaatgggacctttttgttgaacgaagcaaag
cctacagcaactgttacccttatgatgtgccggattatgcctcccttaggtcactagttg
cctcatccggcacactggagtttaacaatgaaagcttcaattggactggagtcactcaaa
acggaacaagttctgcttgcataaggagatctaataatagtttctttagtagattaaatt
ggttgacccacttaaacttcaaatacccagcattgaacgtgactatgccaaacaatgaac
>CY124183
tgtgccttgggcaccatgcagtaccaaacggaacgatagtgaaaacaatcacgaatgacc
aaattgaagttactaatgctactgagctggttcagagttcctcaacaggtgaaatatgcg
acagtcctcatcagatccttgatggagtaaactgcacactaatagatgctctattgggag
accctcagtgtgatggcttccaaaataagaagtgggacctttttgttgaacgaagcaaag
cctacagcaactgttacccttatgatgtgccggattatgcctcccttaggtcactagttg
cctcatccggcacactggagtttaacaatgaaagcttcaattggactggagtcactcaaa
acggaacaagctctgcttgcataaggagatctaatagtagtttctttagtagattgaatt
ggttgacccacttaaacttcaaatacccagcattgaacgtgactatgccaaacaatgaac
>CY124185
tgtgccttgggcaccatgcagtaccaaacggaacgatagtgaaaacaatcacgaatgacc
aaattgaagttactaatgctactgagctggttcagagttcctcaacaggtgaaatatgcg
acagtcctcatcagatccttgatggagtaaactgcacactaatagatgctctattgggag
accctcagtgtgatggcttccaaaataagaagtgggacctttttgttgaacgaagcaaag
cctacagcaactgttacccttatgatgtgccggattatgcctcccttaggtcactagttg
cctcatccggcacactggagtttaacaatgaaagcttcaattggactggagtcactcaaa
acggaacaagctctgcttgcataaggagatctaatagtagtttctttagtagattgaatt
ggttgacccacttaaacttcaaatacccagcattgaacgtgactatgccaaacaatgaac
>CY124187
tgtgccttgggcaccatgcagtaccaaacggaacgatagtgaaaacaatcacgaatgacc
aaattgaagttactaatgctactgagctggttcagagttcctcaacaggtgaaatatgcg
acagtcctcatcagatccttgatggagtaaactgcacactaatagatgctctattgggag
accctcagtgtgatggcttccaaaataagaagtgggacctttttgttgaacgaagcaaag
cctacagcaactgttacccttatgatgtgccggattatgcctcccttaggtcactagttg
cctcatccggcacactggagtttaacaatgaaagcttcaattggactggagtcactcaaa
acggaacaagctctgcttgcataaggagatctaatagtagtttctttagtagattgaatt
ggttgacccacttaaacttcaaatacccagcattgaacgtgactatgccaaacaatgaac
>CY124189
tatgccttgggcaccatgcagtaccaaacggaacgatagtgaaaacaatcacgaatgacc
aaattgaagttactaatgctactgagctggttcagagttcctcaacaggtgaaatatgcg
acagtcctcatcagatccttgatggagaaaactgcacactaatagatgctctattgggag
accctcagtgtgatggcttccaaaataagaagtgggacctttttgttgaacgaagcaaag
cctacagcaactgttacccttatgatgtgccggattatgcctcccttaggtcactagttg
cctcatccggcacactggagtttaacaatgaaagcttcaattggactggagtcactcaaa
acggaacaagctctgcttgcataaggagatctaatagtagtttctttagtagattgaatt
ggttgacccacttaaacttcaaatacccagcattgaacgtgactatgccaaacaatgaac
>CY124191
tgtgccttgggcaccatgcagtaccaaacggaacgatagtgaaaacaatcacgaatgacc
aaattgaagttactaatgctactgagctggttcagagttcctcaacaggtgaaatatgcg
acagtcctcatcagatccttgatggagaaaactgcacactaatagatgctctattgggag
accctcagtgtgatggcttccaaaataagaagtgggacctttttgttgaacgaagcaaag
cctacagcaactgttacccttatgatgtgccggattatgcctcccttaggtcactagttg
cctcatccggcacactggagtttaacaatgaaagcttcaattggactggagtcactcaaa
acggaacaagctctgcttgcataaggagatctaatagtagtttctttagtagattgaatt
ggttgacccacttaaacttcaaatacccagcattgaacgtgactatgccaaacaatgaac
>CY124193
tgtgccttgggcaccatgcagtaccaaacggaacgatagtgaaaacaatcacgaatgacc
aaattgaagttactaatgctactgagctggttcagagttcctcagcaggtgaaatatgcg
acagtcctcatcatatccttgatggagaaaactgcacactaatagatgctctattgggag
accctcagtgtgatggcttccaaaataagaaatgggacctttttgttgaacgaagcagag
cctacagcaactgttacccttatgatgtgccggattatgcctcccttaggtcactagttg
cctcatccggcacactggagtttaacaatgaaagcttcaattggactggagtcactcaaa
acggaacaagctctgcttgcataaggagatctaataatagtttctttagtagattgaatt
ggttgacccacttaaacttcaaatacccagcattgaacgtgactatgccaaacaatgaac
>CY124195
tgtgccttgggcaccatgcagtaccaaacggaacgatagtgaaaacaatcacgaatgacc
aaattgaagttactaatgctactgagctggttcagagttcctcaacaggtgaaatatgcg
acagtcctcatcagatccttgatggagaaaactgcacactaatagatgctctattgggag
accctcagtgtgatggcttccaaaataagaaatgggacctttttgttgaacgaagcaaag
cctacagcaactgttacccttatgatgtgccggattatgcctcccttaggtcactagttg
cctcatccggcacactggagtttaacaatgaaagcttcaattggactggagtcactcaaa
acggaacaagctctgcttgcataaggagatctgatagtagtttctttagtagattgaatt
ggttgacccacttaaacttcaaatacccagcattgaacgtgactatgccaaacaatgaac
>CY124197
tgtgccttgggcaccatgcagtaccaaacggaacgatagtgaaaacaatcacgaatgacc
aaattgaagttactaatgctactgagctggttcagagttcctcaacaggtgaaatatgcg
acagtcctcatcagatccttgatggagtaaactgcacactaatagatgctctattgggag
accctcagtgtgatggcttccaaaataagaagtgggacctttttgttgaacgaagcaaag
cctacagcaactgttacccttatgatgtgccagattatgcctcccttaggtcactagttg
cctcatccggcacactggagtttaacaatgaaagcttcaattggactggagtcactcaaa
acggaacaagctctgcttgcataaggagatctaatagtagtttctttagtagattgaatt
ggttgacccacttaaacttcaaatacccagcattgaacgtgactatgccaaacaatgaac
>CY124199
tgtgccttgggcaccatgcagtaccaaacggaacgatagtgaaaacaatcacgaatgacc
aaattgaagttactaatgctactgagctggttcagagttcctcaacaggtgaaatatgcg
acagtcctcatcagatccttgatggagaaaactgcacactaatagatgctctattgggag
accctcagtgtgatggcttccaaaataagaagtgggacctttttgttgaacgaagcaaag
cctacagcaactgttacccttatgatgtgccggattatgcctcccttaggtcactagttg
cctcatccggcacactggagtttaacaatgaaagcttcaattggactggagtcactcaaa
acggaacaagctctgcttgcataaggagatctaatagtagtttctttagtagattgaatt
ggttgacccacttaaacttcaaatacccagcattgaacgtgactatgccaaacaatgaac
>CY124201
tgtgccttgggcaccatgcagtaccaaacggaacgatagtgaaaacaatcacgaatgacc
aaattgaagttactaatgctactgagctggttcagagttcctcaacaggtgaaatatgcg
acagtcctcatcagatccttgatggagtaaactgcacactaatagatgctctattgggag
accctcagtgtgatggcttccaaaataagaagtgggacctttttgttgaacgaagcaaag
cctacagcaactgttacccttatgatgtgccagattatgcctcccttaggtcactagttg
cctcatccggcacactggagtttaacaatgaaagcttcaattggactggagtcactcaaa
acggaacaagctctgcttgcataaggagatctaatagtagtttctttagtagattgaatt
ggttgacccacttaaacttcaaatacccagcattgaacgtgactatgccaaacaatgaac
>CY124203
tgtgccttgggcaccatgcagtaccaaacggaacgatagtgaaaacaatcacgaatgacc
aaattgaagttactaatgctactgagctggttcagagttcctcaacaggtgaaatatgcg
acagtcctcatcagatccttgatggagaaaactgcacactaatagatgctctattgggag
accctcagtgtgatggcttccaaaataagaagtgggacctttttgttgaacgaagcaaag
cctacagcaactgttacccttatgatgtgccggattatgcctcccttaggtcactagttg
cctcatccggcacactggagtttaacaatgaaagcttcaattggactggagtcactcaaa
acggaacaagctctgcttgcataaggagatctaatagtagtttctttagtagattgaatt
ggttgacccacttaaacttcaaatacccagcattgaacgtgactatgccaaacaatgaac
>CY124205
tgtgccttgggcaccatgcagtaccaaacggaacgatagtgaaaacaatcacgaatgacc
aaattgaagttactaatgctactgagctggttcagagttcctcaacaggtgaaatatgcg
acagtcctcatcagatccttgatggagtaaactgcacactaatagatgctctattgggag
accctcagtgtgatggcttccaaaataagaagtgggacctttttgttgaacgaagcaaag
cctacagcaactgttacccttatgatgtgccagattatgcctcccttaggtcactagttg
cctcatccggcacactggagtttaacaatgaaagcttcaattggactggagtcactcaaa
acggaacaagctctgcttgcataaggagatctaatagtagtttctttagtagattgaatt
ggttgacccacttaaacttcaaatacccagcattgaacgtgactatgccaaacaatgaac
>CY124207
tgtgccttgggcaccatgcagtaccaaacggaacgatagtgaaaacaatcacgaatgacc
aaattgaagttactaatgctactgagctggttcagaattcctcaataggtgaaatatgcg
acagtcctcatcagatccttgatggagaaaactgcacactaatagatgctctattgggag
accctcagtgtgatggcttccaaaataagaaatgggacctttttgttgaacgaagcaaag
cctacagcaactgttacccttatgatgtgccggattatgcctcccttaggtcactagttg
cctcatccggcacactggagtttaacaatgaaagcttcaattggtctggagtcactcaaa
acggaacaagttctgcttgcatgaggagatctaatagtagtttctttagtagattgaatt
ggttgacccacttaaacttcaaatacccagcattgaacgtgactatgccaaacaatgaac
>CY124209
tgtgccttgggcaccatgcagtaccaaacggaacgatagtgaaaacaatcacgaatgacc
aaattgaagttactaatgctactgagctggttcagagttcctcaataggtgaaatatgcg
acagtcctcatcagatccttgatggagaaaactgcacactaatagatgctctattgggag
accctcagtgtgatggcttccaaaataagaagtgggacctttttgttgaacgaagcaaag
cctacagcaactgttacccttatgatgtgccggattatgcctcccttaggtcactagttg
cctcatccggcacactggagtttaacaatgaaagcttcaattggactggagtcactcaaa
acggaacaagctctgcttgcataaggagatctaatagtagtttctttagtagattgaatt
ggttgacccacttaaacttcaaatacccagcattgaacgtgactatgccaaacaatgaac
>CY124211
tgtgccttgggcaccatgcagtaccaaacggaacgatagtgaaaacaatcacgaatgacc
aaattgaagttactaatgctactgagctggttcagagttcctcaacaggtgaaatatgcg
acagtcctcatcagatccttgatggagtaaactgcacactaatagatgctctattgggag
accctcagtgtgatggcttccaaaataagaagtgggacctttttgttgaacgaagcaaag
cctacagcaactgttacccttatgatgtgccggattatgcctcccttaggtcactagttg
cctcatccggcacactggagtttaacaatgaaagcttcaattggactggagtcactcaaa
acggaacaagctctgcttgcataaggagatctaatagtagtttctttagtagattgaatt
ggttgacccacttaaacttcaaatacccagcattgaacgtgactatgccaaacaatgaac
>CY124213
tgtgccttgggcaccatgcagtaccaaacggaacgatagtgaaaacaatcacgaatgacc
aaattgaagttactaatgctactgagctggttcagagttcctcaacaggtgaaatatgcg
acagtcctcatcagatccttgatggagaaaactgcacactaatagatgctctattgggag
accctcagtgtgatggcttccaaaataagaagtgggacctttttgttgaacgaagcaaag
cctacagcaactgttacccttatgatgtgccggattatgcctcccttaggtcactagttg
cctcatccggcacactggagtttaacaatgaaagcttcaattggactggagtcactcaaa
acggaacaagctctgcttgcataaggagatctaatagtagtttctttagtagattgaatt
ggttgacccacttaaacttcaaatacccagcattgaacgtgactatgccaaacaatgaac
>CY124215
tgtgccttgggcaccatgcagtaccaaacggaacgatagtgaaaacaatcacgaatgacc
aaattgaagttactaatgctactgagctggttcagagttcctcaacaggtgaaatatgcg
acagtcctcatcagatccttgatggagaaaactgcacactaatagatgctctattgggag
accctcagtgtgatggcttccaaaataagaagtgggacctttttgttgaacgaagcaaag
cctacagcaactgttacccttatgatgtgccggattatgcctcccttaggtcactagttg
cctcatccggcacactggagtttaacaatgaaagcttcaattggactggagtcactcaaa
acggaacaagctctgcttgcataaggagatctaatagtagtttctttagtagattgaatt
ggttgacccacttaaacttcaaatacccagcattgaacgtgactatgccaaacaatgaac
>CY124217
tgtgccttgggcaccatgcagtaccaaacggaacgatagtgaaaacaatcacgaatgacc
aaattgaagttactaatgctactgagctggttcagagttcctcaacaggtgaaatatgcg
acagtcctcatcagatccttgatggagaaaactgcacactaatagatgctctattgggag
accctcagtgtgatggcttccaaaataagaagtgggacctttttgttgaacgaagcaaag
cctacagcaactgttacccttatgatgtgccggattatgcctcccttaggtcactaattg
cctcatccggcacactggagtttaacaatgaaagcttcaattggactggagtcactcaaa
acggaacaagctctgcttgcataaggagatctaatagtagtttctttagtagattgaatt
ggttgacccacttaaacttcaaatacccagcattgaacgtgactatgccaaacaatgaac
>CY124219
tgtgccttgggcaccatgcagtaccaaacggaacgatagtgaaaacaatcacgaatgacc
aaattgaagttactaatgctacggagctggttcagaattcctcaataggtgaaatatgcg
acagtcctcatcagatccttgatggagaaaactgcacactaatagatgctctattgggag
accctcagtgtgatggcttccaaaataagaaatgggacctttttgttgaacgaagcaaag
cctacagcaactgttacccttatgatgtgccggattatgcctcccttaggtcactagttg
cctcatccggaacactggagtttaacaatgaaagcttcaattggactggagtcactcaaa
acggaacaagttctgcttgcataaggagatctaatagtagtttctttagtagattgaatt
ggttgacccacttaaacttcaaatacccagcattgaacgtgactatgccaaacaatgaac
>CY124221
tgtgccttgggcaccatgcagtaccaaacggaacgatagtgaaaacaatcacgaatgacc
gaattgaagttactaatgctactgagctggttcagaattcctcaataggtgaaatatgcg
acagtcctcatcagatccttgatggagaaaactgcacactaatagatgctctattgggag
accctcagtgtgatggcttccaaaataagaaatgggacctttttgttgaacgaagcaaag
cctacagcaactgttacccttatgatgtgccggattatgcctcccttaggtcactagttg
cctcatccggcacactggagtttaacaatgaaagcttcaattggactggagtcactcaaa
acggaacaagttctgcttgcataaggagatctaataatagtttctttagtagattaaatt
ggttgacccacttaaacttcaaatacccagcattgaacgtgactatgccaaacaatgaac
>CY124223
tgtgccttgggcaccatgcagtaccaaacggaacgatagtgaaaacaatcacgaatgacc
gaattgaagttactaatgctactgagctggttcagaattcctcaataggtgaaatatgcg
acagtcctcatcagatccttgatggagaaaactgcacactaatagatgctctattgggag
accctcagtgtgatggcttccaaaataagaaatgggacctttttgttgaacgaagcaaag
cctacagcaactgttacccttatgatgtgccggattatgcctcccttaggtcactagttg
cctcatccggcacactggagtttaacaatgaaagcttcaattggactggagtcactcaaa
acggaacaagttctgcttgcataaggagatctaataatagtttctttagtagattaaatt
ggttgacccacttaaacttcaaatacccagcattgaacgtgactatgccaaacaatgaac
>CY124225
tgtgccttgggcaccatgcagtaccaaacggaacgatagtgaaaacaatcacgaatgacc
aaattgaagttactaatgctactgagctggttcagagttcctcaacaggtgaaatatgcg
acagtcctcatcagatccttgatggagtaaactgcacactaatagatgctctattgggag
accctcagtgtgatggcttccaaaataagaagtgggacctttttgttgaacgaagcaaag
cctacagcaactgttacccttatgatgtgccggattatgcctcccttaggtcactagttg
cctcatccggcacactggagtttaacaatgaaagcttcaattggactggagtcactcaaa
acggaacaagctctgcttgcataaggagatctaatagtagtttctttagtagattgaatt
ggttgacccacttaaacttcaaatacccagcattgaacgtgactatgccaaacaatgaac
>CY124227
tgtgccttgggcaccatgcagtaccaaacggaacgatagtgaaaacaatcacgaatgacc
aaattgaagttactaatgctactgagctggttcagagttcctcaacaggtgaaatatgcg
acagtcctcatcagatccttgatggagtaaactgcacactaatagatgctctattgggag
accctcagtgtgatggcttccaaaataagaagtgggacctttttgttgaacgaagcaaag
cctacagcaactgttacccttatgatgtgccggattatgcctcccttaggtcactagttg
cctcatccggcacactggagtttaacaatgaaagcttcaattggactggagtcactcaaa
acggaacaagctctgcttgcataaggagatctaatagtagtttctttagtagattgaatt
ggttgacccacttaaacttcaaatacccagcattgaacgtgactatgccaaacaatgaac
>CY124229
tgtgccttgggcaccatgcagtaccaaacggaacgatagtgaaaacaatcacgaatgacc
aaattgaagttactaatgctactgagctggttcagaattcctcaataggtgaaatatgcg
acagtcctcatcagatccttgatggagaaaactgcacactaatagatgctctattgggag
accctcagtgtgatggcttccaaaataagaaatgggacctttttgttgaacgaagcaaag
cctacagcaactgttacccttatgatgtgccggattatgcctcccttaggtcactagttg
cctcatccggcacactggagtttaacaatgaaagcttcaattggactggagtcactcaaa
acggaacaagttctgcttgcataaggagatctaatagtagtttctttagtagattgaatt
ggttgacccacttaaacttcaaatacccagcattgaacgtgactatgccaaacaatgaac
>CY124231
tgtgccttgggcatcatgcagtaccaaacggaacgatagtgaaaacaatcacgaatgacc
aaattgaagttactaatgctactgagctggttcagagttcctcaacaggtgaaatatgcg
acagtcctcatcaaatccttgatggagaaaactgcacactaatagatgctctattgggag
accctcagtgtgatggcttccaaaataagaagtgggacctttttgttgaacgaagcaaag
cctacagcaactgttacccttatgatgtgccggattatgcttcccttaggtcactagttg
cctcatccggcacactggagtttaacaatgaaagcttcaattggactggagtcactcaaa
acggaacaagctctgcttgcataaggagatctaatagtagtttctttagtagattgaatt
ggttgacccacttaaacttcaaatacccagcattgaacgtgactatgccaaacaatgaac
>CY124233
tgtgccttgggcaccatgcagtaccaaacggaacgatagtgaaaacaatcacgaatgacc
aaattgaagttactaatgctactgagctggttcagaattcctcaataggtgaaatatgcg
acagtcctcatcagatccttgatggagaaaactgcacactaatagatgctctattgggag
accctcagtgtgatggcttccaaaataagaaatgggacctttttgttgaacgaagcaaag
cctacagcaactgttacccttatgatgtgccggattatgcctcccttaggtcactagttg
cctcatccggcacactggagtttaacaatgaaagcttcaattggactggagtcactcaaa
acggaacaagttctgcttgcataaggagatctaatagtagtttctttagtagattgaatt
ggttgacccacttaaacttcaaatacccagcattgaacgtgactatgccaaacaatgaac
>CY124235
tgtgccttgggcaccatgcagtaccaaacggaacgatagtgaaaacaatcacgaatgacc
gaattgaagttactaatgctactgagctggttcagaattcctcaataggtgaaatatgcg
acagtcctcatcagatccttgatggagaaaactgcacactaatagatgctctattgggag
accctcagtgtgatggcttccaaaataagaaatgggacctttttgttgaacgaagcaaag
cctacagcaactgttacccttatgatgtgccggattatgcctcccttaggtcactagttg
cctcatccggcacactggagtttaacaatgaaagcttcaattggactggagtcactcaaa
acggaacaagttctgcttgcataaggagatctaataatagtttctttagtagattaaatt
ggttgacccacttaaacttcaaatacccagcattgaacgtgactatgccaaacaatgaac
>CY124237
tgtgccttgggcaccatgcagtaccaaacggaacgatagtgaaaacaatcacgaatgacc
aaattgaagttactaatgctactgagctggttcagaattcctcaataggtgaaatatgcg
acagtcctcatcagatccttgatggagaaaactgcacactaatagatgctctattgggag
accctcagtgtgatggcttccaaaataagaaatgggacctttttgttgaacgaagcaaag
cctacagcaactgttacccttatgatgtgccggattatgcctcccttaggtcactagttg
cctcatccggcacactggagtttaacaatgaaagcttcaattggactggagtcactcaaa
acggaacaagttctgcttgcataaggagatctaatagtagtttctttagtagattgaatt
ggttgacccacttaaacttcaaatacccagcattgaacgtgactatgccaaacaatgaac
>CY124239
tgtgtcttgggcaccatgcagtaccaaacggaacgatagtgaaaacaatcacgaatgacc
aaattgaagttactaatgctactgagctggttcagagttcctcaacaggtgaaatatgcg
acagtcctcatcagatccttgatggaataaactgcacactaatagatgctctattgggag
accctcagtgtgatggcttccaaaataagaagtgggacctttttgttgaacgaagcaaag
cctacagcaactgttacccttatgatgtgccggattatgcctcccttaggtcactagttg
cctcatccggcacactggagtttaacaatgaaagcttcaattggactggagtcactcaaa
acggaacaagctctgcttgcataaggagatctaatagtagtttctttagtagattgaatt
ggttgacccacttaaacttcaaatacccagcattgaacgtgactatgccaaacaatgaac
>CY124241
tgtgtcttgggcaccatgcagtaccaaacggaacgatagtgaaaacaatcacgaatgacc
aaattgaagttactaatgctactgagctggttcagagttcctcaacaggtgaaatatgcg
acagtcctcatcagatccttgatggaataaactgcacactaatagatgctctattgggag
acccccagtgtgatggcttccaaaataagaagtgggacctttttgttgaacgaagcaaag
cctacagcaactgttacccttatgatgtgccggattatgcctcccttaggtcactagttg
cctcatccggcacactggagtttaacaatgaaagcttcaattggactggagtcactcaaa
acggaacaagctctgcttgcataaggagatctaatagtagtttctttagtagattgaatt
ggttgacccacttaaacttcaaatacccagcattgaacgtgactatgccaaacaatgaac
>CY124243
tgtgccttgggcaccatgcagtaccaaacggaacgatagtgaaaacaatcacgaatgacc
aaattgaagttactaatgctactgagctggttcagaattcctcaataggtgaaatatgcg
acagtcctcatcagatccttgatggagaaaactgcacactaatagatgctctattgggag
accctcagtgtgatggcttccaaaataagaaatgggacctttttgttgaacgaagcaaag
cctacagcaactgttacccttatgatgtgccggattatgcctcccttaggtcactagttg
cctcatccggcacactggagtttaacaatgaaagcttcaattggactggagtcactcaaa
acggaacaagttctgcttgcataaggagatctaataatagcttctttagtagattaaatt
ggttgactcacttaaacttcaaatacccagcattgaacgtgactatgccaaacaatgaac
>CY124245
tgtgccttgggcaccatgcagtaccaaacggaacgatagtgaaaacaatcacgaatgacc
gaattgaagttactaatgctactgagctggttcagaattcctcaataggtgaaatatgcg
acagtcctcatcagatccttgatggagaaaactgcacactaatagatgctctattgggag
accctcagtgtgatggcttccaaaataagaaatgggacctttttgttgaacgaagcaaag
cctacagcaactgttacccttatgatgtgccggattatgcctcccttaggtcactagttg
cctcatccggcacactggagtttaacaatgaaagcttcaattggactggagtcactcaaa
acggaacaagttctgcttgcataaggagatctaataatagtttctttagtagattaaatt
ggttgacccacttaaacttcaaatacccagcattgaacgtgactatgccaaacaatgaac
>CY124247
tgtgccttgggcaccatgcagtaccaaacggaacgatagtgaaaacaatcacgaatgacc
gaattgaagttactaatgctactgagctggttcagaattcctcaataggtgaaatatgcg
acagtcctcatcagatccttgatggagaaaactgcacactaatagatgctctattgggag
accctcagtgtgatggcttccaaaataagaaatgggacctttttgttgaacgaagcaaag
cctacagcaactgttacccttatgatgtgccggattatgcctcccttaggtcactagttg
cctcatccggcacactggagtttaacaatgaaagcttcaattggactggagtcactcaaa
acggaacaagttctgcttgcataaggagatctaataatagtttctttagtagattaaatt
ggttgacccacttaaacttcaaatacccagcattgaacgtgactatgccaaacaatgaac
>CY124249
tgtgccttgggcaccatgcagtaccaaacggaacgatagtgaaaacaatcacgaatgacc
aaattgaagttactaatgctacggagctggttcagaattcctcaataggtgaaatatgcg
acagtcctcatcagatccttgatggagaaaactgcacactaatagatgctctattgggag
accctcagtgtgatggcttccaaaataagaaatgggacctttttgttgaacgaagcaaag
cctacagcaactgttacccttatgatgtgccggattatgcctcccttaggtcactagttg
cctcatccggcacactggagtttaacaatgaaagcttcaattggactggagtcactcaaa
acggaacaagttctgcttgcataaggagatctaatagtagtttctttagtagattgaatt
ggttgacccacttaaacttcaaatacccagcattgaacgtgactatgccaaacaatgaac
>CY124251
tgtgccttgggcaccatgcagtaccaaacggaacgatagtgaaaacaatcacgaatgacc
aaattgaagttactaatgctactgagctggttcagaattcctcaataggtgaaatatgcg
acagtcctcatcagatccttgatggagaaaactgcacactaatagatgctctattgggag
accctcagtgtgatggcttccaaaataagaaatgggacctttttgttgaacgaagcaaag
cctacagcaactgttacccttatgatgtgccggattatgcctcccttaggtcactagttg
cctcatccggcacactggagtttaacaatgaaagcttcaattggactggagtcactcaaa
acggaacaagttctgcttgcataaggagatctaatagtagtttctttagtagattgaatt
ggttgacccacttaaacttcaaatacccagcattgaacgtgactatgccaaacaatgaac
>CY124253
tgtgccttgggcaccatgcagtaccaaacggaacgatagtgaaaacaatcacgaatgacc
aaattgaagttactaatgctacggagctggttcagaattcctcaataggtgaaatatgcg
acagtcctcatcagatccttgatggagaaaactgcacactaatagatgctctattgggag
accctcagtgtgatggcttccaaaataagaaatgggacctttttgttgaacgaagcaaag
cctacagcaactgttacccttatgatgtgccggattatgcctcccttaggtcactagttg
cctcatccggcacactggagtttaacaatgaaagcttcaattggactggagtcactcaaa
acggaacaagttctgcttgcataaggagatctaatagtagtttctttagtagattgaatt
ggttgacccacttaaacttcaaatacccagcattgaacgtgactatgccaaacaatgaac
>CY124255
tgtgccttgggcaccatgcagtaccaaacggaacgatagtgaaaacaatcacgaatgacc
gaattgaagttactaatgctactgagctggttcagaattcctcaataggtgaaatatgcg
acagtcctcatcagatccttgatggagaaaactgcacactaatagatgctctattgggag
accctcagtgtgatggcttccaaaataagaaatgggacctttttgttgaacgaagcaaag
cctacagcaactgttacccttacgatgtgccggattatgcctcccttaggtcactagttg
cctcatccggaacactggagtttaacaatgaaagcttcaattggactggagtcactcaaa
acggaacaagttctgcttgcataaggagatctaataatagtttctttagtagattaaatt
ggttgacccacttaaacttcaaatacccagcattgaacgtgactatgccaaacaatgaac
>CY124257
tgtgccttgggcaccatgcagtaccaaacggaacgatagtgaaaacaatcacgaatgacc
aaattgaagttactaatgctactgagctggttcagagttcctcaacaggtgaaatatgcg
acagtcctcatcagatccttgatggagaaaactgcacactaatagatgctctattgggag
acccacagtgtgatggcttccaaaataagaagtgggacctttttgttgaacgaagcaaag
cctacagcaactgttacccttatgatgtgccggattatgcctcccttaggtcactagttg
cctcatccggcacactggagtttaacaatgaaagcttcaattggactggagtcactcaaa
acggaacaagctctgcttgcataaggagatctaatagtagtttctttagtagattgaatt
ggttgacccacttaaacttcaaatacccagcattgaacgtgactatgccaaacaatgaac
>CY124259
tgtgccttgggcaccatgcagtaccaaacggaacgatagtgaaaacaatcacgaatgacc
aaattgaagttactaatgctactgagctggttcagagttcctcaacaggtgaaatatgcg
acagtcctcatcagatccttgatggagaaaactgcacactaatagatgctctattgggag
accctcagtgtgatggcttccaaaataagaagtgggacctttttgttgaacgaagcaaag
cctacagcaactgttacccttatgatgtgccggattatgcctcccttaggtcactagttg
cctcatccggcacactggagtttaacaatgaaagcttcaattggactggagtcactcaaa
acggaacaagctctgcttgcataaggagatctaatagtagtttctttagtagattgaatt
ggttgacccacttaaacttcaaatacccagcattgaacgtgactatgccaaacaatgaac
>CY124261
tgtgccttgggcaccatgcagtaccaaacggaacgatagtgaaaacaatcacgaatgacc
aaattgaagttactaatgctactgagctggttcagaattcctcaataggtgaaatatgcg
acagccctcatcagatccttgatggagaaaactgcacactaatagatgctctattgggag
accctcagtgtgatggcttccaaaataagaaatgggacctttttgttgaacgaagcaaag
cctacagcaactgttacccttatgatgtgccggattatgcctcccttaggtcactagttg
cctcatccggcacactggagtttaacaatgaaagcttcaattggactggagtcactcaaa
acggaacaagttctgcttgcataaggagatctaataatagcttctttagtagattaaatt
ggttgacccacttaaacttcaaatacccagcattgaacgtgactatgccaaacaatgaac
>CY124263
tgtgccttgggcaccatgcagtaccaaacggaacgatagtgaaaacaatcacgaatgacc
aaattgaagttactaatgctactgagctggttcagagttcctcaacaggtgaaatatgcg
acagtcctcatcagatccttgatggagaaaactgcacactaatagatgctctattgggag
accctcagtgtgatggcttccaaaataagaagtgggacctttttgttgaacgaagcaaag
cctacagcaactgttacccttatgatgtgccggattatgcctcccttaggtcactagttg
cctcatccggcacactggagtttaacaatgaaagcttcaattggactggagtcactcaaa
acggaacaagctctgcttgcataaggagatctaatagtagtttctttagtagattgaatt
ggttgacccacttaaacttcaaatacccagcattgaacgtgactatgccaaacaatgaac
>CY124265
tgtgccttgggcaccatgcagtaccaaacggaacgatagtgaaaacaatcacgaatgacc
aaattgaagttactaatgctactgagctggttcagagttcctcaacaggtgaaatatgcg
acagtcctcatcagatccttgatggagaaaactgcacactaatagatgctctattgggag
accctcagtgtgatggcttccaaaataagaagtgggacctttttgttgaacgaagcaaag
cctacagcaactgttacccttatgatgtgccggattatgcctcccttaggtcactagttg
cctcatccggcacactggagtttaacaatgaaagcttcaattggactggagtcactcaaa
acggaacaagctctgcttgcataaggagatctaatagtagtttctttagtagattgaatt
ggttgacccacttaaacttcaaatacccagcattgaacgtgactatgccaaacaatgaac
>CY124267
tgtgccttgggcaccatgcagtaccaaacggaacgatagtgaaaacaatcacgaatgacc
gaattgaagttactaatgctactgagctggttcagaattcctcaataggtgaaatatgcg
acagtcctcatcagatccttgatggagaaaactgcacactaatagatgctctattgggag
accctcagtgtgatggcttccaaaataagaaatgggacctttttgttgaacgaagcaaag
cctacagcaactgttacccttatgatgtgccggattatgcctcccttaggtcactagttg
cctcatccggcacactggagtttaacaatgaaagcttcaattggactggagtcactcaaa
acggaacaagttctgcttgcataaggagatctaataatagtttctttagtagattaaatt
ggttgacccacttaaacttcaaatacccagcattgaacgtgactatgccaaacaatgaac
>CY124269
tgtgccttgggcaccatgcagtaccaaacggaacgatagtgaaaacaatcacgaatgacc
aaattgaagttactaatgctacggagctggttcagaattcctcaataggtgaaatatgcg
acagtcctcatcagatccttgatggagaaaactgcacactaatagatgctctattgggag
accctcagtgtgatggcttccaaaataagaaatgggacctttttgttgaacgaagcaaag
cctacagcaactgttacccttatgatgtgccggattatgcctcccttaggtcactagttg
cctcatccggcacactggagtttaacaatgaaagcttcaattggactggagtcactcaaa
acggaacaagttctgcttgcataaggagatctaatagtagtttctttagtagattgaatt
ggttgacccacttaaacttcaaatacccagcattgaacgtgactatgccaaacaatgaac
>CY124271
tgtgccttgggcaccatgcagtaccaaacggaacgatagtgaaaacaatcacgaatgacc
aaattgaagttactaatgctactgagctggttcagagttcctcaacaggtgaaatatgcg
acagtcctcatcagatccttgatggagaaaactgcacactaatagatgctctattgggag
accctcagtgtgatggcttccaaaataagaagtgggacctttttgttgaacgaagcaaag
cctacagcaactgttacccttatgatgtgccggattatgcctcccttaggtcactagttg
cctcatccggcacactggagtttaacaatgaaagcttcaattggactggagtcactcaaa
acggaacaagctctgcttgcataaggagatctaatagtagtttctttagtagattgaatt
ggttgacccacttaaacttcaaatacccagcgttgaacgtgactatgccaaacaatgaac
>CY124273
tgtgccttgggcaccatgcagtaccaaacggaacgatagtgaaaacaatcacgaatgacc
aaattgaagttactaatgctactgagctggttcagagttcctcaacaggtgaaatatgcg
gcagtcctcatcagatccttgatggagaaaactgcacactaatagatgctctattgggag
accctcagtgtgatggcttccaaaataagaagtgggacctttttgttgaacgaagcaaag
cctacagcaactgttacccttatgatgtgccggattatgcctcccttaggtcactagttg
cctcatccggcacactggagtttaacaatgaaagcttcaattggactggagtcactcaaa
acggaacaagctctgcttgcataaggagatctaatagtagtttctttagtagattgaatt
ggttgacccacttaaacttcaaatacccagcattgaacgtgactatgccaaacaatgaac
>CY124275
tgtgccttgggcaccatgcagtaccaaacggaacgatagtgaaaacaatcacgaatgacc
gaattgaagttactaatgctactgagctggttcagaattcctcaataggtgaaatatgcg
acagtcctcatcagatccttgatggagaaaactgcacactaatagatgctctattgggag
accctcagtgtgatggcttccaaaataagaaatgggacctttttgttgaacgaagcaaag
cctacagcaactgttacccttatgatgtgccggattatgcctcccttaggtcactagttg
cctcatccggcacactggagtttaacaatgaaagcttcaattggactggagtcactcaaa
acggaacaagttctgcttgcataaggagatctaataatagtttctttagtagattaaatt
ggttgacccacttaaacttcaaatacccagcattgaacgtgactatgccaaacaatgaac
>CY124277
tgtgccttgggcaccatgcagtaccaaacggaacgatagtgaaaacaatcacgaatgacc
aaattgaagttactaatgctactgagctggttcagagttcctcaacaggtgaaatatgcg
acagtcctcatcagatacttgatggagaaaactgcacactaatagatgctctattgggag
accctcagtgtgatggcttccaaaataagaagtgggacctttttgttgaacgaagcaaag
cctacagcaactgttacccttatgatgtgccggattatgcctcccttaggtcactagttg
cctcatcaggcacactggagtttaacaatgaaagcttcaattggactggagtcactcaaa
acggaacaagctctgcttgcataaggagatctaatagtagtttctttagtagattgaatt
ggttgacccacttaaacttcaaatacccagcattgaacgtgactatgccaaacaatgaac
>CY124279
tgtgccttgggcaccatgcagtaccaaacggaacgatagtgaaaacaatcacgaatgacc
aaattgaagttactaatgctactgagctggttcagaattcctcaataggtgaaatatgcg
acagtcctcatcagatccttgatggagaaaactgcacactaatagatgctctattgggag
accctcagtgtgatggcttccaaaataagaaatgggacctttttgttgaacgaagcaaag
cctacagcaactgttacccttatgatgtgccggattatgcctcccttaggtcactagttg
cctcatccggcacactggagtttaacaatgaaagcttcaattggactggagtcactcaaa
acggaacaagttctgcttgcataaggagatctaatagtagtttctttagtagattgaatt
ggttgacccacttaaacttcaaatacccagcattgaacgtgactatgccaaacaatgaac
>CY124281
tgtgccttgggcaccatgcagtaccaaacggaacgatagtgaaaacaataacgaatgacc
aaattgaagttactaatgctactgagctggttcagaattcctcaataggtgaaatatgcg
acagtcctcatcagatccttgatggagaaaactgcacactaatagatgctctattgggag
accctcagtgtgatggcttccaaaataagaaatgggacctttttgttgaacgaagcaaag
cctacagcaactgttacccttatgatgtgccggattatgcctcccttaggtcactagttg
cctcatccggcacactggagtttaacaatgaaagcttcaattggactggagtcactcaaa
acggaacaagttctgcttgcatgaggagatctaatagtagtttctttagtagattgaatt
ggttgacccacttaaacttcaaatacccagcattgaacgtgactatgccaaacaatgaac
>CY124283
tgtgccttgggcaccatgcagtaccaaacggaacgatagtgaaaacaatcacgaatgacc
gaattgaagttactaatgctactgagctggttcagaattcctcaataggtgaaatatgcg
acagtcctcatcagatccttgatggagaaaactgcacactaatagatgctctattgggag
accctcagtgtgatggcttccaaaataagaaatgggacctttttgttgaacgaagcaaag
cctacagcaactgttacccttatgatgtgccggattatgcctcccttaggtcactagttg
cctcatccggcacactggagtttaacaatgaaagcttcaattggactggagtcactcaaa
acggaacaagttctgcttgcataaggagatctaataatagtttctttagtagattaaatt
ggttgacccacttaaacttcaaatacccagcattgaacgtgactatgccaaacaatgaac
>CY124285
tgtgccttgggcaccatgcagtgccaaacggaacgatagtgaaaacaatcacgaatgacc
aaattgaagttactaatgctactgagctggttcagagttcctcaacaggtgaaatatgca
acagtcctcatcagatccttgatggagaaaactgcacactaatagatgctctattgggag
accctcagtgtgatggcttccaaaacaagaaatgggacctttttgttgaacgaagcaaag
cccacagcaactgttacccttatgatgtgccggattatgcctcccttaggtcactagttg
cctcatccggcacactggagtttaacaatgaaagcttcaattggactggagtcactcaaa
acggaacaagctctgcttgcataaggagatctaataatagtttctttagtagattgaatt
ggttgacccacttaaacttcaaatacccagcattgaacgtgactatgccaaacaatgaac
>CY124287
tgtgccttgggcaccatgcagtaccaaacggaacgatagtgaaaacaatcacgaatgacc
aaattgaagttactaatgctactgagctggttcagagttcctcaacaggtgaaatatgcg
acagtcctcatcagatccttgatggagaaaactgcacactaatagatgctctattgggag
accctcagtgtgatggcttccaaaataagaagtgggacctttttgttgaacgaagcaaag
cctacagcaactgttacccttatgatgtgccggattatgcctcccttaggtcactagttg
cctcatccggcacactggagtttaacaatgaaagcttcaattggactggagtcactcaaa
acggaacaagctctgcttgcataaggagatctaatagtagtttctttagtagattgaatt
ggttgacccacttaaacttcaaatacccagcattgaacgtgactatgccaaacaatgaac
>CY124289
tgtgccttgggcaccatgcagtaccaaacggaacgatagtgaaaacaatcacgaatgacc
gaattgaagttactaatgctactgagctggttcagaattcctcaataggtgaaatatgcg
acagtcctcatcagatccttgatggagaaaactgcacactaatagatgctctattgggag
accctcagtgtgatggcttccaaaataagaaatgggacctttttgttgaacgaagcaaag
cctacagcaactgttacccttatgatgtgccggattatgcctcccttaggtcactagttg
cctcatccggcacactggagtttaacaatgaaagcttcaattggactggagtcactcaaa
acggaacaagttctgcttgcataaggagatctaataatagtttctttagtagattaaatt
ggttgacccacttaaacttcaaatacccagcattgaacgtgactatgccaaacaatgaac
>CY124291
tgtgccttgggcaccatgcagtaccaaacgggacgatagtgaaaacaatcacgaatgacc
aaattgaagttactaatgctactgagctggttcagagttcctcaacaggtgaaatatgcg
acagtcctcatcagatccttgatggagaaaactgcacactaatagatgctctattgggag
accctcagtgtgatggcttccaaaataagaagtgggacctttttgttgaacgaagcaaag
cctacagcaactgttacccttatgatgtgccggattatgcctcccttaggtcactagttg
cctcatccggcacactggagtttaacaatgaaagcttcaattggactggagtcactcaaa
acggaacaagctctgcttgcataaggagatctaatagtagtttctttagtagattgaatt
ggttgacccacttaaacttcaaatacccagcattgaacgtgactatgccaaacaatgaac
>CY124293
tgtgccttgggcaccatgcagtgccaaacggaacgatagtgaaaacaatcacgaatgacc
aaattgaagttactaatgctactgagctggttcagagttcctcaacaggtgaaatatgca
acagtcctcatcagatccttgatggagaaaactgcacactaatagatgctctattgggag
accctcagtgtgatggcttccaaaacaagaaatgggacctttttgttgaacgaagcaaag
cccacagcaactgttacccttatgatgtgccggattatgcctcccttaggtcactagttg
cctcatccggcacactggagtttaacaatgaaagcttcaattggactggagtcactcaaa
acggaacaagctctgcttgcataaggagatctaataatagcttctttagtagattgaatt
ggttgacccacttaaacttcaaatacccagcattgaacgtgactatgccaaacaatgaac
>CY124295
tgtgccttgggcaccatgcagtaccaaacggaacgatagtgaaaacaatcacgaatgacc
aaattgaagttactaatgctactgagctggttcagagttcctcagcaggtgaaatatgcg
acagtcctcatcatatccttgatggagaaaactgcacactaatagatgctctattgggag
accctcagtgtgatggcttccaaaataagaaatgggacctttttgttgaacgaagcagag
cctacagcaactgttacccttatgatgtgccggattatgcctcccttaggtcactagttg
cctcatccggcacactggagtttaacaatgaaagcttcaattggactggagtcactcaaa
acggaacaagctctgcttgcataaggagatctaataatagtttctttagtagattgaatt
ggttgacccacttaaacttcaaatacccagcattgaacgtgactatgccaaacaatgaac
>CY124297
tgtgccttgggcaccatgcagtgccaaacggaacgatagtgaaaacaatcacgaatgacc
aaattgaagttactaatgctactgagctggttcagagttcctcaacaggtgaaatatgca
acagtcctcatcagatccttgatggagaaaactgcacactaatagatgctctattgggag
accctcagtgtgatggcttccaaaacaagaaatgggacctttttgttgaacgaagcaaag
cccacagcaactgttacccttatgatgtgccggattatgcctcccttaggtcactagttg
cctcatccggcacactggagtttaacaatgaaagcttcaattggactggagtcactcaaa
acggaacaagctctgcttgcataaggagatctaataatagtttctttagtagattgaatt
ggttgacccacttaaacttcaaatacccagcattgaacgtgactatgccaaacaatgaac
>CY124299
tgtgccttgggcaccatgcagtaccaaacggaacgatagtgaaaacaatcacgaatgacc
aaattgaagttactaatgctactgagctggttcagaattcctcaataggtgaaatatgcg
acagtcctcatcagatccttgatggagaaaactgcacactaatagatgctctattgggag
accctcagtgtgatggcttccaaaataagaaatgggacctttttgttgaacgaagcaaag
cctacagcaactgttacccttatgatgtgccggattatgcctcccttaggtcactagttg
cctcatccggcacactggagtttaacaatgaaagcttcaattggactggagtcactcaaa
acggaacaagttctgcttgcataaggagatctaataatagtttctttagtagattaaatt
ggttgacccacttaaacttcaaatacccagcattgaacgtgactatgccaaacaatgaac
>CY124301
tgtgccttgggcaccatgcagtaccaaacggaacgatagtgaaaacaatcacgaatgacc
aaattgaagttactaatgctactgagctggttcagagttcctcaacaggtgaaatatgcg
acagtcctcatcagatccttgatggagtaaactgcacactaatagatgctctattgggag
accctcagtgtgatggcttccaaaataagaagtgggacctttttgttgaacgaagcaaag
cctacagcaactgttacccttatgatgtgccggattatgcctcccttaggtcactagttg
cctcatccggcacactggagtttaacaatgaaagcttcaattggactggagtcactcaaa
acggaacaagctctgcttgcataaggagatctaatagtagtttctttagtagattgaatt
ggttgacccacttaaacttcaaatacccagcattgaacgtgactatgccaaacaatgaac
>CY124303
tgtgccttgggcaccatgcagtgccaaacggaacgatagtgaaaacaatcacgaatgacc
aaattgaagttactaatgctactgagctggttcagagttcctcaacaggtgaaatatgca
acagtcctcatcagatccttgatggagaaaactgcacactaatagatgctctattgggag
accctcagtgtgatggcttccaaaacaagaaatgggacctttttgttgaacgaagcaaag
cccacagcaactgttacccttatgatgtgccggattatgcctcccttaggtcactagttg
cctcatccggcacactggagtttaacaatgaaagcttcaattggactggagtcactcaaa
acggaacaagctctgcttgcataaggagatctaataatagtttctttagtagattgaatt
ggttgacccacttaaacttcaaatacccagcattgaacgtgactatgccaaacaatgaac
>CY124305
tgtgccttgggcaccatgcagtgccaaacggaacgatagtgaaaacaatcacgaatgacc
aaattgaagttactaatgctactgagctggttcagagttcctcaacaggtgaaatatgca
acagtcctcatcagatccttgatggagaaaactgcacactaatagatgctctattgggag
accctcagtgtgatggcttccaaaayaagaaatgggacctttttgttgaacgaagcaaag
cccacagcaactgttacccttatgatgtgccggattatgcctcccttaggtcactagttg
cctcatccggcacactggagtttaacaatgaaagcttcaattggactggagtcactcaaa
acggaacaagctctgcttgcataaggagatctaataatagtttctttagtagattgaatt
ggttgacccacttaaacttcaaatacccagcattgaacgtgactatgccaaacaatgaac
>CY124307
tgtgccttgggcaccatgcagtaccaaacggaacgatagtgaaaacaatcacgaatgacc
aaattgaagttactaatgctactgagctggttcagaattcctcaataggtgaaatatgcg
acagtcctcatcagatccttgatggagaaaactgcacactaatagatgctctattgggag
accctcagtgtgatggcttccaaaataagaaatgggacctttttgttgaacgaagcaaag
cctacagcaactgttacccttatgatgtgccggattatgcctcccttaggtcactagttg
cctcatccggcacactggagtttaacaatgaaagcttcaattggactggagtcactcaaa
acggaacaagttctgcttgcataaggagatctaataatagtttctttagtagattaaatt
ggttgacccacttaaacttcaaatacccagcattgaacgtgactatgccaaacaatgaac
>CY124309
tgtgccttgggcaccatgcagtaccaaacggaacgatagtgaaaacaatcacgaatgacc
aaattgaagttactaatgctactgagctggttcagagttcctcaacaggtgaaatatgcg
acagtcctcatcagatccttgatggagtaaactgcacactaatagatgctctattgggag
accctcagtgtgatggcttccaaaataagaagtgggacctttttgttgaacgaagcaaag
cctacagcaactgttacccttatgatgtgccggattatgcctcccttaggtcactagttg
cctcatccggcacactggagtttaacaatgaaagcttcaattggactggagtcactcaaa
acggaacaagctctgcttgcataaggagatctaatagtagtttctttagtagattgaatt
ggttgacccacttaaacttcaaatacccagcattgaacgtgactatgccaaacaatgaac
>CY124311
tgtgccttgggcaccatgcagtaccaaacggaacgatagtgaaaacaatcacgaatgacc
aaattgaagttactaatgctactgagctggttcagagttcctcaacaggtgaaatatgcg
acagtcctcatcagatccttgatggagtaaactgcacactaatagatgctctattgggag
accctcagtgtgatggcttccaaaataagaagtgggacctttttgttgaacgaagcaaag
cctacagcaactgttacccttatgatgtgccggattatgcctcccttaggtcactagttg
cctcatccggcacactggagtttaacaatgaaagcttcaattggactggagtcactcaaa
acggaacaagctctgcttgcataaggagatctaatagtagtttctttagtagattgaatt
ggttgacccacttaaacttcaaatacccagcattgaacgtgactatgccaaacaatgaac
>CY124313
tgtgccttgggcaccatgcagtaccaaacggaacgatagtgaaaacaatcacgaatgacc
aaattgaagttactaatgctactgagctggttcagaattcctcaataggtgaaatatgcg
acagtcctcatcagatccttgatggagaaaactgcacactaatagatgctctattgggag
accctcagtgtgatggcttccaaaataagaaatgggacctttttgttgaacgaagcaaag
cctacagcaactgttacccttatgatgtgccggattatgcctcccttaggtcactagttg
cctcatccggcacactggagtttaacaatgaaagcttcaattggactggagtcactcaaa
acggaacaagttctgcttgcataaggagatctaataatagtttctttagtagattaaatt
ggttgacccacttaaacttcaaatacccagcattgaacgtgactatgccaaacaatgaac
>CY124315
tgtgccttgggcaccatgcagtaccaaacggaacgatagtgaaaacaatcacgaatgacc
aaattgaagttactaatgctactgagctggttcagagttcctcaacaggtgaaatatgcg
acagtcctcatcagatccttgatggagtaaactgcacactaatagatgctctattgggag
accctcagtgtgatggcttccaaaataagaagtgggacctttttgttgaacgaagcaaag
cctacagcaactgttacccttatgatgtgccggattatgcctcccttaggtcactagttg
cctcatccggcacactggagtttaacaatgaaagcttcaattggactggagtcactcaaa
acggaacaagctctgcttgcataaggagatctaatagtagtttctttagtagattgaatt
ggttgacccacttaaacttcaaatacccagcattgaacgtgactatgccaaacaatgaac
>CY124317
tgtgccttgggcaccatgcagtaccaaacggaacgatagtgaaaacaatcacgaatgacc
aaattgaagttactaatgctactgagctggttcagaattcctcaataggtgaaatatgcg
acagtcctcatcagatccttgatggagaaaactgcacactaatagatgctctattgggag
accctcagtgtgatggcttccaaaataagaaatgggacctttttgttgaacgaagcaaag
cctacagcaactgttacccttatgatgtgccggattatgcctcccttaggtcactagttg
cctcatccggcacactggagtttaacaatgaaagcttcaattggactggagtcactcaaa
acggaacaagttctgcttgcataaggagatctaataatagtttctttagtagattaaatt
ggttgacccacttaaacttcaaatacccagcattgaacgtgactatgccaaacaatgaac
>CY124319
tgtgccttgggcaccatgcagtaccaaacggaacgatagtgaaaacaatcacgaatgacc
aaattgaagttactaatgctactgagctggttcagaattcctcaataggtgaaatatgcg
acagtcctcatcagatccttgatggagaaaactgcacactaatagatgctctattgggag
accctcagtgtgatggcttccaaaataagaaatgggacctttttgttgaacgaagcaaag
cctacagcaactgttacccttatgatgtgccggattatgcctcccttaggtcactagttg
cctcatccggcacactggagtttaacaatgaaagcttcaattggactggagtcactcaaa
acggaacaagttctgcttgcataaggagatctaataatagtttctttagtagattaaatt
ggttgacccacttaaacttcaaatacccagcattgaacgtgactatgccaaacaatgaac
>CY124321
tgtgccttgggcaccatgcagtaccaaacggaacgatagtgaaaacaatcacgaatgacc
aaattgaagttactaatgctactgagctggttcagagttcctcaacaggtgaaatatgcg
acagtcctcatcagatccttgatggagaaaactgcacactaatagatgctctattgggag
accctcagtgtgatggcttccaaaataagaagtgggacctttttgttgaacgaagcaaag
cctacagcaactgttacccttatgatgtgccggattatgcctcccttaggtcactagttg
cctcatccggcacactggagtttaacaatgaaagcttcaattggactggagtcactcaaa
acggaacaagctctgcttgcataaggagatctaatagtagtttctttagtagattgaatt
ggttgacccacttaaacttcaaatacccagcattgaacgtgactatgccaaacaatgaac
>CY124323
tgtgccttgggcaccatgcagtaccaaacggaacgatagtgaaaacaatcacgaatgacc
aaattgaagttactaatgctactgagctggttcagagttcctcaacaggtgaaatatgcg
acagtcctcatcagatccttgatggagtaaactgcacactaatagatgctctattgggag
accctcagtgtgatggcttccaaaataagaagtgggacctttttgttgaacgaagcaaag
cctacagcaactgttacccttatgatgtgccggattatgcctcccttaggtcactagttg
cctcatccggcacactggagtttaacaatgaaagcttcaattggactggagtcactcaaa
acggaacaagctctgcttgcataaggagatctaatagtagtttctttagtagattgaatt
ggttgacccacttaaacttcaaatacccagcattgaacgtgactatgccaaacaatgaac
>CY124325
tgtgccttgggcaccatgcagtaccaaacggaacgatagtgaaaacaatcacgaatgacc
aaattgaagttactaatgctactgagctggttcagagttcctcaacaggtgaaatatgcg
acagtcctcatcagatccttgatggagaaaactgcacactaatagatgctctattgggag
accctcagtgtgatggcttccaaaataagaagtgggacctttttgttgaacgaagcaaag
cctacagcaactgttacccttatgatgtgccggattatgcctcccttaggtcactagttg
cctcatccggcacactggagtttaacaatgaaagcttcaattggactggagtcactcaaa
acggaacaagctctgcttgcataaggagatctaatagtagtttctttagtagattgaatt
ggttgacccacttaaacttcaaatacccagcattgaacgtgactatgccaaacaatgaac
>CY124327
tgtgccttgggcaccatgcagtaccaaacggaacgatagtgaaaacaatcacgaatgacc
aaattgaagttactaatgctactgagctggttcagaattcctcaataggtgaaatatgcg
acagtcctcatcagatccttgatggagaaaactgcacactaatagatgctctattgggag
accctcagtgtgatggcttccaaaataagaaatgggacctttttgttgaacgaagcaaag
cctacagcaactgttacccttatgatgtgccggattatgcctcccttaggtcactagttg
cctcatccggcacactggagtttaacaatgaaagcttcaattggactggagtcactcaaa
acggaacaagttctgcttgcataaggagatctaatagtagtttctttagtagattgaatt
ggttgacccacttaaacttcaaatacccagcattgaacgtgactatgccaaacaatgaac
>CY124329
tgtgccttgggcaccatgcagtaccaaacggaacgatagtgaaaacaatcacgaatgacc
aaattgaagttactaatgctactgagctggttcagaattcctcaataggtgaaatatgcg
acagtcctcatcagatccttgatggagaaaactgcacactaatagatgctctattgggag
accctcagtgtgatggcttccaaaataagaaatgggacctttttgttgaacgaagcaaag
cctacagcaactgttacccttatgatgtgccggattatgcctcccttaggtcactagttg
cctcatccggcacactggagtttaacaatgaaagcttcaattggactggagtcactcaaa
acggaacaagttctgcttgcataaggagatctaatagtagtttctttagtagattgaatt
ggttgacccacttaaacttcaaatacccagcattgaacgtgactatgccaaacaatgaac
>CY124331
tgtgccttgggcaccatgcagtaccaaacggaacgatagtgaaaacaatcacgaatgacc
aaattgaagttactaatgctactgagctggttcagagttcctcaacaggtgaaatatgcg
acagtcctcatcagatccttgatggagaaaactgcacactaatagatgctctattgggag
accctcagtgtgatggcttccaaaataagaagtgggacctttttgttgaacgaagcaaag
cctacagcaactgttacccttatgatgtgccggattatgcctcccttaggtcactagttg
cctcatccggcacactggagtttaacaatgaaagcttcaattggactggagtcactcaaa
acggaacaagctctgcttgcataaggagatctaatagtagtttctttagtagattgaatt
ggttgacccacttaaacttcaaatacccagcattgaacgtgactatgccaaacaatgaac
>CY124333
tgtgccttgggcaccatgcagtaccaaacggaacgatagtgaaaacaatcacgaatgacc
aaattgaagttactaatgctactgagctggttcagaattcctcaataggtgaaatatgcg
acagtcctcatcagatccttgatggagaaaactgcacactaatagatgctctattgggag
accctcagtgtgatggcttccaaaataagaaatgggacctttttgttgaacgaagcaaag
cctacagcaactgttacccttatgatgtgccggattatgcctcccttaggtcactagttg
cctcatccggcacattggagtttaacaatgaaagcttcaattggactggagtcactcaaa
acggaacaagttctgcttgcataaggagatctaatagtagtttctttagtagattgaatt
ggttgacccacttaaacttcaaatacccagcattgaacgtgactatgccaaacaatgaac
>CY124335
tgtgccttgggcaccatgcagtaccaaacggaacgatagtgaaaacaatcacgaatgacc
aaattgaagttactaatgctactgagctggttcagagttcctcaacaggtgaaatatgcg
acagtcctcatcagatccttgatggagaaaactgcacactaatagatgctctattgggag
accctcagtgtgatggcttccaaaataagaagtgggacctttttgttgaacgaagcaaag
cctacagcaactgttacccttatgatgtgccggattatgcctcccttaggtcactagttg
cctcatccggcacactggagtttaacaatgaaagcttcaattggactggagtcactcaaa
acggaacaagctctgcttgcataaggagatctaatagtagtttctttagtagattgaatt
ggttgacccacttaaacttcaaatacccagcattgaacgtgactatgccaaacaatgaac
>CY124337
tgtgccttgggcaccatgcagtaccaaacggaacgatagtgaaaacaatcacgaatgacc
aaattgaagttactaatgctactgagctggttcagagttcctcaacaggtgaaatatgcg
acagtcctcatcagatccttgatggagaaaactgcacactaatagatgctctattgggag
accctcagtgtgatggcttccaaaataagaagtgggacctttttgttgaacgaagcaaag
cctacagcaactgttacccttatgatgtgccggattatgcctcccttaggtcactagttg
cctcatccggcacactggagtttaacaatgaaagcttcaattggactggagtcactcaaa
acggaacaagctctgcttgcataaggagatctaatagtagtttctttagtagattgaatt
ggttgacccacttaaacttcaaatacccagcattgaacgtgactatgccaaacaatgaac
>CY124339
tgtgccttgggcaccatgcagtaccaaacggaacgatagtgaaaacaatcacgaatgacc
aaattgaagttactaatgctactgagctggttcagagttcctcaacaggtgaaatatgcg
acagtcctcatcagatccttgatggagaaaactgcacactaatagatgctctattgggag
accctcagtgtgatggcttccaaaataagaagtgggacctttttgttgaacgaagcaaag
cctacagcaactgttacccttatgatgtgccggattatgcctcccttaggtcactagttg
cctcatccggcacactggagtttaacaatgaaagcttcaattggactggagtcactcaaa
acggaacaagctctgcttgcataaggagatctaatagtagtttctttagtagattgaatt
ggttgacccacttaaacttcaaatacccagcattgaacgtgactatgccaaacaatgaac
>CY124341
tgtgccttgggcaccatgcagtaccaaacggaacgatagtgaaaacaatcacgaatgacc
aaattgaagttactaatgctactgagctggttcagaattcctcaataggtgaaatatgcg
acagtcctcatcagatccttgatggagaaaactgcacactaatagatgctctattgggag
accctcagtgtgatggcttccaaaataagaaatgggacctttttgttgaacgaagcaaag
cctacagcaactgttacccttatgatgtgccggattatgcctcccttaggtcactagttg
cctcatccggcacactggagtttaacaatgaaagcttcaattggactggagtcactcaaa
acggaacaagttctgcttgcataaggagatctaatagtagtttctttagtagattgaatt
ggttgacccacttaaacttcaaatacccagcattgaacgtgactatgccaaacaatgaac
>CY124343
tgtgccttgggcaccatgcagtaccaaacggaacgatagtgaaaacaatcacgaatgacc
aaattgaagttactaatgctactgagctggttcagagttcctcaacaggtgaaatatgcg
acagtcctcatcagatccttgatggagaaaactgcacactaatagatgctctattgggag
accctcagtgtgatggcttccaaaataagaagtgggacctttttgttgaacgaagcaaag
cctacagcaactgttacccttatgatgtgccggattatgcctcccttaggtcactagttg
cctcatccggcacactggagtttaacaatgaaagcttcaattggactggagtcactcaaa
acggaacaagctctgcttgcataaggagatctaatagtagtttctttagtagattgaatt
ggttgacccacttaaacttcaaatacccagcattgaacgtgactatgccaaacaatgaac
>CY124345
tgtgccttgggcaccatgcagtaccaaacggaacgatagtgaaaacaatcacgaatgacc
gaattgaagttactaatgctactgagctggttcagaattcctcaataggtgaaatatgcg
acagtcctcatcagatccttgatggagaaaactgcacactaatagatgctctattgggag
accctcagtgtgatggcttcaaaaataagaaatgggacctttttgttgaacgaagcaaag
cctacagcaactgttatccttatgatgtgccggattatgcctcccttaggtcactagttg
cctcatccggcacactggagtttaacaatgaaagcttcaattggactggagtcactcaaa
acggaacaagttctgcttgcataaggagatctaataatagtttctttagtagattaaatt
ggttgacccacttaaacttcaaatacccagcattgaacgtgactatgccaaacaatgaac
>CY124347
tgtgccttgggcaccatgcagtaccaaacggaacgatagtgaaaacaatcacgaatgacc
aaattgaagttactaatgctactgagctggttcagagttcctcaacaggtgaaatatgcg
acagtcctcatcagatccttgatggagaaaactgcacactaatagatgctctattgggag
accctcagtgtgatggcttccaaaataagaagtgggacctttttgttgaacgaagcaaag
cctacagcaactgttacccttatgatgtgccggattatgcctcccttaggtcactagttg
cctcatccggcacactggagtttaacaatgaaagcttcaattggactggagtcactcaaa
acggaacaagctctgcttgcataaggagatctaatagtagtttctttagtagattgaatt
ggttgacccacttaaacttcaaatacccagcattgaacgtgactatgccaaacaatgaac
>CY124349
tgtgccttgggcaccatgcagtgccaaacggaacgatagtgaaaacaatcacgaatgacc
aaattgaagttactaatgctactgaactggttcagagttcctcaaaaggtgaaatatgca
acagtcctcatcagatccttgatggaggaaactgcacactaatagatgctctattgggag
accctcagtgtgatggcttccaaaacaagaaatgggacctttttgttgaacgaagcaaag
cccacagcaactgttacccttatgatgtgccggattatgcctcccttaggtcactagttg
cctcatccggcacactggagtttaacaatgaaagcttcaattggactggagtcactcaaa
acggaacaagctctgcttgcatgaggagatctaataatagtttctttagtagattgaatt
ggttgacccacttaaacttcaaatacccagcattgaacgtgactatgccaaacaatgaac
>CY124351
tgtgccttgggcaccatgcagtaccaaacggaacgatagtgaaaacaatcacgaatgacc
aaattgaagttactaatgctactgagctggttcagagttcctcaacaggtgaaatatgcg
acagtcctcatcagatccttgatggagaaaactgcacactaatagatgctctattgggag
accctcattgtgatggcttccaaaataagaagtgggacctttttgttgaacgaagcaaag
cctacagcaactgttacccttatgatgtgccggattatgcctcccttaggtcactagttg
cctcatccggcacactggagtttaacaatgaaagcttcaattggactggagtcactcaaa
acggaacaagctctgcttgcataaggagatctaatagtagtttctttagtagattgaatt
ggttgacccacttaaacttcaaatacccagcattgaacgtgactatgccaaacaatgaac
>CY124353
tgtgccttgggcaccatgcagtaccaaacggaacgatagtgaaaacaatcacgaatgacc
gaattgaagttactaatgctactgagctggttcagaattcctcaataggtgaaatatgcg
acagtcctcatcagatccttgatggagaaaactgcacactaatagatgctctattgggag
accctcagtgtgatggcttccaaaataagaaatgggacctttttgttgaacgaagcaaag
cctacagcaactgttacccttatgatgtgccggattatgcctcccttaggtcactagttg
cctcatccggcacactggagtttaacaatgaaagcttcaattggactggagtcactcaaa
acggaacaagttctgcttgcataaggagatctaataatagtttctttagtagattaaatt
ggttgacccacttaaacttcaaatacccagcattgaacgtgactatgccaaacaatgaac
>CY124355
tgtgccttgggcaccatgcagtaccaaacggaacgatagtgaaaacaatcacgaatgacc
gaattgaagttactaatgctactgagctggttcagaattcctcaataggtgaaatatgcg
acagtcctcatcagatccttgatggagaaaactgcacactaatagatgctctattgggag
accctcagtgtgatggcttccaaaataagaaatgggacctttttgttgaacgaagcaaag
cctacagcaactgttacccttatgatgtgccggattatgcctcccttaggtcactagttg
cctcatccggcacactggagtttaacaatgaaagcttcaattggactggagtcactcaaa
acggaacaagttctgcttgcataaggagatctaataatagtttctttagtagattaaatt
ggttgacccacttaaacttcaaatacccagcattgaacgtgactatgccaaacaatgaac
>CY124357
tgtgccttgggcaccatgcagtaccaaacggaacgatagtgaaaacaatcacgaatgacc
aaattgaagttactaatgctactgagctggttcagagttcctcaacaggtgaaatatgcg
acagtcctcatcagatccttgatggagaaaactgcacactaatagatgctctattgggag
accctcagtgtgatggcttccaaaataagaagtgggacctttttgttgaacgaagcaaag
cctacagcaactgttacccttatgatgtgccggattatgcctcccttaggtcactagttg
cctcatccggcacactggagtttaacaatgaaagcttcaattggactggagtcactcaaa
acggaacaagctctgcttgcataaggagatctaatagtagtttctttagtagattgaatt
ggttgacccacttaaacttcaaatacccagcattgaacgtgactatgccaaacaatgaac
>CY124359
tgtgccttgggcaccatgcagtaccaaacggaacgatagtgaaaacaatcacgaatgacc
gaattgaagttactaatgctactgagctggttcagaattcctcaataggtgaaatatgcg
acagtcctcatcagatccttgatggagaaaactgcacactaatagatgctctattgggag
accctcagtgtgatggcttccaaaataagaaatgggacctttttgttgaacgaagcaaag
cctacagcaactgttacccttatgatgtgccggattatgcctcccttaggtcactagttg
cctcatccggcacactggagtttaacaatgaaagcttcaattggactggagtcactcaaa
acggaacaagttctgcttgcataaggagatctaataatagtttctttagtagattaaatt
ggttgacccacttaaacttcaaatacccagcattgaacgtgactatgccaaacaatgaac
>CY124361
tgtgccttgggcaccatgcagtaccaaacggaacgatagtgaaaacaatcacgaatgacc
aaattgaagttactaatgctacggagctggttcagaattcctcaataggtgaaatatgcg
acagtcctcatcagatccttgatggagaaaactgcacactaatagatgctctattgggag
accctcagtgtgatggcttccaaaataagaaatgggacctttttgttgaacgaagcaaag
cctacagcaactgttacccttatgatgtgccggattatgcctcccttaggtcactagttg
cctcatccggcacactggagtttaacaatgaaagcttcaattggactggagtcactcaaa
acggaacaagttctgcttgcataaggagatctaatagtagtttctttagtagattgaatt
ggttgacccacttaaacttcaaatacccagcattgaacgtgactatgccaaacaatgaac
>CY124363
tgtgccttgggcaccatgcagtaccaaacggaacgatagtgaaaacaatcacgaatgacc
gaattgaagttactaatgctactgagctggttcagaattcctcaataggtgaaatatgcg
acagtcctcatcagatccttgatggagaaaactgcacactaatagatgctctattgggag
accctcagtgtgatggcttccaaaataagaaatgggacctttttgttgaacgaagcaaag
cctacagcaactgttacccttacgatgtgccggattatgcctcccttaggtcactagttg
cctcatccggaacactggagtttaacaatgaaagcttcaattggactggagtcactcaaa
acggaacaagttctgcttgcataaggagatctaataatagtttctttagtagattaaatt
ggttgacccacttaaacttcaaatacccagcattgaacgtgactatgccaaacaatgaac
>CY124365
tgtgccttgggcaccatgcagtaccaaacggaacgatagtgaaaacaatcacgaatgacc
aaattgaagttactaatgctactgagctggttcagaattcctcaataggtgaaatatgcg
acagtcctcatcagatccttgatggagaaaactgcacactaatagatgctctattgggag
accctcagtgtgatggcttccaaaataagaaatgggacctttttgttgaacgaagcaaag
cctacagcaactgttacccttatgatgtgccggattatgcctcccttaggtcactagttg
cctcatccggcacactggagtttaacaatgaaagcttcaattggactggagtcactcaaa
acggaacaagttctgcttgcataaggagatctaataatagcttctttagtagattaaatt
ggttgacccacttaaacttcaaatacccagcattgaacgtgactatgccaaacaatgaac
>CY124367
tgtgccttgggcaccatgcagtaccaaacggaacgatagtgaaaacaatcacgaatgacc
gaattgaagttactaatgctactgagctggttcagaattcctcaataggtgaaatatgcg
acagtcctcatcagatccttgatggagaaaactgcacactaatagatgctctattgggag
accctcagtgtgatggcttccaaaataagaaatgggacctttttgttgaacgaagcaaag
cctacagcaactgttacccttatgatgtgccggattatgcctcccttaggtcactagttg
cctcatccggcacactggagtttaacaatgaaagcttcaattggactggagtcactcaaa
acggaacaagttctgcttgcataaggagatctaataatagtttctttagtagattaaatt
ggttgacccacttaaacttcaaatacccagcattgaacgtgactatgccaaacaatgaac
>CY124369
tgtgccttgggcaccatgcagtaccaaacggaacgatagtgaaaacaatcacgaatgacc
aaattgaagttactaatgctactgagctggttcagagttcctcaacaggtgaaatatgcg
acagtcctcatcagatccttgatggagaaaactgcacactaatagatgctctattgggag
accctcagtgtgatggcttccaaaataagaagtgggacctttttgttgaacgaagcaaag
cctacagcaactgttacccttatgatgtgccggattatgcctcccttaggtcactagttg
cctcatccggcacactggagtttaacaatgaaagcttcaattggactggagtcactcaaa
acggaacaagctctgcttgcataaggagatctaatagtagtttctttagtagattgaatt
ggttgacccacttaaacttcaaatacccagcattgaacgtgactatgccaaacaatgaac
>CY124371
tgtgccttgggcaccatgcagtaccaaacggaacgatagtgaaaacaatcacgaatgacc
aaattgaagttactaatgctactgagctggttcagagttcctcaacaggtgaaatatgcg
acagtcctcatcagatccttgatggagaaaactgcacactaatagatgctctattgggag
accctcagtgtgatggcttccaaaataagaagtgggacctttttgttgaacgaagcaaag
cctacagcaactgttacccttatgatgtgccggattatgcctcccttaggtcactagttg
cctcatccggcacactggagtttaacaatgaaagcttcaattggactggagtcacacaaa
acggaacaagctctgcttgcataaggagatccaatagtagtttctttagtagattgaatt
ggttgacccacttaaacttcaaatacccagcattgaacgtgactatgccaaacaatgaac
>CY124373
tgtgccttgggcaccatgcagtaccaaacggaacgatagtgaaaacaatcacgaatgacc
aaattgaagttactaatgctactgagctggttcagagttcttcaacaggtaaaatatgcg
acagtcctcatcagatccttgatggaaaaaactgcacactaatagatgctctattgggag
accctcagtgtgatggcttccaaaataagaaatgggacctttttgttgaacgcagcaaag
cctacagcaactgttacccttatgatgtgccagattatgcctcccttaggtcactagttg
cctcatccggcacactggagtttaacaatgaaagcttcaattggactggagtcactcaaa
acggaacaagctctgcttgcataaggagatctaaaaacagtttctttagtagattgaatt
ggttgacccacttaaacttcaaatactcagcattgaacgtgactatgccgaacaaggaac
>CY124375
tgtgccttgggcaccatgcagtaccaaacggaacgatagtgaaaacaatcacgaatgacc
aaattgaagttactaatgctactgagctggttcagagttcctcaacaggtgaaatatgcg
acaatcctcatcagatccttgatggagaaaactgcacactaatagatgctctattgggag
accctcagtgtgatggcttccaaaataagaaatgggacctttttgttgaacgaagcaaag
cctacagcaactgttacccttatgatgtgccggattatgcctcccttaggtcactagttg
cctcatccggcacactggagtttaacaatgaaagcttcaattggactggagtcactcaaa
acggaacaagctctgcttgcataaggagatctaataatagtttctttagtagattgaatt
ggttgacccacttaaacttcaaatacccagcattgaacgtgactatgccaaacaatgaac
>CY124377
tgtgccttgggcaccatgcagtaccaaacggaacgatagtgaaaacaatcacgaatgacc
aaattgaagttactaatgctactgagctggttcagagttcctcaacaggtgaaatatgcg
acagtcctcatcagatccttgatggagtaaactgcacactaatagatgctctattgggag
accctcagtgtgatggcttccaaaataagaagtgggacctttttgttgaacgaagcaaag
cctacagcaactgttacccttatgatgtgccggattatgcctcccttaggtcactagttg
cctcatccggcacactggagtttaacaatgaaagcttcaattggactggagtcactcaaa
acggaacaagctctgcttgcataaggagatctaatagtagtttctttagtagattgaatt
ggttgacccacttaaacttcaaatacccagcattgaacgtgactatgccaaacaatgaac
>CY124379
tgtgccttgggcaccatgcagtaccaaacggaacgatagtgaaaacaatcacgaatgacc
aaattgaagttactaatgctactgagctggttcagagttcctcaacaggtgaaatatgcg
acagtcctcatcagatccttgatggagtaaactgcacactaatagatgctctattgggag
accctcagtgtgatggcttccaaaataagaagtgggacctttttgttgaacgaagcaaag
cctacagcaactgttacccttatgatgtgccggattatgcctcccttaggtcactagttg
cctcatccggcacactggagtttaacaatgaaagcttcaattggactggagtcactcaaa
acggaacaagctctgcttgcataaggagatctaatagtagtttctttagtagattgaatt
ggttgacccacttaaacttcaaatacccagcattgaacgtgactatgccaaacaatgaac
>CY124381
tgtgccttgggcaccatgcagtaccaaacggaacgatagtgaaaacaatcacgaatgacc
aaattgaagttactaatgctactgagctggttcagagttcctcaacaggtgaaatatgcg
acagtcctcatcagatccttgatggagtaaactgcacactaatagatgctctattgggag
accctcagtgtgatggcttccaaaataagaagtgggacctttttgttgaacgaagcaaag
cctacagcaactgttacccttatgatgtgccggattatgcctcccttaggtcactagttg
cctcatccggcacactggagtttaacaatgaaagcttcaattggactggagtcactcaaa
acggaacaagctctgcttgcataaggagatctaatagtagtttctttagtagattgaatt
ggttgacccacttaaacttcaaatacccagcattgaacgtgactatgccaaacaatgaac
>CY124383
tgtgccttgggcaccatgcagtaccaaacggaacgatagtgaaaacaatcacgaatgacc
aaattgaagttactaatgctactgagctggttcagagttcctcaacaggtgaaatatgcg
acagtcctcatcagatccttgatggagtaaactgcacactaatagatgctctattgggag
accctcagtgtgatggcttccaaaataagaagtgggacctttttgttgaacgaagcaaag
cctacagcaactgttacccttatgatgtgccggattatgcctcccttaggtcactagttg
cctcatccggcacactggagtttaacaatgaaagcttcaattggactggagtcactcaaa
acggaacaagctctgcttgcataaggagatctaatagtagtttctttagtagattgaatt
ggttgacccacttaaacttcaaatacccagcattgaacgtgactatgccaaacaatgaac
>CY124385
tgtgccttgggcaccatgcagtaccaaacggaacgatagtgaaaacaatcacgaatgacc
aaattgaagttactaatgctactgagctggttcagagttcctcaacaggtgaaatatgcg
acagtcctcatcagatccttgatggagtaaactgcacactaatagatgctctattgggag
accctcagtgtgatggcttccaaaataagaagtgggacctttttgttgaacgaagcaaag
cctacagcaactgttacccttatgatgtgccggattatgcctcccttaggtcactagttg
cctcatccggcacactggagtttaacaatgaaagcttcaattggactggagtcactcaaa
acggaacaagctctgcttgcataaggagatctaatagtagtttctttagtagattgaatt
ggttgacccacttaaacttcaaatacccagcattgaacgtgactatgccaaacaatgaac
>CY124387
tgtgccttgggcaccatgcagtaccaaacggaacgatagtgaaaacaatcacgaatgacc
aaattgaagttactaatgctactgagctggttcagagttcctcaacaggtgaaatatgcg
acagtcctcatcagatccttgatggagtaaactgcacactaatagatgctctattgggag
accctcagtgtgatggcttccaaaataagaagtgggacctttttgttgaacgaagcaaag
cctacagcaactgttacccttatgatgtgccggattatgcctcccttaggtcactagttg
cctcatccggcacactggagtttaacaatgaaagcttcaattggactggagtcactcaaa
acggaacaagctctgcttgcataaggagatctaatagtagtttctttagtagattgaatt
ggttgacccacttaaacttcaaatacccagcattgaacgtgactatgccaaacaatgaac
>CY124389
tgtgccttgggcaccatgcagtaccaaacggaacgatagtgaaaacaatcacgaatgacc
aaattgaagttactaatgctactgagctggttcagagttcctcaacaggtgaaatatgcg
acagtcctcatcagatccttgatggagtaaactgcacactaatagatgctctattgggag
accctcagtgtgatggcttccaaaataagaagtgggacctttttgttgaacgaagcaaag
cctacagcaactgttacccttatgatgtgccggattatgcctcccttaggtcactagttg
cctcatccggcacactggagtttaacaatgaaagcttcaattggactggagtcactcaaa
acggaacaagctctgcttgcataaggagatctaatagtagtttctttagtagattgaatt
ggttgacccacttaaacttcaaatacccagcattgaacgtgactatgccaaacaatgaac
>CY124391
tgtgccttgggcaccatgcagtaccaaacggaacgatagtgaaaacaatcacgaatgacc
aaattgaagttactaatgctactgagctggttcagaattcctcaataggtgaaatatgcg
acagtcctcatcagatccttgatggagaaaactgcacactaatagatgctctattgggag
accctcagtgtgatggcttccaaaataagaaatgggacctttttgttgaacgaagcaaag
cctacagcaactgttacccttatgatgtgccggattatgcctcccttaggtcactagttg
cctcatccggcacactggagtttaacaatgaaagcttcaattggactggagtcactcaaa
acggaacaagttctgcttgcatgaggagatctaatagtagtttctttagtagattgaatt
ggttgacccacttaaacttcaaatacccagcattgaacgtgactatgccaaacaatgaac
>CY124393
tgtgccttgggcaccatgcagtaccaaacggaacgatagtgaaaacaatcacgaatgacc
aaattgaagttactaatgctactgagctggttcagagttcctcaacaggtgaaatatgcg
acagtcctcatcagatccttgatggagtaaactgcacactaatagatgctctattgggag
accctcagtgtgatggcttccaaaataagaagtgggacctttttgttgaacgaagcaaag
cctacagcaactgttacccttatgatgtgccggattatgcctcccttaggtcactagttg
cctcatccggcacactggagtttaacaatgaaagcttcaattggactggagtcactcaaa
acggaacaagctctgcttgcataaggagatctaatagtagtttctttagtagattgaatt
ggttgacccacttaaacttcaaatacccagcattgaacgtgactatgccaaacaatgaac
>CY124395
tgtgccttgggcaccatgcagtaccaaacggaacgatagtgaaaacaatcacgaatgacc
aaattgaagttactaatgctactgagctggttcagaattcctcaataggtgaaatatgcg
acagtcctcatcagatccttgatggagaaaactgcacactaatagatgctctattgggag
accctcagtgtgatggcttccaaaataagaaatgggacctttttgttgaacgaagcaaag
cctacagcaactgttacccttatgatgtgccggattatgcctcccttaggtcactagttg
cctcatccggcacactggagtttaacaatgaaagcttcaattggactggagtcactcaaa
acggaacaagttctgcttgcataaggagatctaataatagtttctttagtagattaaatt
ggttgacccacttaaacttcaaatacccagcattgaacgtgactatgccaaacaatgaac
>CY124397
tgtgccttgggcaccatgcagtaccaaacggaacgatagtgaaaacaatcacgaatgacc
aaattgaagttactaatgctactgagctggttcagagttcctcaacaggtgaaatatgcg
acagtcctcatcagatccttgatggagtaaactgcacactaatagatgctctattgggag
accctcagtgtgatggcttccaaaataagaagtgggacctttttgttgaacgaagcaaag
cctacagcaactgttacccttatgatgtgccggattatgcctcccttaggtcactagttg
cctcatccggcacactggagtttaacaatgaaagcttcaattggactggagtcactcaaa
acggaacaagctctgcttgcataaggagatctaatagtagtttctttagtagattgaatt
ggttgacccacttaaacttcaaatacccagcattgaacgtgactatgccaaacaatgaac
>CY124399
tgtgccttggccaccatgcagtaccaaacggaacgatagtgaaaacaatcacgaatgacc
aaattgaagttactaatgctactgagctggttcagaattcctcaataggtgaaatatgcg
acagtcctcatcagatccttgatggagaaaactgcacactaatagatgctctattgggag
accctcagtgtgatggcttccaaaataagaaatgggacctttttgttgaacgaagcaaag
cctacagcaactgttacccttatgatgtgccggattatgcctcccttaggtcactagttg
cctcatccggcacactggagtttaacaatgaaagcttcaattggactggagtcactcaaa
acggaacaagttctgcttgcataaggagatctaataatagtttctttagtagattaaatt
ggttgacccacttaaacttcaaatacccagcattgaacgtgactatgccaaacaatgaac
>CY124401
tgtgccttgggcaccatgcagtaccaaacggaacgatagtgaaaacaatcacgaatgacc
aaattgaagttactaatgctactgagctggttcagaattcctcaataggtgaaatatgcg
acagtcctcatcagatccttgatggagaaaactgcacactaatagatgctctattgggag
accctcagtgtgatggcttccaaaataagaaatgggacctttttgttgaacgaagcaaag
cctacagcaactgttacccttatgatgtgccggattatgcctcccttaggtcactagttg
cctcatccggcacactggagtttaacaatgaaagcttcaattggactggagtcactcaaa
acggaacaagttctgcttgcataaggagatctaatagtagtttctttagtagattgaatt
ggttgacccacttaaacttcaaatacccagcattgaacgtgactatgccaaacaatgaac
>CY124403
tgtgccttgggcaccatgcagtaccaaacggaacgatagtgaaaacaatcacgaatgacc
aaattgaagttactaatgctactgagctggttcagagctcctcaacaggtgaaatatgcg
acagtcctcatcagatccttgatggagtaaactgcacactaatagatgctctattgggag
accctcagtgtgatggcttccaaaataagaagtgggacctttttgttgaacgaagcaaag
cctacagcaactgttacccttatgatgtgccggattatgcctcccttaggtcactagttg
cctcatccggcacactggagtttaacaatgaaagcttcaattggactggagtcactcaaa
acggaacaagctctgcttgcataaggagatctaatagtagtttctttagtagattgaatt
ggttgacccacttaaacttcaaatacccagcattgaacgtgactatgccaaacaatgaac
>CY124405
tgtgccttgggcaccatgcagtaccaaacggaacgatagtgaaaacaatcacgaatgacc
aaattgaagttactaatgctactgagctggttcagagttcctcaacaggtgaaatatgcg
acagtcctcatcagatccttgatggagtaaactgcacactaatagatgctctattgggag
accctcagtgtgatggcttccaaaataagaagtgggacctttttgttgaacgaagcaaag
cctacagcaactgttacccttatgatgtgccggattatgcctcccttaggtcactagttg
cctcatccggcacactggagtttaacaatgaaagcttcaattggactggagtcactcaaa
acggaacaagctctgcttgcataaggagatctaatagtagtttctttagtagattgaatt
ggttgacccacttaaacttcaaatacccagcattgaacgtgactatgccaaacaatgaac
>CY124407
tgtgccttgggcaccatgcagtaccaaacggaacgatagtgaaaacaatcacgaatgacc
aaattgaagttactaatgctactgagctggttcagagttcctcaacaggtgaaatatgcg
acagtcctcatcagatccttgatggagaaaactgcacactaatagatgctctattgggag
accctcagtgtgatggcttccaaaataagaagtgggacctttttgttgaacgaagcaaag
cctacagcaactgttacccttatgatgtgccggattatgcctcccttaggtcactagttg
cctcatccggcacactggagtttaacaatgaaagcttcaattggactggagtcactcaaa
acggaacaagctctgcttgcataaggagatctaatagtagtttctttagtagattgaatt
ggttgacccacttaaacttcaaatacccagcattgaacgtgactatgccaaacaatgaac
>CY124409
tgtgccttgggcaccatgcagtaccaaacggaacgatagtgaaaacaatcacgaatgacc
aaattgaagttactaatgctactgagctggttcagagttcctcaacaggtgaaatatgcg
acagtcctcatcagatccttgatggagtaaactgcacactaatagatgctctattgggag
accctcagtgtgatggcttccaaaataagaagtgggacctttttgttgaacgaagcaaag
cctacagcaactgttacccttatgatgtgccggattatgcctcccttaggtcactagttg
cctcatccggcacactggagtttaacaatgaaagcttcaattggactggagtcactcaaa
acggaacaagctctgcttgcataaggagatctaatagtagtttctttagtagattgaatt
ggttgacccacttaaacttcaaatacccagcattgaacgtgactatgccaaacaatgaac
>CY124411
tgtgccttgggcaccatgcagtaccaaacggaacgatagtgaaaacaatcacgaatgacc
aaattgaagttactaatgctactgagctggttcagaattcctcaataggtgaaatatgcg
acagtcctcatcagatccttgatggagaaaactgcacactaatagatgctctattgggag
accctcagtgtgatggcttccaaaataagaaatgggacctttttgttgaacgaagcaaag
cctacagcaactgttacccttatgatgtgccggattatgcctcccttaggtcactagttg
cctcatccggcacactggagtttaacaatgaaagcttcaattggactggagtcactcaaa
acggaacaagttctgcttgcataaggagatctaataatagtttctttagtagattaaatt
ggttgacccacttaaacttcaaatacccagcattgaacgtgactatgccaaacaatgaac
>CY124413
tgtgccttgggcaccatgcagtaccaaacggaacgatagtgaaaacaatcacgaatgacc
gaattgaagttactaatgctactgagctggttcagaattcctcaataggtgaaatatgcg
acagtcctcatcagatccttgatggagaaaactgcacactaatagatgctctattgggag
accctcagtgtgatggcttccaaaataagaaatgggacctttttgttgaacgaagcaaag
cctacagcaactgttacccttatgatgtgccggattatgcctcccttaggtcactagttg
cctcatccggcacactggagtttaacaatgaaagcttcaattggactggagtcactcaaa
acggaacaagttctgcttgcataaggagatctaataatagtttctttagtagattaaatt
ggttgacccacttaaacttcaaatacccagcattgaacgtgactatgccaaacaatgaac
>CY124417
tgtgccttgggcaccatgcagtaccaaacggaacgatagtgaaaacaatcacgaatgacc
aaattgaagttactaatgctactgagctggttcagaattcctcaataggtgaaatatgcg
acagtcctcatcagatccttgatggagaaaactgcacactaatagatgctctattgggag
accctcagtgtgatggcttccaaaataagaaatgggacctttttgttgaacgaagcaaag
cctacagcaactgttacccttatgatgtgccggattatgcctcccttaggtcactagttg
cctcatccggcacactggagtttaacaatgaaagcttcaattggactggagtcactcaaa
acggaacaagttctgcttgcataaggagatctaataatagcttctttagtagattaaatt
ggttgacccacttaaacttcaaatacccagcattgaacgtgactatgccaaacaatgaac
>CY124419
tgtgccttgggcaccatgcagtaccaaacggaacgatagtgaaaacaatcacgaatgacc
aaattgaagttactaatgctactgagctggttcagagttcctcaacaggtgaaatatgcg
acagtcctcatcagatccttgatggagaaaactgcacactaatagatgctctattgggag
accctcagtgtgatggcttccaaaataagaagtgggacctttttgttgaacgaagcaaag
cctacagcaactgttacccttatgatgtgccggattatgcctcccttaggtcactagttg
cctcatccggcacactggagtttaacaatgaaagcttcaattggactggagtcactcaaa
acggaacaagctctgcttgcataaggagatctaatagtagtttctttagtagattgaatt
ggttgacccacttaaacttcaaatacccagcattgaacgtgactatgccaaacaatgaac
>CY124421
tgtgccttgggcaccatgcagtaccaaacggaacgatagtgaaaacaatcacgaatgacc
aaattgaagttactaatgctacggagctggttcagaattcctcaataggtgaaatatgcg
acagtcctcatcagatccttgatggagaaaactgcacactaatagatgctctattgggag
accctcagtgtgatggcttccaaaataagaaatgggacctttttgttgaacgaagcaaag
cctacagcaactgttacccttatgatgtgccggattatgcctcccttaggtcactagttg
cctcatccggcacactggagtttaacaatgaaagcttcaattggactggagtcactcaaa
acggaacaagttctgcttgcataaggagatctaatagtagtttctttagtagattgaatt
ggttgacccacttaaacttcaaatacccagcattgaacgtgactatgccaaacaatgaac
>CY124423
tgtgccttgggcaccatgcagtaccaaacggaacgatagtgaaaacaatcacgaatgacc
aaattgaagttactaatgctactgagctggttcagaattcctcaataggtgaaatatgcg
acagtcctcatcagatccttgatggagaaaactgcacactaatagatgctctattgggag
accctcagtgtgatggcttccaaaataagaaatgggacctttttgttgaacgaagcaaag
cctacagcaactgttacccttatgatgtgccggattatgcctcccttaggtcactagttg
cctcatccggcacactggagtttaacaatgaaagcttcaattggactggagtcactcaaa
acggaacaagttctgcttgcataaggagatctaatagtagtttctttagtagattgaatt
ggttgacccacttaaacttcaaatacccagcattgaacgtgactatgccaaacaatgaac
>CY124425
tgtgccttgggcaccatgcagtaccaaacggaacgatagtgaaaacaatcacgaatgacc
aaattgaagttactaatgctactgagctggttcagagttcctcaacaggtgaaatatgcg
acagtcctcatcagatccttgatggagaaaactgcacactaatagatgctctattgggag
accctcagtgtgatggcttccaaaataagaagtgggacctttttgttgaacgaagcaaag
cctacagcaactgttacccttatgatgtgccggattatgcctcccttaggtcactagttg
cctcatccggcacactggagtttaacaatgaaagcttcaattggactggagtcactcaaa
acgggataagctctgcttgcataaggagatctaatagtagtttctttagtagattgaatt
ggttgacccacttaaacttcaaatacccagcattgaacgtgactatgccaaacaatgaac
>CY124429
tgtgccttgggcaccatgcagtaccaaacggaacgatagtgaaaacaatcacgaatgacc
aaattgaagttactaatgctactgagctggttcagagttcctcaacaggtgaaatatgcg
acagtcctcatcagatccttgatggagtaaactgcacactaatagatgctctattgggag
accctcagtgtgatggcttccaaaataagaagtgggacctttttgttgaacgaagcaaag
cctacagcaactgttacccttatgatgtgccggattatgcctcccttaggtcactagttg
cctcatccggcacactggagtttaacaatgaaagcttcaattggactggagtcactcaaa
acggaacaagctctgcttgcataaggagatctaatagtagtttctttagtagattgaatt
ggttgacccacttaaacttcaaatacccagcattgaacgtgactatgccaaacaatgaac
>CY124431
tgtgtcttgggcatcatgcagtaccaaacggaacgatagtgaaaacaatcacgaatgacc
aaattgaagttactaatgctactgagctggttcagagttcctcaacaggtgaaatatgcg
acagtcctcatcagatccttgatggaataaactgcacactaatagatgctctattgggag
accctcagtgtgatggcttccaaaataagaagtgggacctttttgttgaacgaagcaaag
cctacagcaactgttacccttatgatgttccggattatgcctcccttaggtcactagttg
cctcatccggcacactggagtttaacaatgaaagcttcaattggactggagtcactcaaa
acggaacaagctctgcttgcataaggagatctactagtagtttctttagtagattgaatt
ggttgacccacttaaacttcaaatacccagcattgaacgtgactatgccaaacaatgaac
>CY124433
tgtgccttgggcaccatgcagtaccaaacggaacgatagtgaaaacaatcacgaatgacc
aaattgaagttactaatgctactgagctggttcagagttcctcaacaggtgaaatatgcg
acagtcctcatcagatccttgatggagaaaactgcacactaatagatgctctattgggag
accctcagtgtgatggcttccaaaataagaagtgggacctttttgttgaacgaagcaaag
cctacagcaactgttacccttatgatgtgccggattatgcctcccttaggtcactagttg
cctcatccggcacactggagtttaacaatgaaagcttcaattggactggagtcactcaaa
acggaacaagctctgcttgcataaggagatctaatagtagtttctttagtagattgaatt
ggttgacccacttaaacttcaaatacccagcattgaacgtgactatgccaaacaatgaac
>CY124435
tgtgtcttgggcaccatgcagtaccaaacggaacgatagtgaaaacaatcacgaatgacc
aaattgaagttactaatgctactgagctggttcagagttcctcaacaggtgaaatatgcg
acagtcctcatcagatccttgatggaataaactgcacactaatagatgctctattgggag
accctcagtgtgatggcttccaaaataagaagtgggacctttttgttgaacgaagcaaag
cctacagcaactgttacccttatgatgtgccggattatgcctcccttaggtcactagttg
cctcatccggcacactggagtttaacaatgaaagcttcaattggactggagtcactcaaa
acggaacaagctctgcttgcataaggagatctaatagtagtttctttagtagattgaatt
ggttgacccacttaaacttcaaatacccagcattgaacgtgactatgccaaacaatgaac
>CY124437
tgtgtcttgggcaccatgcagtaccaaacggaacgatagtgaaaacaatcacgaatgacc
aaattgaagttactaatgctactgagctggttcagagttcctcaacaggtgaaatatgcg
acagtcctcatcagatccttgatggaataaactgcacactaatagatgctctattgggag
accctcagtgtgatggcttccaaaataagaagtgggacctttttgttgaacgaagcaaag
cctacagcaactgttacccttatgatgtgccggattatgcctcccttaggtcactagttg
cctcatccggcacactggagtttaacaatgaaagcttcaattggactggagtcactcaaa
acggaacaagctctgcttgcataaggagatctaatagtagtttctttagtagattgaatt
ggttgacccacttaaacttcaaatacccagcattgaacgtgactatgccaaacaatgaac
>CY124439
tgtgccttgggcaccatgcagtaccaaacggaacgatagtgaaaacaatcacgaatgacc
aaattgaagttactaatgctactgagctggttcagagttcctcaacaggtgaaatatgcg
acagtcctcatcagatccttgatggagaaaactgcacactaatagatgctctattgggag
accctcagtgtgatggcttccaaaataagaagtgggacctttttgttgaacgaagcaaag
cctacagcaactgttacccttatgatgtgccggattatgcctcccttaggtcactagttg
cctcatccggcacactggagtttaacaatgaaagcttcaattggactggagtcactcaaa
acggaacaagctctgcttgcataaggagatctaatagtagtttctttagtagattgaatt
ggttgacccacttaaacttcaaatacccagcattgaacgtgactatgccaaacaatgaac
>CY124441
tgtgccttgggcaccatgcagtaccaaacggaacgatagtgaaaacaatcacgaatgacc
aaattgaagttactaatgctactgagctggttcagaattcctcaataggtgaaatatgcg
acagtcctcatcagatccttgatggagaaaactgcacactaatagatgctctattgggag
accctcagtgtgatggcttccaaaataagaaatgggacctttttgttgaacgaagcaaag
cctacagcaactgttacccttatgatgtgccggattatgcctcccttaggtcactagttg
cctcatccggcacactggagtttaacaatgaaagcttcaattggactggagtcactcaaa
acggaacaagttctgcttgcataaggagatctaatagtagtttctttagtagattgaatt
ggttgacccacttaaacttcaaatacccagcattgaacgtgactatgccaaacaatgaac
>CY124443
tgtgtcttgggcaccatgcagtaccaaacggaacgatagtgaaaacaatcacgaatgacc
aaattgaagttactaatgctactgagctggttcagagttcctcaacaggtgaaatatgcg
acagtcctcatcagatccttgatggaataaactgcacactaatagatgctctattgggag
accctcagtgtgatggcttccaaaataagaagtgggacctttttgttgaacgaagcaaag
cctacagcaactgttacccttatgatgtgccggattatgcctcccttaggtcactagttg
cctcatccggcacactggagtttaacaatgaaagcttcaattggactggagtcactcaaa
acggaacaagctctgcttgcataaggagatctaatagtagtttctttagtagattgaatt
ggttgacccacttaaacttcaaatacccagcattgaacgtgactatgccaaacaatgaac
>CY124445
tgtgccttgggcaccatgcagtaccaaacggaacgatagtgaaaacaatcacgaatgacc
aaattgaagttactaatgctactgagctggttcagagttcctcaacaggtgaaatatgcg
acagtcctcatcagatccttgatggagaaaactgcacactaatagatgctctattgggag
accctcagtgtgatggcttccaaaataagaagtgggacctttttgttgaacgaagcaaag
cctacagcaactgttacccttatgatgtgccggattatgcctcccttaggtcactagttg
cctcatccggcacactggagtttaacaatgaaagcttcaattggactggagtcactcaaa
acggaacaagctctgcttgcataaggagatctaatagtagtttctttagtagattgaatt
ggttgacccacttaaacttcaaatacccagcattgaacgtgactatgccaaacaatgaac
>CY124447
tgtgccttgggcaccatgcagtaccaaacggaacgatagtgaaaacaatcacgaatgacc
aaattgaagttactaatgctactgagctggttcagagttcctcaacaggtgaaatatgcg
acagtcctcatcagatccttgatggagtaaactgcacactaatagatgctctattgggag
accctcagtgtgatggcttccaaaataagaagtgggacctttttgttgaacgaagcaaag
cctacagcaactgttacccttatgatgtgccggattatgcctcccttaagtcactagttg
cctcatccggcacactggagtttaacaatgaaagcttcaattggactggagtcactcaaa
acggaacaagctctgcttgcataaggagatctaatagtagtttctttagtagattgaatt
ggttgacccacttaaacttcaaatacccagcactgaacgtgactatgccaaacaatgaac
>CY124449
tgtgccttgggcaccatgcagtaccaaacggaacgatagtgaaaacaatcacgaatgacc
aaattgaagttactaatgctactgagctggttcagaattcctcaataagtgaaatatgcg
acagtcctcatcagatccttgatggagaaaactgcacactaatagatgctctattgggag
accctcagtgtgatggcttccaaaataagaaatgggacctttttgttgaacgaagcaaag
cctacagcaactgttacccttatgatgtgccggattatgcctcccttaggtcactagttg
cctcatccggcacactggagtttaacaatgaaagcttcaattggactggagtcactcaaa
acggaacaagttctgcttgcataaggagatctaatagtagtttctttagtagattgaatt
ggttgacccacttaaacttcaaatacccagcattgaacgtgactatgccaaacaatgaac
>CY124451
tgtgccttgggcaccatgcagtaccaaacggaacgatagtgaaaacaatcacgaatgacc
aaattgaagttactaatgctactgagctggttcagagttcctcaacaggtgaaatatgcg
acagtcctcatcagatccttgatggagtaaactgcacactaatagatgctctattgggag
accctcagtgtgatggcttccaaaataagaagtgggacctttttgttgaacgaagcaaag
cctacagcaactgttacccttatgatgtgccagattatgcctcccttaggtcactagttg
cctcatccggcacactggagtttaacaatgaaagcttcaattggactggagtcactcaaa
acggaacaagctctgcttgcataaggagatctaatagtagtttctttagtagattgaatt
ggttgacccacttaaacttcaaatacccagcattgaacgtgactatgccaaacaatgaac
>CY124453
tgtgtcttgggcaccatgcagtaccaaacggaacgatagtgaaaacaatcacgaatgacc
aaattgaagttactaatgctactgagctggttcagagttcctcaacaggtgaaatatgcg
acagtcctcatcagatccttgatggaataaactgcacactaatagatgctctattgggag
accctcagtgtgatggcttccaaaataagaagtgggacctttttgttgaacgaagcaaag
cctacagcaactgttacccttatgatgtgccggattatgcctcccttaggtcactagttg
cctcatccggcacactggagtttaacaatgaaagcttcaattggactggagtcactcaaa
acggaacaagctctgcttgcataaggagatctaatagtagtttctttagtagattgaatt
ggttgacccacttaaacttcaaatacccagcattgaacgtgactatgccaaacaatgaac
>CY124455
tgtgccttgggcaccatgcagtaccaaacggaacgatagtgaaaacaatcacgaatgacc
aaattgaagttactaatgctactgagctggttcagagttcctcaacaggtgaaatatgcg
acagtcctcatcagatccttgatggagaaaactgcacactaatagatgctctattgggag
accctcagtgtgatggcttccaaaataagaagtgggacctttttgttgaacgaagcaaag
cctacagcaactgttacccttatgatgtgccggattatgcctcccttaggtcactagttg
cctcatccggcacactggagtttaacaatgaaagcttcaattggactggagtcactcaaa
acggaacaagctctgcttgcataaggagatctaatagtagtttctttagtagattgaatt
ggttgacccacttaaacttcaaatacccagcattgaacgtgactatgccaaacaatgaac
>CY124457
tgtgccttgggcaccatgcagtaccaaacggaacgatagtgaaaacaatcacgaatgacc
gaattgaagttactaatgctactgagctggttcagaattcctcaataggtgaaatatgcg
acagtcctcatcagatccttgatggagaaaactgcacactaatagatgctctattgggag
accctcagtgtgatggcttccaaaataagaaatgggacctttttgttgaacgaagcaaag
cctacagcaactgttacccttatgatgtgccggattatgcctcccttaggtcactagttg
cctcatccggcacactggagtttaacaatgaaagcttcaattggactggagtcactcaaa
acggaacaagttctgcttgcataaggagatctaataatagtttctttagtagattaaatt
ggttgacccacttaaacttcaaatacccagcattgaacgtgactatgccaaacaatgaac
>CY124459
tgtgtcttgggcaccatgcagtaccaaacggaacgatagtgaaaacaatcacgaatgacc
aaattgaagttactaatgctactgagctggttcagagttcctcaacaggtgaaatatgcg
acagtcctcatcagatccttgatggaataaactgcacactaatagatgctctattgggag
accctcagtgtgatggcttccaaaataagaagtgggacctttttgttgaacgaagcaaag
cctacagcaactgttacccttatgatgtgccggattatgcctcccttaggtcactagttg
cctcatccggcacactggagtttaacaatgaaagcttcaattggactggagtcactcaaa
acggaacaagctctgcttgcataaggagatctaatagtagtttctttagtagattgaatt
ggttgacccacttaaacttcaaatacccagcattgaacgtgactatgccaaacaatgaac
>CY124461
tgtgccttgggcaccatgcagtaccaaacggaacgatagtgaaaacaatcacgaatgacc
gaattgaagttactaatgctactgagctggttcagaattcctcaataggtgaaatatgcg
acagtcctcatcagatccttgatggagaaaactgcacactaatagatgctctattgggag
accctcagtgtgatggcttccaaaataagaaatgggacctttttgttgaacgaagcaaag
cctacagcaactgttacccttatgatgtgccggattatgcctcccttaggtcactagttg
cctcatccggcacactggagtttaacaatgaaagcttcaattggactggagtcactcaaa
acggaacaagttctgcttgcataaggagatctaataatagtttctttagtagattaaatt
ggttgacccacttaaacttcaaatacccagcattgaacgtgactatgccaaacaatgaac
>CY124463
tgtgccttgggcaccatgcagtaccaaacggaacgatagtgaaaacaatcacgaatgacc
gaattgaagttactaatgctactgagctggttcagaattcctcaataggtgaaatatgcg
acagtcctcatcagatccttgatggagaaaactgcacactaatagatgctctattgggag
accctcagtgtgatggcttccaaaataagaaatgggacctttttgttgaacgaagcaaag
cctacagcaactgttacccttatgatgtgccggattatgcctcccttaggtcactagttg
cctcatccggcacactggagtttaacaatgaaagcttcaattggactggagtcactcaaa
acggaacaagttctgcttgcataaggagatctaataatagtttctttagtagattaaatt
ggttgacccacttaaacttcaaatacccagcattgaacgtgactatgccaaacaatgaac
>CY124465
tgtgccttgggcaccatgcagtaccaaacggaacgatagtgaaaacaatcacgaatgacc
aaattgaagttactaatgctacggagctggttcagaattcctcaataggtgaaatatgcg
acagtcctcatcagatccttgatggagaaaactgcacactaatagatgctctattgggag
accctcagtgtgatggcttccaaaataagaaatgggacctttttgttgaacgaagcaaag
cctacagcaactgttacccttatgatgtgccggattatgcctcccttaggtcactagttg
cctcatccggcacactggagtttaacaatgaaagcttcaattggactggagtcactcaaa
acggaacaagttctgcttgcataaggagatctaatagtagtttctttagtagattgaatt
ggttgacccacttaaacttcaaatacccagcattgaacgtgactatgccaaacaatgaac
>CY124467
tgtgccttgggcaccatgcagtaccaaacggaacgatagtgaaaacaatcacgaatgacc
aaattgaagttactaatgctactgagctggttcagaattcctcaataggtgaaatatgcg
acagtcctcatcagatccttgatggagaaaactgcacactaatagatgctctattgggag
accctcagtgtgatggcttccaaaataagaaatgggacctttttgttgaacgaagcaaag
cctacagcaactgttacccttatgatgtgccggattatgcctcccttaggtcactagttg
cctcatccggcacactggagtttaacaatgaaagcttcaattggactggagtcactcaaa
acggaacaagttctgcttgcatgaggagatctaatagtagtttctttagtagattgaatt
ggttgacccacttaaacttcaaatacccagcattgaacgtgactatgccaaacaatgaac
>CY124469
tgtgccttgggcaccatgcagtaccaaacggaacgatagtgaaaacaatcacgaatgacc
aaattgaagttactaatgctactgagctggttcagaattcctcaataggtgaaatatgcg
acagtcctcatcagatccttgatggagaaaactgcacactaatagatgctctattgggag
accctcagtgtgatggcttccaaaataagaaatgggacctttttgttgaacgaagcaaag
cctacagcaactgttacccttatgatgtgccgaattatgcctcccttaggtcactagttg
cctcatccggcacactggagtttaacaatgaaagcttcaattggactggagtcactcaaa
acggaacaagttctgcttgcatgaggagatctaatagtagtttctttagtagattgaatt
ggttgacccacttaaacttcaaatatccagcattgaacgtgactatgccaaacaatgaac
>CY124471
tgtgccttgggcaccatgcagtaccaaacggaacgatagtgaaaacaatcacgaatgacc
gaattgaagttactaatgctactgagctggttcagaattcctcaataggtgaaatatgcg
acagtcctcatcagatccttgatggagaaaactgcacactaatagatgctctattgggag
accctcagtgtgatggcttccaaaataagaaatgggacctttttgttgaacgaagcaaag
cctacagcaactgttacccttatgatgtgccggattatgcctcccttaggtcactagttg
cctcatccggcacactggagtttaacaatgaaagcttcaattggactggagtcactcaaa
acggaacaagttctgcttgcataaggagatctaataatagtttctttagtagattaaatt
ggttgacccacttaaacttcaaatacccagcattgaacgtgactatgccaaacaatgaac
>CY124473
tgtgccttgggcaccatgcagtaccaaacggaacgatagtgaaaacaatcacgaatgacc
aaattgaagttactaatgctactgagctggttcagagttcctcaacaggtgaaatatgcg
acagtcctcatcagatccttgatggagaaaactgcacactaatagatgctctattgggag
accctcagtgtgatggcttccaaaataagaagtgggacctttttgttgaacgaagcaaag
cctacagcaactgttacccttatgatgtgccggattatgcctcccttaggtcactagttg
cctcatccggcacactggagtttaacaatgaaagcttcaattggactggagtcactcaaa
acggaacaagctctgcttgcataaggagatctaatagtagtttctttagtagattgaatt
ggttgacccacttaaacttcaaatacccagcattgaacgtgactatgccaaacaatgaac
>CY124475
tgtgccttgggcaccatgcagtaccaaacggaacgatagtgaaaacaatcacgaatgacc
aaattgaagttactaatgctactgagctggttcagagttcctcaacaggtgaaatatgcg
acagtcctcatcagatccttgatggagaaaactgcacactaatagatgctctattgggag
accctcagtgtgatggcttccaaaataagaagtgggacctttttgttgaacgaagcaaag
cctacagcaactgttacccttatgatgtgccggattatgcctcccttaggtcactagttg
cctcatccggcacactggagtttaacaatgaaagcttcaattggactggagtcactcaaa
acggaacaagctctgcttgcataaggagatctaatagtagtttctttagtagattgaatt
ggttgacccacttaaacttcaaatacccagcattgaacgtgactatgccaaacaatgaac
>CY124477
tgtgccttgggcaccatgcagtaccaaacggaacgatagtgaaaacaatcacgaatgacc
aaattgaagttactaatgctacggagctggttcagaattcctcaataggtgaaatatgcg
acagtcctcatcagatccttgatggagaaaactgcacactaatagatgctctattgggag
accctcagtgtgatggcttccaaaataagaaatgggacctttttgttgaacgaagcaaag
cctacagcaactgttacccttatgatgtgccggattatgcctcccttaggtcactagttg
cctcatccggcacactggagtttaacaatgaaagcttcaattggactggagtcactcaaa
acggaacaagttctgcttgcataaggagatctaatagtagtttctttagtagattgaatt
ggttgacccacttaaacttcaaatacccagcattgaacgtgactatgccaaacaatgaac
>CY124481
tgtgccttgggcaccatgcagtaccaaacggaacgatagtgaaaacaatcacgaatgacc
aaattgaagttactaatgctactgagctggttcagaattcctcaataggtgaaatatgcg
acagtccccatcagatccttgatggagaaaactgcacactaatagatgctctattgggag
accctcagtgtgatggcttccaaaataagaaatgggacctttttgttgaacgaagcaaag
cctacagcaactgttacccttatgatgtgccgaattatgcctcccttaggtcactagttg
cctcatccggcacactggagtttaacaatgaaagcttcaattggactggagtcactcaaa
acggaacaagttctgcttgcatgaggagatctaatagtagtttctttagtagattgaatt
ggttgacccacttaaacttcaaatatccagcattgaacgtgactatgccaaacaatgaac
>CY124483
tgtgccttgggcaccatgcagtaccaaacggaacgatagtgaaaacaatcacgaatgacc
aaattgaagttactaatgctactgagctggttcagagttcctcaacaggtgaaatatgcg
acagtcctcatcagatccttgatggagaaaactgcacactaatagatgctctattgggag
accctcagtgtgatggcttccaaaataagaagtgggacctttttgttgaacgaagcaaag
cctacagcaactgttacccttatgatgtgccggattatgcctcccttaggtcactagttg
cctcatccggcacactggagtttaacaatgaaagcttcaattggactggagtcactcaaa
acggaacaagctctgcttgcataaggggatctaatagtagtttctttagtagattgaatt
ggttgacccacttaaacttcaaatacccagcattgaacgtgactatgccaaacaatgaac
>CY124485
tgtgccttgggcaccatgcagtaccaaacggaacgatagtgaaaacaatcacgaatgacc
aaattgaagttactaatgctactgagctggttcagagttcctcaacaggtgaaatatgcg
acagtcctcatcagatccttgatggagaaaactgcacactaatagatgctctattgggag
accctcagtgtgatggcttccaaaataagaagtgggacctttttgttgaacgaagcaaag
cctacagcaactgttacccttatgatgtgccggattatgcctcccttaggtcactagttg
cctcatccggcacactggagtttaacaatgaaagcttcaattggactggagtcactcaaa
acggaacaagctctgcttgcataaggagatctaatagtagtttctttagtagattgaatt
ggttgacccacttaaacttcaaatacccagcattgaacgtgactatgccaaacaatgaac
>CY124487
tgtgccttgggcaccatgcagtaccaaacggaacgatagtgaaaacaatcacgaatgacc
aaattgaagttactaatgctactgagctggttcagagttcctcaacaggtgaaatatgcg
acagtcctcatcagatccttgatggagaaaactgcacactaatagatgctctattgggag
accctcagtgtgatggcttccaaaataagaagtgggacctttttgttgaacgaagcaaag
cctacagcaactgttacccttatgatgtgccggattatgcctcccttaggtcactagttg
cctcatccggcacactggagtttaacaatgaaagcttcaattggactggagtcactcaaa
acggaacaagctctgcttgcataaggagatctaatagtagtttctttagtagattgaatt
ggttgacccacttaaacttcaaatacccagcattgaacgtgactatgccaaacaatgaac
>CY124489
tgtgccttgggcaccatgcagtaccaaacggaacgatagtgaaaacaatcacgaatgacc
gaattgaagttactaatgctactgagctggttcagaattcctcaataggtgaaatatgcg
acagtcctcatcagatccttgatggagaaaactgcacactaatagatgctctattgggag
accctcagtgtgatggcttccaaaataagaaatgggacctttttgttgaacgaagcaaag
cctacagcaactgttacccttatgatgtgccggattatgcctcccttaggtcactagttg
catcatccggcacactggagtttaacaatgaaagcttcaattggactggagtcactcaaa
acggaacaagttctgcttgcataaggagatctaataatagtttctttagtagattaaatt
ggttgacccacttaaacttcaaatacccagcattgaacgtgactatgccaaacaatgaac
>CY124491
tgtgccttgggcaccatgcagtaccaaacggaacgatagtgaaaacaatcacgaatgacc
aaattgaagttactaatgctactgagctggttcagagttcctcaacaggtgaaatatgcg
acagtcctcatcagatccttgatggagaaaactgcacactaatagatgctctattgggag
accctcagtgtgatggcttccaaaataagaaatgggacctttttgttgaacgaagcaaag
cctacagcaactgttacccttatgatgtgccggattatgcctcccttaggtcactagttg
cctcatcaggcacactggagtttaacaatgaaagcttcaattggactggagtcactcaaa
acggaacaagctctgcttgcataaggagatctgatagtagtttctttagtagattgaatt
ggttgacccacttaaacttcaaatacccagcattaaacgtgactatgccaaacaatgaac
>CY124493
tgtgccttgggcaccatgcagtaccaaacggaacgatagtgaaaacaatcacgaatgacc
gaattgaagttactaatgctactgagctggttcagaattccccaataggtgaaatatgcg
acagtcctcatcagatccttgatggagaaaactgcacactaatagatgctctattgggag
accctcagtgtgatggcttccaaaataagaaatgggacctttttgttgaacgaagcaaag
cctacagcaactgttacccttatgatgtgccggattatgcctcccttaggtcactagttg
catcatccggcacactggagtttaacaatgaaagcttcaattggactggagtcactcaaa
acggaacaagttctgcttgcataaggagatctaataatagtttctttagtagattaaatt
ggttgacccacttaaacttcaaatacccagcattgaacgtgactatgccaaacaatgaac
>CY124495
tgtgccttgggcaccatgcagtaccaaacggaacgatagtgaaaacaatcacgaatgacc
gaattgaagttactaatgctactgagctggttcagaattcctcaataggtgaaatatgcg
acagtcctcatcagatccttgatggagaaaactgcacactaatagatgctctattgggag
accctcagtgtgatggcttccaaaataagaaatgggacctttttgttgaacgaagcaaag
cctacagcaactgttacccttatgatgtgccggattatgcctcccttaggtcactagttg
cctcatccggcacactggagtttaacaatgaaagcttcaattggactggagtcactcaaa
acggaacaagttctgcttgcataaggagatctaataatagtttctttagtagattaaatt
ggttgacccacttaaacttcaaatacccagcattgaacgtgactatgccaaacaatgaac
>CY124497
tgtgccttgggcaccatgcagtaccaaacggaacgatagtgaaaacaatcacgaatgacc
aaattgaagttactaatgctactgagctggttcagagttcctcaacaggtgaaatatgcg
acagtcctcatcagatccttgatggagaaaactgcacactaatagatgctctattgggag
accctcagtgtgatggcttccaaaataagaagtgggacctttttgttgaacgaagcaaag
cctacagcaactgttacccttatgatgtgccggattatgcctcccttaggtcactagttg
cctcatccggcacactggagtttaacaatgaaagcttcaattggactggagtcactcaaa
acggaacaagctctgcttgcataaggagatctaatagtagtttctttagtagattgaatt
ggttgacccacttaaacttcaaatacccagcattgaacgtgactatgccaaacaatgaac
>CY124499
tgtgccttgggcaccatgcagtaccaaacggaacgatagtgaaaacaatcacgaatgacc
aaattgaagttactaatgctactgagctggttcagaattcctcaataggtgaaatatgcg
acagtcctcatcagatccttgatggagaaaactgcacactaatagatgctctattgggag
accctcagtgtgatggcttccaaaataagaaatgggacctttttgttgaacgaagcaaag
cctacagcaactgttacccctatgatgtgccggattatgcctcccttaggtcactagttg
cctcatccggcacactggagtttaacaatgaaagattcaattggtctggagtcactcaaa
acggaacaagttctgcttgcatgaggagatctaatagtagtttctttagtagattgaatt
ggttgacccacttaaacttcaaatacccagcattgaacgtgactatgccaaacaatgaac
>CY124501
tgtgccttgggcaccatgcagtaccaaacggaacgatagtgaaaacaatcacgaatgacc
gaattgaagttactaatgctactgagctggttcagaattcctcaataggtgaaatatgcg
acagtcctcatcagatccttgatggagaaaactgcacactaatagatgctctattgggag
accctcagtgtgatggcttccaaaataagaaatgggacctttttgttgaacgaggcaaag
cctacagcaactgttacccttatgatgtgccggattatgcctcccttaggtcactagttg
cctcatccggcacactggagtttaacaatgaaagcttcaattggactggagtcactcaaa
acggaacaagttctgcttgcataaggagatctaataatagtttctttagtagattaaatt
ggttgacccacttaaacttcaaatacccagcattgaacgtgactatgccaaacaatgaac
>CY125717
tgtgccttgggcaccatgcagtgccaaacggaacgatagtgaaaacaatcacgaatgacc
aaattgaagttactaatgctactgagctggttcagagttcctcaacaggtgaaatatgca
acagtcctcatcagatccttgatggagaaaactgcacactaatagatgctctattgggag
accctcagtgtgatggcttccaaaacaagaaatgggacctttttgttgaacgaagcaaag
cccacagcaactgttacccttatgatgtgccggattatgcctcccttaggtcactagttg
cctcatccggcacactggagtttaacaatgaaagcttcaattggactggagtcactcaaa
acggaacaagctctgcttgcataaggagatctaataatagtttctttagtagattgaatt
ggttgacccacttaaacttcaaatacccagcattgaacgtgactatgccaaacaatgaac
>CY131197
tgtgcctgggacaccatgcagtgccaaacggaacattagtgaaaacaatcacggatgacc
aaattgaagtgactaatgctactgagctggtccagagttcctcaacaggtggaatatgca
acagtcctcaccaaatccttgatgggaaaaattgcacactgatagatgctctattggggg
accctcattgtgatgacttccaaaacaaggaatgggacctttttgttgaacgaagcacag
cctacagcaactgttacccttattacgtgccggattatgccacccttagatcattagttg
cctcatccggcaacctggaatttacccaagaaagcttcaattggactggagttgctcaag
gcggatcaagctatgcctgcagaaggggatctgttaacagtttctttagtagattgaatt
ggttgtataacttgaattacaagtatccagagcagaacgtaactatgccaaacaatgaca
>CY131205
tgtgcctgggacaccatgcagtgccaaacggaacattagtgaaaacaatcacggatgacc
aaattgaagtgactaatgctactgagctggtccagagttcctcaacaggtggaatatgca
acagtcctcaccaaatccttgatgggaaaaattgcacactgatagatgctctattggggg
accctcattgtgatgacttccaaaacaaggaatgggacctttttgttgaacgaagcacag
cctacagcaactgttacccttattacgtgccggattatgccacccttagatcattagttg
cctcatccggcaacctggaatttacccaagaaagcttcaattggactggagttgctcaag
gcggatcaagctatgcctgcagaaggggatctgttaacagtttctttagtagattgaatt
ggttgtataacttgaattacaagtatccagagcagaacgtaactatgccaaacaatgaca
>CY131213
tgtgcctgggacaccatgcagtgccaaacggaacattagtgaaaacaatcacggatgacc
aaattgaagtgactaatgctactgagctggtccagagttcctcaacaggtggaatatgca
acagtcctcaccaaatccttgatgggaaaaattgcacactgatagatgctctattggggg
accctcattgtgatgacttccaaaacaaggaatgggacctttttgttgaacgaagcacag
cctacagcaactgttacccttattacgtgccggattatgccacccttagatcattagttg
cctcatccggcaacctggaatttacccaagaaagcttcaattggactggagttgctcaag
gcggatcaagctatgcctgcagaaggggatctgttaacagtttctttagtagattgaatt
ggttgtataacttgaattacaagtatccagagcagaacgtaactatgccaaacaatgaca
>CY131221
tgtgcctgggacaccatgcagtgccaaacggaacattagtgaaaacaatcacggatgacc
aaattgaagtgactaatgctactgagctggtccagagttcctcaacaggtggaatatgca
acagtcctcaccaaatccttgatgggaaaaattgcacactgatagatgctctattggggg
accctcattgtgatgacttccaaaacaaggaatgggacctttttgttgaacgaagcacag
cctacagcaactgttacccttattacgtgccggattatgccacccttagatcattagttg
cctcatccggcaacctggaatttacccaagaaagcttcaattggactggagttgctcaag
gcggatcaagctatgcctgcagaaggggatctgttaacagtttctttagtagattgaatt
ggttgtataacttgaattacaagtatccagagcagaacgtaactatgccaaacaatgaca
>CY131229
tgtgcctgggacaccatgcagtgccaaacggaacattagtgaaaacaatcacggatgacc
aaattgaagtgactaatgctactgagctggtccagagttcctcaacaggtggaatatgca
acagtcctcaccaaatccttgatgggaaaaattgcacactgatagatgctctattggggg
accctcattgtgatgacttccaaaacaaggaatgggacctttttgttgaacgaagcacag
cctacagcaactgttacccttattacgtgccggattatgccacccttagatcattagttg
cctcatccggcaacctggaatttacccaagaaagcttcaattggactggagttgctcaag
gcggatcaagctatgcctgcagaaggggatctgttaacagtttctttagtagattgaatt
ggttgtataacttgaattacaagtatccagagcagaacgtaactatgccaaacaatgaca
>CY131237
tgtgcctgggacaccatgcagtgccaaacggaacattagtgaaaacaatcacggatgacc
aaattgaagtgactaatgctactgagctggtccagagttcctcaacaggtggaatatgca
acagtcctcaccaaatccttgatgggaaaaattgcacactgatagatgctctattggggg
accctcattgtgatgacttccaaaacaaggaatgggacctttttgttgaacgaagcacag
cctacagcaactgttacccttattacgtgccggattatgccacccttagatcattagttg
cctcatccggcaacctggaatttacccaagaaagcttcaattggactggagttgctcaag
gcggatcaagctatgcctgcagaaggggatctgttaacagtttctttagtagattgaatt
ggttgtataacttgaattacaagtatccagagcagaacgtaactatgccaaacaatgaca
>CY131245
tgtgcctgggacaccatgcagtgccaaacggaacattagtgaaaacaatcacggatgacc
aaattgaagtgactaatgctactgagctggtccagagttcctcaacaggtggaatatgca
acagtcctcaccaaatccttgatgggaaaaattgcacactgatagatgctctattggggg
accctcattgtgatgacttccaaaacaaggaatgggacctttttgttgaacgaagcacag
cctacagcaactgttacccttattacgtgccggattatgccacccttagatcattagttg
cctcatccggcaacctggaatttacccaagaaagcttcaattggactggagttgctcaag
gcggatcaagctatgcctgcagaaggggatctgttaacagtttctttagtagattgaatt
ggttgtataacttgaattacaagtatccagagcagaacgtaactatgccaaacaatgaca
>CY131253
tgtgcctgggacaccatgcagtgccaaacggaacattagtgaaaacaatcacggatgacc
aaattgaagtgactaatgctactgagctggtccagagttcctcaacaggtggaatatgca
acagtcctcaccaaatccttgatgggaaaaattgcacactgatagatgctctattggggg
accctcattgtgatgacttccaaaacaaggaatgggacctttttgttgaacgaagcacag
cctacagcaactgttacccttattacgtgccggattatgccacccttagatcattagttg
cctcatccggcaacctggaatttacccaagaaagcttcaattggactggagttgctcaag
gcggatcaagctatgcctgcagaaggggatctgttaacagtttctttagtagattgaatt
ggttgtataacttgaattacaagtatccagagcagaacgtaactatgccaaacaatgaca
>CY131261
tgtgcctgggacaccatgcagtgccaaacggaacattagtgaaaacaatcacggatgacc
aaattgaagtgactaatgctactgagctggtccagagttcctcaacaggtggaatatgca
acagtcctcaccaaatccttgatgggaaaaattgcacactgatagatgctctattggggg
accctcattgtgatgacttccaaaacaaggaatgggacctttttgttgaacgaagcacag
cctacagcaactgttacccttattacgtgccggattatgccacccttagatcattagttg
cctcatccggcaacctggaatttacccaagaaagcttcaattggactggagttgctcagg
gcggatcaagctatgcctgcagaaggggatctgttaacagtttctttagtagattgaatt
ggttgtataacttgaattacaagtatccagagcagaacgtaactatgccaaacaatgaca
>CY131269
tgtgcctgggacaccatgcagtgccaaacggaacattagtgaaaacaatcacggatgacc
aaattgaagtgactaatgctactgagctggtccagagttcctcaacaggtggaatatgca
acagtcctcaccaaatccttgatgggaaaaattgcacactgatagatgctctattggggg
accctcattgtgatgacttccaaaacaaggaatgggacctttttgttgaacgaagcacag
cctacagcaactgttacccttattacgtgccggattatgccacccttagatcattagttg
cctcatccggcaacctggaatttacccaagaaagcttcaattggactggagttgctcaag
gcggatcaagctatgcctgcagaaggggatctgttaacagtttctttagtagattgaatt
ggttgtataacttgaattacaagtatccagagcagaacgtaactatgccaaacaatgaca
>CY131277
tgtgcctgggacaccatgcagtgccaaacggaacattagtgaaaacaatcacggatgacc
aaattgaagtgactaatgctactgagctggtccagagttcctcaacaggtggaatatgca
acagtcctcaccaaatccttgatgggaaaaattgcacactgatagatgctctattggggg
accctcattgtgatgacttccaaaacaaggaatgggacctttttgttgaacgaagcacag
cctacagcaactgttacccttattacgtgccggattatgccacccttagatcattagttg
cctcatccggcaacctggaatttacccaagaaagcttcaattggactggagttgctcagg
gcggatcaagctatgcctgcagaaggggatctgttaacagtttctttagtagattgaatt
ggttgtataacttgaattacaagtatccagagcagaacgtaactatgccaaacaatgaca
>CY131285
tgtgcctgggacaccatgcagtgccaaacggaacattagtgaaaacaatcacggatgacc
aaattgaagtgactaatgctactgagctggtccagagttcctcaacaggtggaatatgca
acagtcctcaccaaatccttgatgggaaaaattgcacactgatagatgctctattggggg
accctcattgtgatgacttccaaaacaaggaatgggacctttttgttgaacgaagcacag
cctacagcaactgttacccttattacgtgccggattatgccacccttagatcattagttg
cctcatccggcaacctggaatttacccaagaaagcttcaattggactggagttgctcaag
gcggatcaagctatgcctgcagaaggggatctgttaacagtttctttagtagattgaatt
ggttgtataacttgaattacaagtatccagagcagaacgtaactatgccaaacaatgaca
>CY131293
tgtgcctgggacaccatgcagtgccaaacggaacattagtgaaaacaatcacggatgacc
aaattgaagtgactaatgctactgagctggtccagagttcctcaacaggtggaatatgca
acagtcctcaccaaatccttgatgggaaaaattgcacactgatagatgctctattggggg
accctcattgtgatgacttccaaaacaaggaatgggacctttttgttgaacgaagcacag
cctacagcaactgttacccttattacgtgccggattatgccacccttagatcattagttg
cctcatccggcaacctggaatttacccaagaaagcttcaattggactggagttgctcaag
gcggatcaagctatgcctgcagaaggggatctgttaacagtttctttagtagattgaatt
ggttgtataacttgaattacaagtatccagagcagaacgtaactatgccaaacaatgaca
>CY131301
tgtgcctgggacaccatgcagtgccaaacggaacattagtgaaaacaatcacggatgacc
aaattgaagtgactaatgctactgagctggtccagagttcctcaacaggtggaatatgca
acagtcctcaccaaatccttgatgggaaaaattgcacactgatagatgctctattggggg
accctcattgtgatgacttccaaaacaaggaatgggacctttttgttgaacgaagcacag
cctacagcaactgttacccttattacgtgccggattatgccacccttagatcattagttg
cctcatccggcaacctggaatttacccaagaaagcttcaattggactggagttgctcaag
gcggatcaagctatgcctgcagaaggggatctgttaacagtttctttagtagattgaatt
ggttgtataacttgaattacaagtatccagagcagaacgtaactatgccaaacaatgaca
>CY131309
tgtgcctgggacaccatgcagtgccaaacggaacattagtgaaaacaatcacggatgacc
aaattgaagtgactaatgctactgagctggtccagagttcctcaacaggtggaatatgca
acagtcctcaccaaatccttgatgggaaaaattgcacactgatagatgctctattggggg
accctcattgtgatgacttccaaaacaaggaatgggacctttttgttgaacgaagcacag
cctacagcaactgttacccttattacgtgccggattatgccacccttagatcattagttg
cctcatccggcaacctggaatttacccaagaaagcttcaattggactggagttgctcagg
gcggatcaagctatgcctgcagaaggggatctgttaacagtttctttagtagattgaatt
ggttgtataacttgaattacaagtatccagagcagaacgtaactatgccaaacaatgaca
>CY131317
tgtgcctgggacaccatgcagtgccaaacggaacattagtgaaaacaatcacggatgacc
aaattgaagtgactaatgctactgagctggtccagagttcctcaacaggtggaatatgca
acagtcctcaccaaatccttgatgggaaaaattgcacactgatagatgctctattggggg
accctcattgtgatgacttccaaaacaaggaatgggacctttttgttgaacgaagcacag
cctacagcaactgttacccttattacgtgccggattatgccacccttagatcattagttg
cctcatccggcaacctggaatttacccaagaaagcttcaattggactggagttgctcagg
gcggatcaagctatgcctgcagaaggggatctgttaacagtttctttagtagattgaatt
ggttgtataacttgaattacaagtatccagagcagaacgtaactatgccaaacaatgaca
>CY131469
tgtgcctgggacaccatgcagtgccaaacggaacattagtgaaaacaatcacggatgacc
aaattgaagtgactaatgctactgagctggtccagagttcctcaacaggtggaatatgca
acagtcctcaccaaatccttgatgggaaaaattgcacactgatagatgctctattggggg
accctcattgtgatgacttccaaaacaaggaatgggacctttttgttgaacgaagcacag
cctacagcaactgttacccttattacgtgccggattatgccacccttagatcattagttg
cctcatccggcaacctggaatttacccaagaaagcttcaattggactggagttgctcaag
gcggatcaagctatgcctgcagaaggggatctgttaacagtttctttagtagattgaatt
ggttgtataacttgaattacaagtatccagagcagaacgtaactatgccaaacaatgaca
>CY131477
tgtgcctgggacaccatgcagtgccaaacggaacattagtgaaaacaatcacggatgacc
aaattgaagtgactaatgctactgagctggtccagagttcctcaacaggtggaatatgca
acagtcctcaccaaatccttgatgggaaaaattgcacactgatagatgctctattggggg
accctcattgtgatgacttccaaaacaaggaatgggacctttttgttgaacgaagcacag
cctacagcaactgttacccttattacgtgccggattatgccacccttagatcattagttg
cctcatccggcaacctggaatttacccaagaaagcttcaattggactggagttgctcaag
gcggatcaagctatgcctgcagaaggggatctgttaacagtttctttagtagattgaatt
ggttgtataacttgaattacaagtatccagagcagaacgtaactatgccaaacaatgaca
>CY131485
tgtgcctgggacaccatgcagtgccaaacggaacattagtgaaaacaatcacggatgacc
aaattgaagtgactaatgctactgagctggtccagagttcctcaacaggtggaatatgca
acagtcctcaccaaatccttgatgggaaaaattgcacactgatagatgctctattggggg
accctcattgtgatgacttccaaaacaaggaatgggacctttttgttgaacgaagcacag
cctacagcaactgttacccttattacgtgccggattatgccacccttagatcattagttg
cctcatccggcaacctggaatttacccaagaaagcttcaattggactggagttgctcagg
gcggatcaagctatgcctgcagaaggggatctgttaacagtttctttagtagattgaatt
ggttgtataacttgaattacaagtatccagagcagaacgtaactatgccaaacaatgaca
>CY131493
tgtgcctgggacaccatgcagtgccaaacggaacattagtgaaaacaatcacggatgacc
aaattgaagtgactaatgctactgagctggtccagagttcctcaacaggtggaatatgca
acagtcctcaccaaatccttgatgggaaaaattgcacactgatagatgctctattggggg
accctcattgtgatgacttccaaaacaaggaatgggacctttttgttgaacgaagcacag
cctacagcaactgttacccttattacgtgccggattatgccacccttagatcattagttg
cctcatccggcaacctggaatttacccaagaaagcttcaattggactggagttgctcaag
gcggatcaagctatgcctgcagaaggggatctgttaacagtttctttagtagattgaatt
ggttgtataacttgaattacaagtatccagagcagaacgtaactatgccaaacaatgaca
>CY131503
tgtgcctgggacaccatgcagtgccaaacggaacattagtgaaaacaatcacggatgacc
aaattgaagtgactaatgctactgagctggtccagagttcctcaacaggtggaatatgca
acagtcctcaccaaatccttgatgggaaaaattgcacactgatagatgctctattggggg
accctcattgtgatgacttccaaaacaaggaatgggacctttttgttgaacgaagcacag
cctacagcaactgttacccttattacgtgccggattatgccacccttagatcattagttg
cctcatccggcaacctggaatttacccaagaaagcttcaattggactggagttgctcaag
gcggatcaagctatgcctgcagaaggggatctgttaacagtttctttagtagattgaatt
ggttgtataacttgaattacaagtatccagagcagaacgtaactatgccaaacaatgaca
>CY131511
tgtgcctgggacaccatgcagtgccaaacggaacattagtgaaaacaatcacggatgacc
aaattgaagtgactaatgctactgagctggtccagagttcctcaacaggtggaatatgca
acagtcctcaccaaatccttgatgggaaaaattgcacactgatagatgctctattggggg
accctcattgtgatgacttccaaaacaaggaatgggacctttttgttgaacgaagcacag
cctacagcaactgttacccttattacgtgccggattatgccacccttagatcattagttg
cctcatccggcaacctggaatttacccaagaaagcttcaattggactggagttgctcaag
gcggatcaagctatgcctgcagaaggggatctgttaacagtttctttagtagattgaatt
ggttgtataacttgaattacaagtatccagagcagaacgtaactatgccaaacaatgaca
>CY131520
tgtgcctgggacaccatgcagtgccaaacggaacattagtgaaaacaatcacggatgacc
aaattgaagtgactaatgctactgagctggtccagagttcctcaacaggtggaatatgca
acagtcctcaccaaatccttgatgggaaaaattgcacactgatagatgctctattggggg
accctcattgtgatgacttccaaaacaaggaatgggacctttttgttgaacgaagcacag
cctacagcaactgttacccttattacgtgccggattatgccacccttagatcattagttg
cctcatccggcaacctggaatttacccaagaaagcttcaattggactggagttgctcaag
gcggatcaagctatgcctgcagaaggggatctgttaacagtttctttagtagattgaatt
ggttgtataacttgaattacaagtatccagagcagaacgtaactatgccaaacaatgaca
>CY131529
tgtgcctgggacaccatgcagtgccaaacggaacattagtgaaaacaatcacggatgacc
aaattgaagtgactaatgctactgagctggtccagagttcctcaacaggtggaatatgca
acagtcctcaccaaatccttgatgggaaaaattgcacactgatagatgctctattggggg
accctcattgtgatgacttccaaaacaaggaatgggacctctttgttgaacgaagcacag
cctacagcaactgttacccttattacgtgccggattatgccacccttagatcattagttg
cctcatccggcaacctggaatttacccaagaaagcttcaattggactggagttgctcaag
gcggatcaagctatgcctgcagaaggggatctgttaacagtttctttagtagattgaatt
ggttgtataacttgaattacaagtatccagagcagaacgtaactatgccaaacaatgaca
>CY131537
tgtgcctgggacaccatgcagtgccaaacggaacattagtgaaaacaatcacggatgacc
aaattgaagtgactaatgctactgagctggtccagagttcctcaacaggtggaatatgca
acagtcctcaccaaatccttgatgggaaaaattgcacactgatagatgctctattggggg
accctcattgtgatgacttccaaaacaaggaatgggacctttttgttgaacgaagcacag
cctacagcaactgttacccttattacgtgccggattatgccacccttagatcattagttg
cctcatccggcaacctggaatttacccaagaaagcttcaattggactggagttgctcaag
gcggatcaagctatgcctgcagaaggggatctgttaacagtttctttagtagattgaatt
ggttgtataacttgaattacaagtatccagagcagaacgtaactatgccaaacaatgaca
>CY131553
tgtgcctgggacaccatgcagtgccaaacggaacattagtgaaaacaatcacggatgacc
aaattgaagtgactaatgctactgagctggtccagagttcctcaacaggtggaatatgca
acagtcctcaccaaatccttgatgggaaaaattgcacactgatagatgctctattggggg
accctcattgtgatgacttccaaaacaaggaatgggacctttttgttgaacgaagcacag
cctacagcaactgttacccttattacgtgccggattatgccacccttagatcattagttg
cctcatccggcaacctggaatttacccaagaaagcttcaattggactggagttgctcaag
gcggatcaagctatgcctgcagaaggggatctgttaacagtttctttagtagattgaatt
ggttgtataacttgaattacaagtatccagagcagaacgtaactatgccaaacaatgaca
>CY131562
tgtgcctgggacaccatgcagtgccaaacggaacattagtgaaaacaatcacggatgacc
aaattgaagtgactaatgctactgagctggtccagagttcctcaacaggtggaatatgca
acagtcctcaccaaatccttgatgggaaaaattgcacactgatagatgctctattggggg
accctcattgtgatgacttccaaaacaaggaatgggacctttttgttgaacgaagcacag
cctacagcaactgttacccttattacgtgccggattatgccacccttagatcattagttg
cctcatccggcaacctggaatttacccaagaaagcttcaattggactggagttgctcaag
gcggatcaagctatgcctgcagaaggggatctgttaacagtttctttagtagattgaatt
ggttgtataacttgaattacaagtatccagagcagaacgtaactatgccaaacaatgaca
>CY131571
tgtgcctgggacaccatgcagtgccaaacggaacattagtgaaaacaatcacggatgacc
aaattgaagtgactaatgctactgagctggtccagagttcctcaacaggtggaatatgca
acagtcctcaccaaatccttgatgggaaaaattgcacactgatagatgctctattggggg
accctcattgtgatgacttccaaaacaaggaatgggacctttttgttgaacgaagcacag
cctacagcaactgttacccttattacgtgccggattatgccacccttagatcattagttg
cctcatccggcaacctggaatttacccaagaaagcttcaattggactggagttgctcaag
gcggatcaagctatgcctgcagaaggggatctgttaacagtttctttagtagattgaatt
ggttgtataacttgaattacaagtatccagagcagaacgtaactatgccaaacaatgaca
>CY131579
tgtgcctgggacaccatgcagtgccaaacggaacattagtgaaaacaatcacggatgacc
aaattgaagtgactaatgctactgagctggtccagagttcctcaacaggtggaatatgca
acagtcctcaccaaatccttgatgggaaaaattgcacactgatagatgctctattggggg
accctcattgtgatgacttccaaaacaaggaatgggacctttttgttgaacgaagcacag
cctacagcaactgttacccttattacgtgccggattatgccacccttagatcattagttg
cctcatccggcaacctggaatttacccaagaaagcttcaattggactggagttgctcaag
gcggatcaagctatgcctgcagaaggggatctgttaacagtttctttagtagattgaatt
ggttgtataacttgaattacaagtatccagagcagaacgtaactatgccaaacaatgaca
>CY131587
tgtgcctgggacaccatgcagtgccaaacggaacattagtgaaaacaatcacggatgacc
aaattgaagtgactaatgctactgagctggtccagagttcctcaacaggtggaatatgca
acagtcctcaccaaatccttgatgggaaaaattgcacactgatagatgctctattggggg
accctcattgtgatgacttccaaaacaaggaatgggacctttttgttgaacgaagcacag
cctacagcaactgttacccttattacgtgccggattatgccacccttagatcattagttg
cctcatccggcaacctggaatttacccaagaaagcttcaattggactggagttgctcaag
gcggatcaagctatgcctgcagaaggggatctgttaacagtttctttagtagattgaatt
ggttgtataacttgaattacaagtatccagagcagaacgtaactatgccaaacaatgaca
>CY131596
tgtgcctgggacaccatgcagtgccaaacggaacattagtgaaaacaatcacggatgacc
aaattgaagtgactaatgctactgagctggtccagagttcctcaacaggtggaatatgca
acagtcctcaccaaatccttgatgggaaaaattgcacactgatagatgctctattggggg
accctcattgtgatgacttccaaaacaaggaatgggacctttttgttgaacgaagcacag
cctacagcaactgttacccttattacgtgccggattatgccacccttagatcattagttg
cctcatccggcaacctggaatttacccaagaaagcttcaattggactggagttgctcaag
gcggatcaagctatgcctgcagaaggggatctgttaacagtttctttagtagattgaatt
ggttgtataacttgaattacaagtatccagagcagaacgtaactatgccaaacaatgaca
>CY131605
tgtgcctgggacaccatgcagtgccaaacggaacattagtgaaaacaatcacggatgacc
aaattgaagtgactaatgctactgagctggtccagagttcctcaacaggtggaatatgca
acagtcctcaccaaatccttgatgggaaaaattgcacactgatagatgctctattggggg
accctcattgtgatgacttccaaaacaaggaatgggacctttttgttgaacgaagcacag
cctacagcaactgttacccttattacgtgccggattatgccacccttagatcattagttg
cctcatccggcaacctggaatttacccaagaaagcttcaattggactggagttgctcaag
gcggatcaagctatgcctgcagaaggggatctgttaacagtttctttagtagattgaatt
ggttgtataacttgaattacaagtatccagagcagaacgtaactatgccaaacaatgaca
>CY131613
tgtgcctgggacaccatgcagtgccaaacggaacattagtgaaaacaatcacggatgacc
aaattgaagtgactaatgctactgagctggtccagagttcctcaacaggtggaatatgca
acagtcctcaccaaatccttgatgggaaaaattgcacactgatagatgctctattggggg
accctcattgtgatgacttccaaaacaaggaatgggacctttttgttgaacgaagcacag
cctacagcaactgttacccttattacgtgccggattatgccacccttagatcattagttg
cctcatccggcaacctggaatttacccaagaaagcttcaattggactggagttgctcaag
gcggatcaagctatgcctgcagaaggggatctgttaacagtttctttagtagattgaatt
ggttgtataacttgaattacaagtatccagagcagaacgtaactatgccaaacaatgaca
>CY131621
tgtgcctgggacaccatgcagtgccaaacggaacattagtgaaaacaatcacggatgacc
aaattgaagtgactaatgctactgagctggtccagagttcctcaacaggtggaatatgca
acagtcctcaccaaatccttgatgggaaaaattgcacactgatagatgctctattggggg
accctcattgtgatgacttccaaaacaaggaatgggacctttttgttgaacgaagcacag
cctacagcaactgttacccttattacgtgccggattatgccacccttagatcattagttg
cctcatccggcaacctggaatttacccaagaaagcttcaattggactggagttgctcaag
gcggatcaagctatgcctgcagaaggggatctgttaacagtttctttagtagattgaatt
ggttgtataacttgaattacaagtatccagagcagaacgtaactatgccaaacaatgaca
>CY131630
tgtgcctgggacaccatgcagtgccaaacggaacattagtgaaaacaatcacggatgacc
aaattgaagtgactaatgctactgagctggtccagagttcctcaacaggtggaatatgca
acagtcctcaccaaatccttgatgggaaaaattgcacactgatagatgctctattggggg
accctcattgtgatgacttccaaaacaaggaatgggacctttttgttgaacgaagcacag
cctacagcaactgttacccttattacgtgccggattatgccacccttagatcattagttg
cctcatccggcaacctggaatttacccaagaaagcttcaattggactggagttgctcaag
gcggatcaagctatgcctgcagaaggggatctgttaacagtttctttagtagattgaatt
ggttgtataacttgaattacaagtatccagagcagaacgtaactatgccaaacaatgaca
>CY131639
tgtgcctgggacaccatgcagtgccaaacggaacattagtgaaaacaatcacggatgacc
aaattgaagtgactaatgctactgagctggtccagagttcctcaacaggtggaatatgca
acagtcctcaccaaatccttgatgggaaaaattgcacactgatagatgctctattggggg
accctcattgtgatgacttccaaaacaaggaatgggacctttttgttgaacgaagcacag
cctacagcaactgttacccttattacgtgccggattatgccacccttagatcattagttg
cctcatccggcaacctggaatttacccaagaaagcttcaattggactggagttgctcaag
gcggatcaagctatgcctgcagaaggggatctgttaacagtttctttagtagattgaatt
ggttgtataacttgaattacaagtatccagagcagaacgtaactatgccaaacaatgaca
>CY131655
tgtgcctgggacaccatgcagtgccaaacggaacattagtgaaaacaatcacggatgacc
aaattgaagtgactaatgctactgagctggtccagagttcctcaacaggtggaatatgca
acagtcctcaccaaatccttgatgggaaaaattgcacactgatagatgctctattggggg
accctcattgtgatgacttccaaaacaaggaatgggacctttttgttgaacgaagcacag
cctacagcaactgttacccttattacgtgccggattatgccacccttagatcattagttg
cctcatccggcaacctggaatttacccaagaaagcttcaattggactggagttgctcaag
gcggatcaagctatgcctgcagaaggggatctgttaacagtttctttagtagattgaatt
ggttgtataacttgaattacaagtatccagagcagaacgtaactatgccaaacaatgaca
>CY131665
tgtgcctgggacaccatgcagtgccaaacggaacattagtgaaaacaatcacggatgacc
aaattgaagtgactaatgctactgagctggtccagagttcctcaacaggtggaatatgca
acagtcctcaccaaatccttgatgggaaaaattgcacactgatagatgctctattggggg
accctcattgtgatgacttccaaaacaaggaatgggacctttttgttgaacgaagcacag
cctacagcaactgttacccttattacgtgccggattatgccacccttagatcattagttg
cctcatccggcaacctggaatttacccaagaaagcttcaattggactggagttgctcaag
gcggatcaagctatgcctgcagaaggggatctgttaacagtttctttagtagattgaatt
ggttgtataacttgaattacaagtatccagagcagaacgtaactatgccaaacaatgaca
>CY131673
tgtgcctgggacaccatgcagtgccaaacggaacattagtgaaaacaatcacggatgacc
aaattgaagtgactaatgctactgagctggtccagagttcctcaacaggtggaatatgca
acagtcctcaccaaatccttgatgggaaaaattgcacactgatagatgctctattggggg
accctcattgtgatgacttccaaaacaaggaatgggacctttttgttgaacgaagcacag
cctacagcaactgttacccttattacgtgccggattatgccacccttagatcattagttg
cctcatccggcaacctggaatttacccaagaaagcttcaattggactggagttgctcaag
gcggatcaagctatgcctgcagaaggggatctgttaacagtttctttagtagattgaatt
ggttgtataacttgaattacaagtatccagagcagaacgtaactatgccaaacaatgaca
>CY131681
tgtgcctgggacaccatgcagtgccaaacggaacattagtgaaaacaatcacggatgacc
aaattgaagtgactaatgctactgagctggtccagagttcctcaacaggtggaatatgca
acagtcctcaccaaatccttgatgggaaaaattgcacactgatagatgctctattggggg
accctcattgtgatgacttccaaaacaaggaatgggacctttttgttgaacgaagcacag
cctacagcaactgttacccttattacgtgccggattatgccacccttagatcattagttg
cctcatccggcaacctggaatttacccaagaaagcttcaattggactggagttgctcaag
gcggatcaagctatgcctgcagaaggggatctgttaacagtttctttagtagattgaatt
ggttgtataacttgaattacaagtatccagagcagaacgtaactatgccaaacaatgaca
>CY131691
tgtgcctgggacaccatgcagtgccaaacggaacattagtgaaaacaatcacggatgacc
aaattgaagtgactaatgctactgagctggtccagagttcctcaacaggtggaatatgca
acagtcctcaccaaatccttgatgggaaaaattgcacactgatagatgctctattggggg
accctcattgtgatgacttccaaaacaaggaatgggacctttttgttgaacgaagcacag
cctacagcaactgttacccttattacgtgccggattatgccacccttagatcattagttg
cctcatccggcaacctggaatttacccaagaaagcttcaattggactggagttgctcaag
gcggatcaagctatgcctgcagaaggggatctgttaacagtttctttagtagattgaatt
ggttgtataacttgaattacaagtatccagagcagaacgtaactatgccaaacaatgaca
>CY131708
tgtgcctgggacaccatgcagtgccaaacggaacattagtgaaaacaatcacggatgacc
aaattgaagtgactaatgctactgagctggtccagagttcctcaacaggtggaatatgca
acagtcctcaccaaatccttgatgggaaaaattgcacactgatagatgctctattggggg
accctcattgtgatgacttccaaaacaaggaatgggacctttttgttgaacgaagcacag
cctacagcaactgttacccttattacgtgccggattatgccacccttagatcattagttg
cctcatccggcaacctggaatttacccaagaaagcttcaattggactggagttgctcaag
gcggatcaagctatgcctgcagaaggggatctgttaacagtttctttagtagattgaatt
ggttgtataacttgaattacaagtatccagagcagaacgtaactatgccaaacaatgaca
>CY131733
tgtgcctgggacaccatgcagtgccaaacggaacattagtgaaaacaatcacggatgacc
aaattgaagtgactaatgctactgagctggtccagagttcctcaacaggtggaatatgca
acagtcctcaccaaatccttgatgggaaaaattgcacactgatagatgctctattggggg
accctcattgtgatgacttccaaaacaaggaatgggacctttttgttgaacgaagcacag
cctacagcaactgttacccttattacgtgccggattatgccacccttagatcattagttg
cctcatccggcaacctggaatttacccaagaaagcttcaattggactggagttgctcaag
gcggatcaagctatgcctgcagaaggggatctgttaacagtttctttagtagattgaatt
ggttgtataacttgaattacaagtatccagagcagaacgtaactatgccaaacaatgaca
>CY131750
tgtgcctgggacaccatgcagtgccaaacggaacattagtgaaaacaatcacggatgacc
aaattgaagtgactaatgctactgagctggtccagagttcctcaacaggtggaatatgca
acagtcctcaccaaatccttgatgggaaaaattgcacactgatagatgctctattggggg
accctcattgtgatgacttccaaaacaaggaatgggacctttttgttgaacgaagcacag
cctacagcaactgttacccttattacgtgccggattatgccacccttagatcattagttg
cctcatccggcaacctggaatttacccaagaaagcttcaattggactggagttgctcaag
gcggatcaagctatgcctgcagaaggggatctgttaacagtttctttagtagattgaatt
ggttgtataacttgaattacaagtatccagagcagaacgtaactatgccaaacaatgaca
>CY131767
tgtgcctgggacaccatgcagtgccaaacggaacattagtgaaaacaatcacggatgacc
aaattgaagtgactaatgctactgagctggtccagagttcctcaacaggtggaatatgca
acagtcctcaccaaatccttgatgggaaaaattgcacactgatagatgctctattggggg
accctcattgtgatgacttccaaaacaaggaatgggacctttttgttgaacgaagcacag
cctacagcaactgttacccttattacgtgccggattatgccacccttagatcattagttg
cctcatccggcaacctggaatttacccaagaaagcttcaattggactggagttgctcaag
gcggatcaagctatgcctgcagaaggggatctgttaacagtttctttagtagattgaatt
ggttgtataacttgaattacaagtatccagagcagaacgtaactatgccaaacaatgaca
>CY131785
tgtgcctgggacaccatgcagtgccaaacggaacattagtgaaaacaatcacggatgacc
aaattgaagtgactaatgctactgagctggtccagagttcctcaacaggtggaatatgca
acagtcctcaccaaatccttgatgggaaaaattgcacactgatagatgctctattggggg
accctcattgtgatgacttccaaaacaaggaatgggacctttttgttgaacgaagcacag
cctacagcaactgttacccttattacgtgccggattatgccacccttagatcattagttg
cctcatccggcaacctggaatttacccaagaaagcttcaattggactggagttgctcaag
gcggatcaagctatgcctgcagaaggggatctgttaacagtttctttagtagattgaatt
ggttgtataacttgaattacaagtatccagagcagaacgtaactatgccaaacaatgaca
>CY131809
tgtgcctgggacaccatgcagtgccaaacggaacattagtgaaaacaatcacggatgacc
aaattgaagtgactaatgctactgagctggtccagagttcctcaacaggtggaatatgca
acagtcctcaccaaatccttgatgggaaaaattgcacactgatagatgctctattggggg
accctcattgtgatgacttccaaaacaaggaatgggacctttttgttgaacgaagcacag
cctacagcaactgttacccttattacgtgccggattatgccacccttagatcattagttg
cctcatccggcaacctggaatttacccaagaaagcttcaattggactggagttgctcaag
gcggatcaagctatgcctgcagaaggggatctgttaacagtttctttagtagattgaatt
ggttgtataacttgaattacaagtatccagagcagaacgtaactatgccaaacaatgaca
>CY131819
tgtgcctgggacaccatgcagtgccaaacggaacattagtgaaaacaatcacggatgacc
aaattgaagtgactaatgctactgagctggtccagagttcctcaacaggtggaatatgca
acagtcctcaccaaatccttgatgggaaaaattgcacactgatagatgctctattggggg
accctcattgtgatgacttccaaaacaaggaatgggacctttttgttgaacgaagcacag
cctacagcaactgttacccttattacgtgccggattatgccacccttagatcattagttg
cctcatccggcaacctggaatttacccaagaaagcttcaattggactggagttgctcaag
gcggatcaagctatgcctgcagaaggggatctgttaacagtttctttagtagattgaatt
ggttgtataacttgaattacaagtatccagagcagaacgtaactatgccaaacaatgaca
>CY131860
tgtgcctgggacaccatgcagtgccaaacggaacattagtgaaaacaatcacggatgacc
aaattgaagtgactaatgctactgagctggtccagagttcctcaacaggtggaatatgca
acagtcctcaccaaatccttgatgggaaaaattgcacactgatagatgctctattggggg
accctcattgtgatgacttccaaaacaaggaatgggacctttttgttgaacgaagcacag
cctacagcaactgttacccttattacgtgccggattatgccacccttagatcattagttg
cctcatccggcaacctggaatttacccaagaaagcttcaattggactggagttgctcaag
gcggatcaagctatgcctgcagaaggggatctgttaacagtttctttagtagattgaatt
ggttgtataacttgaattacaagtatccagagcagaacgtaactatgccaaacaatgaca
>CY131869
tgtgcctgggacaccatgcagtgccaaacggaacattagtgaaaacaatcacggatgacc
aaattgaagtgactaatgctactgagctggtccagagttcctcaacaggtggaatatgca
acagtcctcaccaaatccttgatgggaaaaattgcacactgatagatgctctattggggg
accctcattgtgatgacttccaaaacaaggaatgggacctttttgttgaacgaagcacag
cctacagcaactgttacccttattacgtgccggattatgccacccttagatcattagttg
cctcatccggcaacctggaatttacccaagaaagcttcaattggactggagttgctcaag
gcggatcaagctatgcctgcagaaggggatctgttaacagtttctttagtagattgaatt
ggttgtataacttgaattacaagtatccagagcagaacgtaactatgccaaacaatgaca
>CY131957
tgtgcctgggacaccatgcagtgccaaacggaacattagtgaaaacaatcacggatgacc
aaattgaagtgactaatgctactgagctggtccagagttcctcaacaggtggaatatgca
acagtcctcaccaaatccttgatgggaaaaattgcacactgatagatgctctattggggg
accctcattgtgatgacttccaaaacaaggaatgggacctttttgttgaacgaagcacag
cctacagcaactgttacccttattacgtgccggattatgccacccttagatcattagttg
cctcatccggcaacctggaatttacccaagaaagcttcaattggactggagttgctcaag
gcggatcaagctatgcctgcagaaggggatctgttaacagtttctttagtagattgaatt
ggttgtataacttgaattacaagtatccagagcagaacgtaactatgccaaacaatgaca
>JF327386
tgtgccttgggcaccatgcagtaccaaacggaacgatagtgaaaacaatcacgaatgacc
aaattgaagttactaatgctactgagctggtccagaattcctcaacaggtgaaatatgcg
acagtcctcatcagatccttgatggagaaaactgcacactaatagatgctctattgggag
accctcagtgtgatggcttccaaaataagaaatgggacctttttgttgaacgaagcaaag
cctacagcaactgttacccttatgatgtgccagattatgcctcccttaggtcactagttg
cctcatccggcacactggagtttaacaatgaaagcttcaattggactggagtcactcaaa
acggaacaagctctgcttgcataaggagatctaataatagtttctttagtagattgaatt
ggttgacccacttaaacttcaaatacccagcattgaacgtgactatgccaaacaatgaac
>JF327387
tgtgccttgggcaccatgcagtgccaaacggaacgatagtgaaaacaatcacgaatgacc
aaattgaagttactaatgctactgagctggttcagagttcctcaacaggtgaaatatgca
acagtcctcatcagatccttgatggagaaaactgcacactaatagatgctctattgggag
accctcagtgtgatggcttccaaaacaagaaatgggacctttttgttgaacgaagcaaag
cccacagcaactgttacccttatgatgtgccggattatgcctcccttaggtcactagttg
cctcatccggcacactggagtttaacaatgaaagcttcaattggactggagtcactcaaa
acggaacaagctctgcttgcataaggagatctaataatagtttctttagtagattgaatt
ggttgacccacttaaacttcaaatacccagcattgaacgtgactatgccaaacaatgaac
>JN162059
tgtgcctgggacaccatgcagtgccaaacggaacattagtgaaaacaatcacggatgacc
aaattgaagtgactaatgctactgagctggtccagagttcctcaacaggtagaatatgca
acagtcctcaccaaatccttgatgggaaaaattgcacactgatagatgctctattggggg
accctcattgtgatgacttccaaaacaaggaatgggacctttttgttgaacgaagcacag
cctacagcaactgttacccttattatgtgccggattatgccacccttaggtcactagttg
cctcatccggcaacctggaatttacccaagaaagcttcaattggactggagttgctcaag
acggatcaagctatgcctgcagaaggggatctgttaacagtttctttagtagattgaatt
ggttgtataacttgaattacaagtatccagagcagaacgtaactatgccaaacaatgaca
>JN409399
tgtgcttggggcaccatgcagtaccaaacgggacgttagtgaaaacaatcacggatgacc
aagttgaagtgactaatgctactgagctggtccagagttcctcaacaggtagaatatgca
acagtcctcatcaaatccttgatgggaaaaattgcacactgatagatgctctattgggag
accctcattgtgatgaattccaaaacacggaatgggacctttttgttgaacgaagcacag
cctacagcaactgttacccttattatgtgccggattattcatcccttaggtcactagttg
cctcatccggcactctggaatttacccaagaaagctttgattggactggagttgcgcaag
atggatcaagctatgcttgcaaaaggggatctgttaacagtttctttagtaggttgaatt
ggttgcataatttgaattacaaatatccagcgctgaacgtaactatgccaaacaatgaca
>JN409407
tgtgcttggggcaccatgcagtaccaaacgggacgttagtgaaaacaatcacggatgacc
aagttgaagtgactaatgctactgagctggtccagagttcctcaacaggtagaatatgca
acagtcctcatcaaatccttgatgggaaaaattgcacactgatagatgctctattgggag
atcctcattgtgatgaattccaaaacacggaatgggacctttttgttgaacgaagcacag
cctacagcaactgttacccttattatgtgccggattattcatcccttaggtcactagttg
cctcatccggcactctggaatttacccaagaaagctttgattggactggagttgcccaag
atggatcaagctatgcttgcaaaaggggatctgttaacagtttctttagtaggttgaatt
ggttgcataatttgaattacaaatatccagcgctgaacgtaactatgccaaacaatgaca
>JN409415
tgtgcttggggcaccatgcagtaccaaacggaacgttagtgaaaacaatcacggatgacc
aagttgaagtgactaatgctactgagctggtccagagttcctcaacaggtagaatatgca
acagtcctcatcaaatccttgatgggaaaaattgcacactgatagatgctctattgggag
atcctcattgtgatgaattccaaaacacggaatgggacctttttgttgaacgaagcacag
cctacagcaactgttacccttattatgtgccggattattcatcccttaggtcactagttg
cctcatccggcactctggaatttacccaagaaagcttcgattggactggagttgcccaag
atggatcaagctatgcttgcaaaaggggatctgttaaaagtttctttagtaggttgaatt
ggttgcataatttgaattacaaatatccagcgctgaacgtaactatgccaaacaatgaca
>JN409423
tgtgcctgggacaccatgcagtaccaaacggaacgttagtgaaaacaatcacagatgacc
aaattgaggtgactaatgctactgagctggttcagagttcctcaacaggtagaatatgca
atagtcctcaccaaatccttgatgggaaaaattgcacactgatagatgctctattgggag
accctcattgtgatgatctccaaaacaaggaatgggaccttttcgttgaacgaagcacag
cctacagtaactgttacccttattatgtgccggattatgcctcccttaggtcactagttg
cctcatccggcaccctggaatttacccaagaaagcttcaattggactggagtttctcaag
atggatcaagctatacttgcagaaggaaatctgacaacagtttctttagtagattgaatt
ggttgcataattttaattacaaatatccagcgctgaacgttactatgccaaataatgaca
>JN409431
tgtgcttggggcaccatgcagtaccaaacggaacgttagtgaaaacaatcacggatgacc
aagttgaagtgactaatgctactgagctggtccagagttcctcaacaggtagaatatgca
acagtccttatcaagtccttgatgggaaaaattgcacactgatagatgctctattgggag
atcctcattgtgatgaattccaaaacacggaatgggacctttttgttgaacgaagcacag
cctacagcaactgttacccttattatgtgccggattattcatcccttaggtcactagttg
cctcatccggcactctggaatttacccaagaaagctttgattggactggagttgcccaag
atggatcaagctatgcttgcaaaaggggatctgttaacagtttctttagtaggttgaatt
ggttgcataatttgaattacaaatatccagcgctgaacgtaactatgccaaacaatgaca
>JN409439
tgtgcttggggcaccatgcagtaccaaacggaacgttagtgaaaacaatcacggatgacc
aagttgaagtgactaatgctactgagctggtccagagttcctcaacaggtagaatatgca
acagtccttatcaagtccttgatgggaaaaattgcacactgatagatgctctattgggag
atcctcattgtgatgaattccaaaacacggaatgggacctttttgttgaacgaagcacag
cctacagcaactgttacccttattatgtgccggattattcatcccttaggtcactagttg
cctcatccggcactctggaatttacccaagaaagctttgattggactggagttgcccaag
atggatcaagctatgcttgcaaaaggggatctgttaacagtttctttagtaggttgaatt
ggttgcataatttgaattacaaatatccagcgctgaacgtaactatgccaaacaatgaca
>JN584210
tgtgcctgggacaccatgcagtaccaaacggaacgttagtgaaaactatcacagatgacc
aaattgaagtgactaatgctactgagctggttcagagttcctcaacaggtagaatatgca
acaatcctcaccaaatccttgatggggaaaactgcacactgatggatgctctattgggag
accctcattgtgatgacttccagaacaagaaatgggacctttttgttgaacgaagcacag
cctacagcaactgttacccctattatgtgccggattatgcctcccttaggtcaatagttg
cctcatccggcaccctggaatttacccaagaaagcttcaattggactggagttgctcaag
atggatcaagctatgcttgcagaaggaaatctgtcaacagtttctttagtagattgaatt
ggttgcataatttgaattacaaatacccaacgctgaacgtaactatgccaaacgatgaca
>JN638733
tgtgcctgggacaccatgcagtgccaaacggaacattagtgaaaacaatcacggatgacc
aaattgaagtgactaatgctactgagctggtccagagttcctcaacaggtggaatatgca
acagtcctcaccaaatccttgatgggaaaaattgcacactgatagatgctctattggggg
accctcattgtgatgacttccaaaacaaggaatgggacctttttgttgaacgaagcacag
cctacagcaactgttacccttattacgtgccggattatgccacccttagatcattagttg
cctcatccggcaacctggaatttacccaagaaagcttcaattggactggagttgctcaag
gcggatcaagctatgcctgcagaaggggatctgttaacagtttctttagtagattgaatt
ggttgtataacttgaattacaagtatccagagcagaacgtaactatgccaaacaatgaca
>JN652407
tgtgcttgggacaccatgcagtaccaaacgggacgttagtgaaaacaatcacggatgacc
aagttgaagtgactaatgctactgagctggtccagagttcctcaacaggtagaatatgca
acagtcctcatcaaatccttgatgggaaaaattgcacactgatagatgctctattgggag
accctcattgtgatgaattccaaaacacggaatgggacctttttgttgaacgaagcacag
cctacagcaactgttacccttattatgtgccggattattcatcccttaggtcactagttg
cctcatccggcactctggaatttacccaagaaagctttgattggactggagttgcccaag
atggatcaagctatgcttgcaaaaggggatctgttaacagtttctttagtaggttgaatt
ggttgcataatttgaattacaaatatccagcgctgaacgtaactatgccaaacaatgaca
>JN652408
tgtgcttgggacaccatgcagtaccaaacgggacgttagtgaaaacaatcacggatgacc
aagttgaagtgactaatgctactgagctggtccagagttcctcaacaggtagaatatgca
acagtcctcatcaaatccttgatgggaaaaattgcacactgatagatgctctattgggag
accctcattgtgatgaattccaaaacacggaatgggacctttttgttgaacgaagcacag
cctacagcaactgttacccttattatgtgccggattattcatcccttaggtcactagttg
cctcatccggcactctggaatttacccaagaaagctttgattggactggagttgcccaag
atggatcaagctatgcttgcaaaaggggatctgttaacagtttctttagtaggttgaatt
ggttgcataatttgaattacaaatatccagcgctgaacgtaactatgccaaacaatgaca
>JN652415
tgtgcctgggacaccatgcagtgccaaacggaacattagtgaaaacaatcacagatgacc
aaattgaagtgactaatgctactgagctggtccagagttcctcaacaggtagaatatgca
acagtcctcaccaaatccttgatgggaaaaattgcacactgatagatgctctattggggg
accctcattgtgatgacttccaaaacaaggaatgggacctttttgttgaacgaagcacag
cctacagcaactgttacccttattatgtgccggattatgccacccttagatcactagttg
cctcatccggcaacctggaatttacccaagaaagcttcaattggactggagttgctcaag
gcggatcaagctatgcctgcagaaggggatctgttaacagtttctttagtagattgaatt
ggttgtataacttgaattacaagtatccagagcagaacgtaactatgccaaacaatgaca
>JN652491
tgtgcctgggacaccatgcagtgccaaacggaacattagtgaaaacaatcacggatgacc
aaattgaagtgactaatgctactgagctggtccagagttcctcaacaggtagaatatgca
acagtcctcaccaaatccttgatgggaaaaattgcacactgatagatgctctattggggg
accctcattgtgatgacttccaaaacaaggaatgggacctttttgttgaacgaagcacag
cctacagcaactgttacccttattatgtgccggattatgccacccttaggtcactagttg
cctcatccggcaacctggaatttacccaagaaagcttcaattggactggagttgctcaag
acggatcaagctatgcctgcagaaggggatctgttaacagtttctttagtagattgaatt
ggttgtataacttgaattacaagtatccagagcagaacgtaactatgccaaacaatgaca
>JN652492
tgtgcctgggacaccatgcagtgccaaacggaacattagtgaaaacaatcacggatgacc
aaattgaagtgactaatgctactgagctggtccagagttcctcaacaggtagaatatgca
acagtcctcaccaaatccttgatgggaaaaattgcacactgatagatgctctattggggg
accctcattgtgatgacttccaaaacaaggaatgggacctttttgttgaacgaagcacag
cctacagcaactgttacccttattatgtgccggattatgccacccttaggtcactagttg
cctcatccggcaacctggaatttacccaagaaagcttcaattggactggagttgctcaag
acggatcaagctatgcctgcagaaggggatctgttaacagtttctttagtagattgaatt
ggttgtataacttgaattacaagtatccagagcagaacgtaactatgccaaacaatgaca
>JN652493
tgtgcttggggcaccatgcagtaccaaacgggacgttagtgaaaacaatcacggatgacc
aagttgaagtgactaatgctactgagctggtccagagttcctcaacaggtagaatatgca
acagtcctcatcaaatccttgatgggaaaaattgcacgctgatagatgctctattgggag
accctcattgtgatgaattccaaaacacggaatgggacctttttgttgaacgaagcacag
cctacagcaactgttacccttattatgtgccggattattcatcccttaggtcactagttg
cctcatccggcactctggaatttacccaagaaagctttgattggactggagttgcccaag
atggatcaagctatgcttgcaaaaggggatctgttaacagtttctttagtaggttgaatt
ggttgcataatttgaattacaaatatccagcgctgaacgtaactatgccaaacaatgaca
>JN652507
tgtgcttgggacaccatgcagtaccaaacgggacgttagtgaaaacaatcacggatgacc
aagttgaagtgactaatgctactgagctggtccagagttcctcaacaggtagaatatgca
acagtcctcatcaaatccttgatgggaaaaattgcacactgatagatgctctattgggag
accctcattgtgatgaattccaaaacacggaatgggacctttttgttgaacgaagcacag
cctacagcaactgttacccttattatgtgccggattattcatcccttaggtcactagttg
cctcatccggcactctggaatttacccaagaaagctttgattggactggagttgcccaag
atggatcaagctatgcttgcaaaaggggatctgttaacagtttctttagtaggttgaatt
ggttgcataatttgaattacaaatatccagcgctgaacgtaactatgccaaacaatgaca
>JN652508
tgtgcttgggacaccatgcagtaccaaacgggacgttagtgaaaacaatcacggatgacc
aagttgaagtgactaatgctactgagctggtccagagttcctcaacaggtagaatatgca
acagtcctcatcaaatccttgatgggaaaaattgcacactgatagatgctctattgggag
accctcattgtgatgaattccaaaacacggaatgggacctttttgttgaacgaagcacag
cctacagcaactgttacccttattatgtgccggattattcatcccttaggtcactagttg
cctcatccggcactctggaatttacccaagaaagctttgattggactggagttgcccaag
atggatcaagctatgcttgcaaaaggggatctgttaacagtttctttagtaggttgaatt
ggttgcataatttgaattacaaatatccagcgctgaacgtaactatgccaaacaatgaca
>JN652510
tgtgcctgggacaccatgcagtaccaaacggaacgttagtgaaaacaatcacggatgacc
aaattgaagtgactaatgctactgagctggtccagagttcctcaacaggtagaatatgca
gcagtcctcaccaaatccttgatgggaaaaattgcacactgatagatgctctattgggag
accctcattgtgatgacttccaaaacaaggaatgggacctttttgttgaacgaagcacag
cctacagcaactgttacccctattatgtgccggattatgcctcccttagatcactagttg
cctcatccggcaccctggaatttacccaagaaagcttcaattggactggagttgctcaag
acggatcaagctatgcttgcaggagggaatctgataaaagtttcttcagtagattgaatt
ggttgtatcatttgaattacaaatatccagcgttgaacgtaactatgccaaacaatgaca
>JN652511
tgtgcctgggacaccatgcagtaccaaacggaacgttagtgaaaacaatcacggatgacc
aaattgaagtgactaatgctactgagctggtccagagctcctcaacaggtagaatatgca
gcagtcctcacaaaatccttgatgggaaaaattgcacactgatagatgctctattgggag
accctcattgtgatgacttccaaaacaaggaatgggacctttttgttgaacgaagcaaag
cctacagcaactgttacccttattatgtgccggattatgcctcccttagatcactagttg
cctcatccggcaccctggaatttacccaagaaatcttcaattggactggagttgctcaag
acggatcaagctatgcttgcaggagggaatctgataaaagtttcttcagtagattgaatt
ggttgtatcatttgaattacaactatccagcgctgaacgtgactatgccaaacaatgaca
>JN655537
tgtgcctgggacaccatgcagtgccaaacggaacattagtgaaaacaatcacggatgacc
aaattgaagtgactaatgctactgagctggtccagagttcctcaacaggtggaatatgca
acagtcctcaccaaatccttgatgggaaaaattgcacactgatagatgctctattggggg
accctcattgtgatgacttccaaaacaaggaatgggacctttttgttgaacgaagcacag
cctacagcaactgttacccttattatgtgccggattatgccacccttagatcattagttg
cctcatccggcaacctggaatttacccaagaaagcttcaattggactggagttgctcaag
gcggatcaagctatgcctgcagaaggggatctgttaacagtttctttagtagattgaatt
ggttgtataacttgaattacaagtatccagagcagaacgtaactatgccaaacaatgaca
>JN655546
tgtgcctgggacaccatgcagtgccaaacggaacattagtgaaaacaatcacggatgacc
aaattgaagtgactaatgctactgagctggtccagagttcctcaacaggtggaatatgca
acagtcctcaccaaatccttgatgggaaaaattgcacactgatagatgctctattggggg
accctcattgtgatgacttccaaaacaaggaatgggacctttttgttgaacgaagcacag
cctacagcaactgttacccttattacgtgccggattatgccacccttagatcattagttg
cctcatccggcaacctggaatttacccaagaaagcttcaattggactggagttgctcaag
gcggatcaagctatgcctgcagaaggggatctgttaacagtttctttagtagattgaatt
ggttgtataacttgaattacaagtatccagagcagaacgtaactatgccaaacaatgaca
>JN655556
tgtgcctgggacaccatgcagtgccaaacggaacattagtgaaaacaatcacggatgacc
aaattgaagtgactaatgctactgagctggtccagagttcctcaacaggtggaatatgca
acagtcctcaccaaatccttgatgggaaaaattgcacactgatagatgctctattggggg
accctcattgtgatgacttccaaaacaaggaatgggacctttttgttgaacgaagcacag
cctacagcaactgttacccttattacgtgccggattatgccacccttagatcattagttg
cctcatccggcaacctggaatttacccaagaaagcttcaattggactggagttgctcaag
gcggatcaagctatgcctgcagaaggggatctgttaacagtttctttagtagattgaatt
ggttgtataacttgaattacaagtatccagagcagaacgtaactatgccaaacaatgaca
>JN683629
tgtgcctgggacaccatgcagtaccaaacgggacattagtgaaaacaatcacggatgacc
aaattgaagtgactaatgctactgagctggttcagagctcctcaacaggtggaatatgca
acagtcctcaccaaatccttgatgggaaaaattgcacactgatagatgctctattaggag
atccacattgtgatgacttccaaaacaaggaatgggacctttttgttgaacgaagcacag
cctacagcaactgttacccttattatgtgccggattatgcctcccttaggtcactagttg
cctcatccggcaccctggaatttacccaagagagcttcaattggactggagttgctcaag
atggatcaagccgttcttgcagaaggggatctgataatagtttctttagtagattgaatt
ggttgtatcatttgggtcacaaatatccagcgctgaacgtaactatgccaaacaatgaca
>JN683637
tgtgcctgggacaccatgcagtaccaaatggaacgttagtgaaaacaatcacggatgacc
aaattgargtgactaatgctaccgaactggttcagagttcctcaacaggaagaatatgca
acagtcctcaccaaatccttgatgggaaaaattgcacactgatagatgctctattgggag
accctcattgtgatgarttccaaaacaaggaatgggacctttttgttgaacgaagcacag
cctacagcagctgttacccttattatgtgccagattatgtctcccttaggtcactagttg
catcatccggcactctagaatttacccaagaaagcttcaattggactggagttgctcaag
atggatcaagctrtgcttgcaaaaagaaatccgttaacagtttctttagtagattgaatt
ggttgcataatttgaattacaaatatccagcgctgaacgtaactatgccaaacaatgaca
>JN706700
tgtgcctgggacaccatgcagtaccaaacgggacattagtgaaaacaatcacggatgacc
aaattgaagtgactaatgctactgagctggttcagagctcctcaacaggtggaatatgca
acagtcctcaccaaatccttgatgggaaaaattgcacactgatagatgctctattaggag
atccacattgtgatgacttccaaaacaaggaatgggacctttttgttgaacgaagcacar
cctacagcaactgttacccttattatgtgccggattatgcctcccttaggtcactagttg
cctcatccggcaccctggaatttacccaagagagcttcaattggactggagttgctcaag
atggatcaagccgttcttgcagaaggggatctgataatagtttctttagtagattgaatt
ggttgtatcatttgggtcacaaatatccagcgctgaacgtaactatgccaaacaatgaca
>JN790441
tgtgccttgggcaccatgcagtaccaaacggaacgatagtgaaaacaatcacgaatgacc
aaattgaagttactaatgctactgagctggttcagagttcttcaacaggtaaaatatgcg
acagtcctcatcagatccttgatggaaaaaactgcacactaatagatgctctattgggag
accctcagtgtgatggcttccaaaataagaaatgggacctttttgttgaacgcagcaaag
cctacagcaactgttacccttatgatgtgccggattatgcctcccttaggtcactagttg
cctcatccggcacactggagtttaacaatgaaagcttcaattggactggagtcactcaaa
acggaacaagctctgcttgcataaggagatctaaaaacagtttctttagtagattgaatt
ggttgacccacttaaacttcaaatactcagcattgaacgtgactatgccgaacaatgaac
>JN790442
tgtgccttgggcaccatgcagtaccaaacggaacgatagtgaaaacaatcacgaatgacc
aaattgaagttactaatgctactgagctggttcagagttcttcaacaggtaaaatatgcg
acagtcctcatcagatccttgatggaaaaaactgcacactaatagatgctctattgggag
accctcagtgtgatggcttccaaaataagaaatgggacctttttgttgaacgcagcaaag
cctacagcaactgttacccttatgatgtgccggattatgcctcccttaggtcactagttg
cctcatccggcacactggagtttaacaatgaaagcttcaattggactggagtcactcaaa
acggaacaagctctgcttgcataaggagatctaaaaacagtttctttagtagattgaatt
ggttgacccacttaaacttcaaatactcagcattgaacgtgactatgccgaacaatgaac
>JN790443
tgtgccttgggcaccatgcagtaccaaacggaacgatagtgaaaacaatcacgaatgacc
aaattgaagttactaatgctactgagctggttcagagttcttcaacaggtaaaatatgcg
acagtcctcatcagattcttgatggaaaaaactgcacactaatagatgctctattgggag
accctcagtgtgatggcttccaaaacaagaaatgggacctttttgttgaacgcagcaaag
cctacagcaactgttacccttatgatgtgccggattatgcctcccttaggtcactagttg
cctcatccggcacactggagtttaacaatgaaagcttcaattggactggagtcactcaaa
acggaacaagctctgcttgcataaggagatctaaaaacagtttctttagtagattgaatt
ggttgacccacttaaacttcaaatactcagcattgaacgtgactatgccgaacaatgaac
>JN790444
tgtgccttggccaccatgcagtaccaaacggaacgatagtgaaaacaatcacgaatgacc
aaattgaagttactaatgctactgagctggttcagagttcttcaacaggtaaaatatgcg
acagtcctcatcagatccttgatggaaaaaactgcacactaatagatgctctattgggag
accctcagtgtgatggcttccaaaataagaaatgggacctttttgttgaacgcagcaaag
cctacagcaactgttacccttatgatgtgccggattatgcctcccttaggtcactagttg
cctcatccggcacactggagtttaacaatgaaagcttcaattggactggagtcactcaaa
acggaacaagctctgcttgcataaggagatctaaaaacagtttctttagtagattgaatt
ggttgacccacttaaacttcaaatactcagcattgaacgtgactatgccgaacaatgaac
>JN790445
tgtgccttggccaccatgcagtaccaaacggaacgatagtgaaaacaatcacgaatgacc
aaattgaagttactaatgctactgagctggttcagagttcttcaacaggtaaaatatgcg
acagtcctcatcagatccttgatggaaaaaactgcacactaatagatgctctattgggag
accctcagtgtgatggcttccaaaataagaaatgggacctttttgttgaacgcagcaaag
cctacagcaactgttacccttatgatgtgccggattatgcctcccttaggtcactagttg
cctcatccggcacactggagtttaacaatgaaagcttcaattggactggagtcactcaaa
acggaacaagctctgcttgcataaggagatctaaaaacagtttctttagtagattgaatt
ggttgacccacttaaacttcaaatactcagcattgaacgtgactatgccgaacaatgaac
>JN790446
tgtgccttggccaccatgcagtaccaaacggaacgatagtgaaaacaatcacgaatgacc
aaattgaagttactaatgctactgagctggttcagagttcttcaacaggtaaaatatgcg
acagtcctcatcagatccttgatggaaaaaactgcacactaatagatgctctattgggag
accctcagtgtgatggcttccaaaataagaaatgggacctttttgttgaacgcagcaaag
cctacagcaactgttacccttatgatgtgccggattatgcctcccttaggtcactagttg
cctcatccggcacactggagtttaacaatgaaagcttcaattggactggagtcactcaaa
acggaacaagctctgcttgcataaggagatctaaaaacagtttctttagtagattgaatt
ggttgacccacttaaacttcaaatactcagcattgaacgtgactatgccgaacaatgaac
>JN790447
tgtgccttggccaccatgcagtaccaaacggaacgatagtgaaaacaatcacgaatgacc
aaattgaagttactaatgctactgagctggttcagagttcttcaacaggtaaaatatgcg
acagtcctcatcagatccttgatggaaaaaactgcacactaatagatgctctattgggag
accctcagtgtgatggcttccaaaataagaaatgggacctttttgttgaacgaagcaaag
cctacagcaactgttacccttatgaagtgccggattatgcctcccttaggtcactaggtg
cctcatccggcacactggagtttaacaatgaaagcttcaattggactggagtcactcaaa
acggaacaagctctgcttgcataaggagatctaataatagtttctttagtagattgaatt
ggttgacccacttaaacttcaaatacccagcattgaacgtgactatgccaaacaatgaac
>JN790448
tgtgccttggccaccatgcagtaccaaacggaacgatagtgaaaacaatcacgaatgacc
aaattgaagttactaatgctactgagctggttcagagttcttcaacaggtaaaatatgcg
acagtcctcatcagatccttgatggaaaaaactgcacactaatagatgctctattgggag
accctcagtgtgatggcttccaaaataagaaatgggacctttttgttggacggagcaaag
cctacagcaactgttacccttatgaagtgccggattatgcctcccttaggtcactagttg
cctcatccggcacactggagtttaacaatgaaagcttcaattggactggagtcactcaaa
acggaacaagctctgcttgcataaggagatctaataatagtttctttagtagattgaatt
ggttgacccacttaaacttcaaatacccagcattgaacgtgactatgccaaacaatgaac
>JN790458
tgtgccttgggcaccatgcagtaccaaacggaacgatagtgaaaacaatcacgaatgacc
aaattgaagttactaatgctactgagctggttcagagttcttcaacaggtaaaatatgcg
acagtcctcatcagatccttgatggaaaaaactgcacgctaatagatgctctattgggag
accctcagtgtgatggcttccaaaataagaaatgggacctttttgttgaacgcagcaaag
cctacagcaactgttacccttatgatgtgccggattatgcctcccttaggtcactagttg
cctcatccggcacactggagtttaacaatgaaagcttcaattggactggagtcactcaaa
acggaacaagctctgcttgcataaggagatctaaaaacagtttctttagtagattgaatt
ggttgacccacttaaacttcaaatactcagcattgaacgtgactatgccgaacaatgaac
>JN790459
tgtgccttgggcaccatgcagtaccaaacggaacgatagtgaaaacaatcacgaatgacc
aaattgaagttactaatgctactgagctggttcagagttcttcaacaggtaaaatatgcg
acagtcctcatcagatccttgatggaaaaaactgcacgctaatagatgctctattgggag
accctcagtgtgatggcttccaaaataagaaatgggacctttttgttgaacgcagcaaag
cctacagcaactgttacccttatgatgtgccggattatgcctcccttaggtcactagttg
cctcatccggcacactggagtttaacaatgaaagcttcaattggactggagtcactcaaa
acggaacaagctctgcttgcataaggagatctaaaaacagtttctttagtagattgaatt
ggttgacccacttaaacttcaaatactcagcattgaacgtgactatgccgaacaatgaac
>JN790460
tgtgcctggggcaccatgcagtaccaaacggaacgatagtgaaaacaatcacgaatgacc
aaattgaagttactaatgctactgagctggttcagagttcctcagcaggtgaaatatgcg
acagtcctcatcagatccttgatggagaaaactgcacactaatagatgctctattgggag
accctcagtgtgatggcttccaaaataagaaatgggacctttttgttgaacgaagcagag
cctacagcaactgttacccttatgatgtgccggattatgcctcccttaggtcactagttg
cctcatccggcacactggagtttaacaatgaaagcttcaattggactggagtcactcaaa
acggaacaagctctgcttgcataaggagatctaataatagtttctttagtagattgaatt
ggttgacccacttaaacttcaaatacccagcattgaacgtgactatgccaaacaatgaac
>JN790461
tgtgcctggggcaccatgcagtaccaaacggaacgatagtgaaaacaatcacgaatgacc
aaattgaagttactaatgctactgagctggttcagagttcctcagcaggtgaaatatgcg
acagtcctcatcagatccttgatggagaaaactgcacactaatagatgctctattgggag
accctcagtgtgatggcttccaaaataagaaatgggacctttttgttgaacggagcaaag
cccacagcaactgttacccttatgatgtgccggattatgcctcccttaggtcactagttg
ccacatccggcacactggagtttaacaatgaaagcttcaattggactggagtcactcaaa
acggaacaagctctgcttgcataaggagatctaataatagtttctttagtagattgaatt
ggttgacccacttgaacttcaaatacccagcattgaacgtgactatgccaaacaatgaac
>JN790462
tgtgcctggggcaccatgcagtaccaaacggaacgatagtgaaaacaatcacgaatgacc
aaattgaagttactaatgctactgagctggttcagagttcctcagcaggtgaaatatgcg
acagtcctcatcagatccttgatggagaaaactgcacactaatagatgctctattgggag
accctcagtgtgatggcttccaaaataagaaatgggacctttttgttgaacgaagcaaag
cccacagcaactgttacccttatgatgtgccggattatgcctcccttaggtcactagttg
ccacatccggcacactggagtttaacaatgaaagcttcaattggactggagtcactcaaa
acggaacaagctctgcttgcataaggagatctaataatagtttctttagtagattgaatt
ggttgacccacttgaacttcaaatacccagcattgaacgtgactatgccaaacaatgaac
>JN790463
tgtgcctggggcaccatgcagtaccaaacggaacgatagtgaaaacaatcacgaatgacc
aaattgaagttactaatgctactgagctggttcagagttcctcagcaggtgaaatatgcg
acagtcctcatcagatccttgatggagaaaactgcacactaatagatgctctattgggag
accctcagtgtgatggcttccaaaataagaaatgggacctttttgttgaacgaagcagag
cctacagcaactgttacccttatgatgggccggattatgcctcccttaggtcactagttg
cctcatccggcacactggagtttaacaatgaaagcttcaattggactggagtcactcaaa
acggaacaagctctgcttgcataaggagatctaataatagtttctttagtagattgaatt
ggttgacccacttaaacttcaaatacccagcattgaacgtgactatgccaaacaatgaac
>JN790464
tgtgccttgggcaccatgcagtgccaaacggaacgatagtgaaaacaatcacgaatgacc
aaattgaagtcactaatgctactgagctggttcagagttcctcaacaggtgaaatatgca
acagtcctcatcagatccttgatggagaaaactgcacactaatagatgctctattgggag
accctcagtgtgatggcttccaaaacaagaaatgggacctttttgttgaacgaagcaaag
cccacagcaactgttacccttatgatgtgccggattatgcctcccttaggtcactagttg
cctcatccggcacactggagtttaacaatgaaagcttcaattggactggagtcactcaaa
acggaacaagctctgcttgcataaggagatctaataatagtttctttagtagattgaatt
ggttgacccacttaaacttcaaatacccagcattgaacgtgactatgccaaacaatgaac
>JN790465
tgtgccttgggcaccatgcagtgccaaacggaacgatagtgaaaacaatcacgaatgacc
aaattgaagttactaatgctactgagctggttcagagttcctcaacaggtgaaatatgca
acagtcctcatcagatccttgatggagaaaactgcacactaatagatgctctattgggag
accctcagtgtgatggcttccaaaacaagaaatgggacctttttgttgaacgaagcaaag
cccacagcaactgttacccttatgatgtgccggattatgcctcccttaggtcactagttg
cctcatccggcacactggagtttaacaatgaaagcttcaattggactggagtcactcaaa
acggaacaagctctgcttgcataaggagatctaataatagtttctttagtagattgaatt
ggttgacccacttaaacttcaaatacccagcattgaacgtgactatgccaaacaatgaac
>JN790466
tgtgccttgggcaccatgcagtgccaaacggaacgatagtgaaaacaatcacgaatgacc
aaattgaagttactaatgctactgagctggttcagagttcctcaacaggtgaaatatgca
acagtcctcatcagatccttgatggagaaaactgcacactaatagatgctctattgggag
accctcagtgtgatggcttccaaaacaagaaatgggacctttttgttgaacgaagcaaag
cccacagcaactgttacccttatgatgtgccggattatgcctcccttaggtcactagttg
cctcatccggcacactggagtttaacaatgaaagcttcaattggactggagtcactcaaa
acggaacaagctctgcttgcataaggagatctaataatagtttctttagtagattgaatt
ggttgacccacttaaacttcaaatacccagcattgaacgtgactatgccaaacaatgaac
>JN790467
tgtgccttgggcaccatgcagtgccaaacggaacgatagtgaaaacaatcacgaatgacc
aaattgaagtcactaatgctactgagctggttcagagttcctcaacaggtgaaatatgca
acagtcctcatcagatccttgatggagaaaactgcacactaatagatgctctattgggag
accctcagtgtgatggcttccaaaacaagaaatgggacctttttgttgaacgaagcaaag
cccacagcaactgttacccttatgatgtgccggattatgcctcccttaggtcactagttg
cctcatccggcacactggagtttaacaatgaaagcttcaattggactggagtcactcaaa
acggaacaagctctgcttgcataaggagatctaataatagtttctttagtagattgaatt
ggttgacccacttaaacttcaaatacccagcattgaacgtgactatgccaaacaatgaac
>JN790468
tgtgccttgggcaccatgcagtgccaaacggaacgatagtgaaaacaatcacgaatgacc
aaattgaagttactaatgctactgagctggttcagagttcctcaacaggtgaaatatgca
acagtcctcatcagatccttgatggagaaaactgcacactaatagatgctctattgggag
accctcagtgtgatggcttccaaaacaagaaatgggacctttttgttgaacgaagcaaag
cccacagcaactgttacccttatgatgtgccggattatgcctcccttaggtcactagttg
cctcatccggcacactggagtttaacaatgaaagcttcaattggactggagtcactcaaa
acggaacaagctctgcttgcataaggagatctaataatagtttctttagtagattgaatt
ggttgacccacttaaacttcaaatacccagcattgaacgtgactatgccaaacaatgaac
>JN790469
tgtgccttgggcaccatgcagtgccaaacggaacgatagtgaaaacaatcacgaatgacc
aaattgaagtcactaatgctactgagctggttcagagttcctcaacaggtgaaatatgca
acagtcctcatcagatccttgatggagaaaactgcacactaatagatgctctattgggag
accctcagtgtgatggcttccaaaacaagaaatgggacctttttgttgaacgaagcaaag
cccacagcaactgttacccttatgatgtgccggattatgcctcccttaggtcactagttg
cctcatccggcacactggagtttaacaatgaaagcttcaattggactggagtcactcaaa
acggaacaagctctgcttgcatgaggagatctaataatagtttctttagtagattgaatt
ggttgacccacttaaacttcaaatacccagcattgaacgtgactatgccaaacaatgaac
>JN790470
tgtgccttgggcaccatgcagtgccaaacggaacgatagtgaaaacaatcacgaatgacc
aaattgaagtcactaatgctactgagctggttcagagttcctcaacaggtgaaatatgca
acagtcctcatcagatccttgatggagaaaactgcacactaatagatgctctattgggag
accctcagtgtgatggcttccaaaacaagaaatgggacctttttgttgaacgaagcaaag
cccacagcaactgttacccttatgatgtgccggattatgcctcccttaggtcactagttg
cctcatccggcacactggagtttaacaatgaaagcttcaattggactggagtcactcaaa
acggaacaagctctgcttgcataaggagatctaataatagtttctttagtagattgaatt
ggttgacccacttaaacttcaaatacccagcattgaacgtgactatgccaaacaatgaac
>JN790471
tgtgccttgggcaccatgcagtgccaaacggaacgatagtgaaaacaatcacgaatgacc
aaattgaagtcactaatgctactgagctggttcagagttcctcaacaggtgaaatatgca
acagtcctcatcagatccttgatggagaaaactgcacactaatagatgctctattgggag
accctcagtgtgatggcttccaaaacaagaaatgggacctttttgttgaacgaagcaaag
cccacagcaactgttacccttatgatgtgccggattatgcctcccttaggtcactagttg
cctcatccggcacactggagtttaacaatgaaagcttcaattggactggagtcactcaaa
acggaacaagctctgcttgcataaggagatctaataatagtttctttagtagattgaatt
ggttgacccacttaaacttcaaatacccagcattgaacgtgactatgccaaacaatgaac
>JN790472
tgtgccttgggcaccatgcagtgccaaacggaacgatagtgaaaacaatcacgaatgacc
aaattgaagtcactaatgctactgagctggttcagagttcctcaacaggtgaaatatgca
acagtcctcatcagatccttgatggagaaaactgcacactaatagatgctctattgggag
accctcagtgtgatggcttccaaaacaagaaatgggacctttttgttgaacgaagcaaag
cccacagcaactgttacccttatgatgtgccggattatgcctcccttaggtcactagttg
cctcatccggcacactggagtttaacaatgaaagcttcaattggactggagtcactcaaa
acggaacaagctctgcttgcatgaggagatctaataatagtttctttagtagattgaatt
ggttgacccacttaaacttcaaatacccagcattgaacgtgactatgccaaacaatgaac
>JN790473
tgtgccttgggcaccatgcagtaccaaacggaacgatagtgaaaacaatcacgaatgacc
aaattgaagttactaatgctactgagctggttcagagttcctcaacaggtgaaatatgcg
acagtcctcatcagatccttgatggaaaaaactgcacactaatagatgctctattgggag
accctcagtgtgatggcttccaaaataagaaatgggacctttttgttgaacgcagcaaag
cctacagcaactgttacccttatgatgtgccggattatgcctcccttaggtcactagttg
cctcatccggcacactggagtttaacagtgaaagcttcaattggactggagtcactcaaa
acggaacaagctctgcttgcataaggagatctaaaaacagtttctttagtagattgaatt
ggttgacccatttaaacttcaaatactcagcattgaacgtgactatgccgaacaatgaac
>JN790474
tgtgccttgggcaccatgcagtaccaaacggaacgatagtgaaaacaatcacgaatgacc
aaattgaagttactaatgctactgagctggttcagagttcttcaacaggtaaaatatgcg
acagtcctcatcagatccttgatggaaaaaactgcacactaatagatgctctattgggag
accctcagtgtgatggcttccaaaataagaaatgggacctttttgttgaacgcagcaaag
cctacagcaactgttacccttatgatgtgccggattatgcctcccttaggtcactagttg
cctcatccggcacactggattttaacaatgaaagcttcaattggactggagtcactcaaa
acggaacaagctctgcttgcataaggagatctaaaaacagtttctttagtagattgaatt
ggttgacccacttaaacttcaaatactcagcattgaacgtgactatgccgaacaatgaac
>JN790475
tgtgccttgggcaccatgcagtaccaaacggaacgatagtgaaaacaatcacgaatgacc
aaattgaagttactaatgctactgagctggttcagagttcttcaacaggtaaaatatgcg
acagtcctcatcagatccttgatggaaaaaactgcacactaatagatgctctattgggag
accctcagtgtgatggcttccaaaataagaaatgggacctttttgttgaacgcagcaaag
cctacagcaactgttacccttatgatgtgccggattatgcctcccttaggtcactagttg
cctcatccggcacactggagtttaacaatgaaagcttcaattggactggagtcactcaaa
acggaacaagctctgcttgcataaggagatctaaaaacagtttctttagtagattgaatt
ggttgacccacttaaacttcaaatactcagcattgaacgtgactatgccgaacaatgaac
>JN790476
tgtgccttgggcaccatgcagtaccaaacggaacgatagtgaaaacaatcacgaatgacc
aaattgaagttactaatgctactgagctggttcagagttcttcaacaggtaaaatatgcg
acagtcctcatcagatccttgatggaaaaaactgcacactaatagatgctctattgggag
accctcagtgtgatggcttccaaaataagaaatgggacctttttgttgaacgcagcaaag
cctacagcaactgttacccttatgatgtgccggattatgcctcccttaggtcactagttg
cctcatccggcacactggattttaacaatgaaagcttcaattggactggagtcactcaaa
acggaacaagctctgcttgcataaggagatctaaaaacagtttctttagtagattgaatt
ggttgacccacttaaacttcaaatactcagcattgaacgtgactatgccgaacaatgaac
>JN790477
tgtgccttgggcaccatgcagtgccaaacggaacgatagtgaaaacaatcacgaatgacc
aaattgaagttactaatgctactgagctggttcagagttcctcaacaggtgaaatatgca
acagtcctcatcagatccttgatggagaaaactgcacactaatagatgctctattgggag
accctcagtgtgatggcttccaaaataagaaatgggacctttttgttgaacgcagcaaag
cccacagcaactgttacccttatgatgtgccggattatgcctcccttaggtcactagttg
cctcatccggcacactggagtttaacaatgaaagcttcaattggactggagtcactcaaa
acggaacaagctctgcttgcataaggagatctaataatagtttctttagtagattgaatt
ggttgacccacttaaacttcaaatacccagcattgaacgtgactatgccaaacaatgaac
>JN790478
tgtgccttgggcaccatgcagtgccaaacggaacgatagtgaaaacaatcacgaatgacc
aaattgaagttactaatgctactgagctggttcagagttcctcaacaggtgaaatatgca
acagtcctcatcagatccttgatggagaaaactgcacactaatagatgctctattgggag
accctcagtgtgatggcttccaaaataagaaatgggacctttttgttgaacgcagcaaag
cctacagcaactgttacccttatgatgtgccggattatgcctcccttaggtcactagttg
cctcatccggcacactggaatttaacaatgaaagcttcaattggactggagtcactcaaa
acggaacaagctctgcttgcataaggagatctaaaaacagtttctttagtagattgaatt
ggttgacccacttaaacttcaaatactcagcattgaacgtgaccatgccgaacaatgaac
>JN790479
tgtgccttgggcaccatgcagtaccaaacggaacgatagtgaaaacaatcacgaatgacc
aaattgaagttactaatgctactgagctggttcagagttcttcaacaggtgaaatatgcg
acagtcctcatcagatccttgatgggaaaaactgcacactaatagatgccctattgggag
accctcagtgtgatggcttccaagataagaaatgggacctttttggtgaacgcagcaaag
cctacagcaactgttacccttatgatgtgccggattatgcctcccttaggtcactagttg
cctcatccggcacactggaatttaacaatgaaagcttcaattggactggagtcactcaaa
acggaacaagctctgcttgcataaggagatctaaaaacagtttctttagtagattgaatt
ggttgacccacttaaacttcaaatactcagcattgaacgtgaccatgccgaacaatgaac
>JN790480
tgtgccttgggcaccatgcagtaccaaacggaacgatagtgaaaacaatcacgaatgacc
aaattgaagttactaatgctactgagctggttcagagttcttcaacaggtgaaatatgcg
acagtcctcatcagatccttgatgggaaaaactgcacactaatagatgccctattgggag
accctcagtgtgatggcttccaagataagaaatgggacctttttgttgaacgcagcaaag
cctacagcaactgttacccttatgatgtgccggattatgcctcccttaggtcactagttg
cctcatccggcacactggagtttaacaatgaaagcttcaattggactggagtcactcaaa
acggaacaagctctgcttgcataaggagatctaaaaacagtttctttagtagattgaatt
ggttgacccacttaaacttcaaatactcagcattgaacgtgactatgccgaacaatgaac
>JN790481
tgtgccttgggcaccatgcagtaccaaacggaacgatagtgaaaacaatcacgaatgacc
aaattgaagttactaatgctactgagctggttcagagttcttcaacaggtgaaatatgcg
acagtcctcatcagatccttgatgggaaaaactgcacactaatagatgccctattgggag
accctcagtgtgatggcttccaagataagaaatgggacctttttgttgaacgcagcaaag
cctacagcaactgttacccttatgatgtgccggattatgcctcccttaggtcactagttg
cctcatccggcacactggagtttaacaatgaaagcttcaattggactggagtcactcaaa
acggaacaagctctgcttgcataaggagaactaaaaacagtttctttagtagattgaatt
ggttgacccacttaaacttcaaatactcagcattgaacgtgactatgccgaacaatgaac
>JN790485
tgtgccttgggcaccatgcagtaccaaacggaacgatagtgaaaacaatcacgaatgacc
aaattgaagttactaatgctactgagctggttcagagttcttcaacaggtaaaatatgcg
acagtcctcatcagatccttgatggaaaaaactgcacactaatagatgctctattgggag
accctcagtgtgatgacttccaaaataagaaatgggacctttttgttgaacgcagcaaag
cctacagcaactgttacccttatgatgtgccggattatgcctcccttaggtcactagttg
cctcatccggcacactggagtttaacaatgaaagcttcaattggactggagtcactcaaa
acggaacaagctctgcttgcataaggagatctaaaaacagtttctttagtagattgaatt
ggttgacccacttaaacttcaaatactcagcattgaacgtgactatgccgaacaatgaac
>JN790486
tgtgccttgggcaccatgcagtaccaaacggaacgatagtgaaaacaatcacgaatgacc
aaattgaagttactaatgctactgagctggttcagagttcttcaacaggtaaaatatgcg
acagtcctcatcagatccttgatggaaaaaactgcacgctaatagatgctctattgggag
accctcagtgtgatggcttccaaaataagaaatgggacctttttgttgaacgcagcaaag
cctacagcaactgttacccttatgatgtgccggattatgcctcccttaggtcactagttg
cctcatccggcacactggagtttaacaatgaaagcttcaattggactggagtcactcaaa
acggaacaagctctgcttgcataaggagatctaaaaacagtttctttagtagattgaatt
ggttgacccacttaaacttcaaatactcagcattgaacgtgactatgccgaacaatgaac
>JN790487
tgtgccttgggcaccatgcagtaccaaacggaacgatagtgaaaacaatcacgaatgacc
aaattgaagttactaatgctactgagctggttcagagttcttcaacaggtaaaatatgcg
acagtcctcatcagatccttgatggaaaaaactgcacactaatagatgctctattgggag
accctcagtgtgatgacttccaaaataagaaatgggacctttttgttgaacgcagcaaag
cctacagcaactgttacccttatgatgtgccggattatgcctcccttaggtcactagttg
cctcatccggcacactggagtttaacaatgaaagcttcaattggactggagtcactcaaa
acggaacaagctctgcttgcataaggagatctaaaaacagtttctttagtagattgaatt
ggttgacccacttaaacttcaaatactcagcattgaacgtgactatgccgaacaatgaac
>JN790488
tgtgccttgggcaccatgcagtaccaaacggaacgatagtgaaaacaatcacgaatgacc
aaattgaagttactaatgctactgagctggttcagagttcttcaacaggtaaaatatgcg
acagtcctcatcagatccttgatggaaaaaactgcacactaatagatgctctattgggag
accctcagtgtgatgacttccaaaataagaaatgggacctttttgttgaacgcagcaaag
cctacagcaactgttacccttatgatgtgccggattatgcctcccttaggtcactagttg
cctcatccggcacactggagtttaacaatgaaagcttcaattggactggagtcactcaaa
acggaacaagctctgcttgcataaggagatctaaaaacagtttctttagtagattgaatt
ggttgacccacttaaacttcaaatactcagcattgaacgtgactatgccgaacaatgaac
>JN790489
tgtgccttgggcaccatgcagtaccaaacggaacgatagtgaaaacaatcacgaatgacc
aaattgaagttactaatgctactgagctggttcagagttcttcaacaggtaaaatatgcg
acagtcctcatcagatccttgatggaaaaaactgcacactaatagatgctctattgggag
accctcagtgtgatgacttccaaaataagaaatgggacctttttgttgaacgcagcaaag
cctacagcaactgttacccttatgatgtgccggattatgcctcccttaggtcactagttg
cctcatccggcacactggagtttaacaatgaaagcttcaattggactggagtcactcaaa
acggaacaagctctgcttgcataaggagatctaaaaacagtttctttagtagattgaatt
ggttgacccacttaaacttcaaatactcagcattgaacgtgactatgccgaacaatgaac
>JN790490
tgtgccttgggcaccatgcagtaccaaacggaacgatagtgaaaacaatcacgaatgacc
aaattgaagttactaatgctactgagctggttcagagttcttcaacaggtaaaatatgcg
acagtcctcatcagatccttgatggaaaaaactgcacactaatagatgctctattgggag
accctcagtgtgatgacttccaaaataagaaatgggacctttttgttgaacgcagcaaag
cctacagcaactgttacccttatgatgtgccggattatgcctcccttaggtcactagttg
cctcatccggcacactggagtttaacaatgaaagcttcaattggactggagtcactcaaa
acggaacaagctcagcttgcataaggagatctaaaaacagtttctttagtagattgaatt
ggttgacccacttaaacttcaaatactcagcattgaacgtgactatgccgaacaatgaac
>JN790491
tgtgccttgggcaccatgcagtaccaaacggaacgatagtgaaaacaatcacgaatgacc
aaattgaagttactaatgctactgagctggttcagagttcttcaacaggtaaaatatgcg
acagtcctcatcagatccttgatggaaaaaactgcacactaatagatgctctattgggag
accctcagtgtgatgacttccaaaataagaaatgggacctttttgttgaacgcagcaaag
cctacagcaactgttacccttatgatgtgccggattatgcctcccttaggtcactagttg
cctcatccggcacactggagtttaacaatgaaagcttcaattggactggagtcactcaaa
acggaacaagctctgcttgcataaggagatctaataatagtttctttagtagattgaatt
ggttgacccacttaaacttcaaatacccagcattgaacgtgactatgccaaacaatgaac
>JN790492
tgtgccttgggcaccatgcagtaccaaacggaacgatagtgaaaacaatcacgaatgacc
aaattgaagttactaatgctactgagctggttcagagttcttcaacaggtgaaatatgcg
acagtcctcatcagatccttgatgggaaaaactgcacactaatagatgctctattgggag
accctcagtgtgatggcttccaagataagaaatgggacctttttgttgaacgcagcaaag
cctacagcaactgttacccttatgatgtgccggattatgcctcccttaggtcactagttg
cctcatctggcacactggaatttaacaatgaaagcttcaattggactggagtcactcaaa
acggaacaagctctgcttgcataaggagatctaaaaacagtttctttagtagattgaatt
ggttgacccacttaaacttcaaatactcagcattgaacgtgactatgccgaacaatgaac
>JN790493
tgtgccttgggcaccatgcagtaccaaacggaacgatagtgaaaacaatcacgaatgacc
aaattgaagttactaatgctactgagctggttcagagttcttcaacaggtgaaatatgcg
acagtcctcatcagatccttgatgggaaaaactgcacactaatagatgctctattgggag
accctcagtgtgatggcttccaagataagaaatgggacctttttgttgaacgcagcaaag
cctacagcaactgttacccttatgatgtgccggattatgcctcccttaggtcactagttg
cctcatctggcacactggaatttaacaatgaaagcttcaattggactggagtcactcaaa
acggaacaagctctgcttgcataaggagatctaaaaacagtttctttagtagattgaatt
ggttgacccacttaaacttcaaatactcagcattgaacgtgactatgccgaacaatgaac
>JN790494
tgtgccttgggcaccatgcagtaccaaacggaacgatagtgaaaacaatcacgaatgacc
aaattgaagttactaatgctactgagctggttcagagttcttcaacaggtgaaatatgcg
acagtcctcatcagatccttgatgggaaaaactgcacactaatagatgctctattgggag
accctcagtgtgatggcttccaagataagaaatgggacctttttgttgaacgcagcaaag
cctacagcaactgttacccttatgatgtgccggattatgcctcccttaggtcactagttg
cctcatctggcacactggaatttaacaatgaaagcttcaattggactggagtcactcaaa
acggaacaagctctgcttgcataaggagatctaaaaacagtttctttagtagattgaatt
ggttgacccacttaaacttcaaatactcagcattgaacgtgactatgccgaacaatgaac
>JN790495
tgtgccttgggcaccatgcagtaccaaacggaacgatagtgaaaacaatcacgaatgacc
aaattgaagttactaatgctactgagctggttcagagttcttcaacaggtgaaatatgcg
acagtcctcatcagatccttgatgggaaaaactgcacactaatagatgctctattgggag
accctcagtgtgatggcttccaagataagaaatgggacctttttgttgaacgcagcagag
cctacagcaactgttacccttatgatgtgccggattatgcctcccttaggtcactagttg
cctcatccggcacactggaatttaacaatgaaagcttcaattggactggagtcactcaaa
acggaacaagctctgcttgcataaggagatctaaaaacagtttctttagtagattgaatt
ggttgacccacttaaacttcaaatactcagcattgaacgtgactatgccgaacaatgaac
>JN790496
tgtgccttgggcaccatgcagtaccaaacggaacgatagtgaaaacaatcacgaatgacc
aaattgaagttactaatgctactgagctggttcagagttcttcaacaggtgaaatatgcg
acagtcctcatcagatccttgatgggaaaaactgcacactaatagatgctctattgggag
accctcagtgtgatggcttccaagataagaaatgggacctttttgttgaacgcagcaaag
cctacagcaactgttacccttatgatgtgccggattatgcctcccttaggtcactagttg
cctcatctggcacactggaatttaacaatgaaagcttcaattggactggagtcactcaaa
acggaacaagctctgcttgcataaggagatctaaaaacagtttctttagtagattgaatt
ggttgacccacttaaacttcaaatactcagcattgaacgtgactatgccgaacaatgaac
>JN790497
tgtgccttgggcaccatgcagtaccaaacggaacgatagtgaaaacaatcacgaatgacc
aaattgaagttactaatgctactgagctggttcagagttcttcaacaggtgaaatatgcg
acagtcctcatcagatccttgatgggaaaaactgcacactaatagatgctctattgggag
accctcagtgcgatggcttccaagataagaaatgggacctttttgttgaacgcagcaaag
cctacagcaactgttacccttatgatgtgccggattatgcctcccttaggtcactagttg
cctcatctggcacactggaatttaacaatgaaagcttcaattggactggagtcactcaaa
acggaacaagctctgcttgcataaggagatctaaaaacagtttctttagtagattgaatt
ggttgacccacttaaacttcaaatactcagcattgaacgtgactatgccgaacaatgaac
>JN790498
tgtgccttgggcaccatgcagtaccaaacggaacgatagtgaaaacaatcacgaatgacc
aaattgaagttactaatgctactgagctggttcagagttcttcaacaggtgaaatatgcg
acagtcctcatcagatccttgatgggaaaaactgcacactaatagatgctctattgggag
accctcagtgtgatggcttccaagataagaaatgggacctttttgttgaacgcagcagag
cctacagcaactgttacccttatgatgtgccggattatgcctcccttaggtcactagttg
cctcatccggcacactggaatttaacaatgaaagcttcaattggactggagtcactcaaa
acggaacaagctctgcttgcataaggagatctaaaaacagtttctttagtagattgaatt
ggttgacccacttaaacttcaaatactcagcattgaacgtgactatgccgaacaatgaac
>JN790499
tgtgccttgggcaccatgcagtaccaaacggaacgatagtgaaaacaatcacgaatgacc
aaattgaagttactaatgctactgagctggttcagagttcttcaacaggtgaaatatgcg
acagtcctcatcagatccttgatgggaaaaactgcacactaatagatgctctattgggag
accctcagtgtgatggcttccaagataagaaatgggacctttttgttgaacgcagcaaag
cctacagcaactgttacccttatgatgtgccggattatgcctcccttaggtcactagttg
cctcatctggcacactggaatttaacaatgaaagcttcaattggactggagtcactcaaa
acggaacaagctctgcttgcataaggagatctaaaaacagtttctttagtagattgaatt
ggttgacccacttaaacttcaaatactcagcattgaacgtgactatgccgaacaatgaac
>JN790500
tgtgccttgggcaccatgcagtaccaaacggaacgatagtgaaaacaatcacgaatgacc
aaattgaagttactaatgctactgagctggttcagagttcttcaacaggtgaaatatgcg
acagtcctcatcagatccttgatgggaaaaactgcacactaatagatgctctattgggag
accctcagtgtgatggcttccaagataagaaatgggacctttttgttgaacgcagcaaag
cctacagcaactgttacccttatgatgtgccggattatgcctcccttaggtcactagttg
cctcatctggcacactggaatttaacaatgaaagcttcaattggactggagtcactcaaa
acggaacaagctctgcttgcataaggagatctaaaaacagtttctttagtagattgaatt
ggttgacccacttaaacttcaaatactcagcattgaacgtgactatgccgaacaatgaac
>JN790501
tgtgccttgggcaccatgcagtaccaaacggaacgatagtgaaaacaatcacgaatgacc
aaattgaagttactaatgctactgagctggttcagagttcttcaacaggtgaaatatgcg
acagtcctcataagatccttgatgggaaaaactgcacactaatagatgctctattgggag
accctcagtgcgatggcttccaagataagaaatgggacctttttgttgaacgcagcaaag
cctacagcaactgttacccttatgatgtgccggattatgcctcccttaggtcactagttg
cctcatctggcacactggaatttaacaatgaaagcttcaattggactggagtcactcaaa
acggaacaagctctgcttgcataaggagatctaaaaacagtttctttagtagattgaatt
ggttgacccacttaaacttcaaatactcagcattgaacgtgactatgccgaacaatgaac
>JN790502
tgtgccttgggcaccatgcagtaccaaacggaacgatagtgaaaacaatcacgaatgacc
aaattgaagttactaatgctactgagctggttcagagttcttcaacaggtgaaatatgcg
acagtcctcatcagatccttgatgggaaaaactgcacactaatagatgctctattgggag
accctcagtgtgatggcttccaagataagaaatgggacctttttgttgaacgcagcaaag
cctacagcaactgttacccttatgatgtgccggattatgcctcccttaggtcactagttg
cctcatctggcacactggaatttaacaatgaaagcttcaattggactggagtcactcaaa
acggaacaagctctgcttgcataaggagatctaaaaacagtttctttagtagattgaatt
ggttgacccacttaaacttcaaatactcagcattgaacgtgactatgccgaacaatgaac
>JN790503
tgtgccttgggcaccatgcagtaccaaacggaacgatagtgaaaacaatcacgaatgacc
aaattgaagttactaatgctactgagctggttcagagttcttcaacaggtgaaatatgcg
acagtcctcatcagatccttgatgggaaaaactgcacactaatagatgctctattgggag
accctcagtgtgatggcttccaagataagaaatgggacctttttgttgaacgcagcaaag
cctacagcaactgttacccttatgatgtgccggattatgcctcccttaggtcactagttg
cctcatctggcacactggaatttaacaatgaaagcttcaattggactggagtcactcaaa
acggaacaagctctgcttgcataaggagatctaaaaacagtttctttagtagattgaatt
ggttgacccacttaaacttcaaatactcagcattgaacgtgactatgccgaacaatgaac
>JN790504
tgtgccttgggcaccatgcagtaccaaacggaacgatagtgaaaacaatcacgaatgacc
aaattgaagttactaatgctactgagctggttcagagttcttcaacaggtgaaatatgcg
acagtcctcatcagatccttgatgggaaaaactgcacactaatagatgctctattgggag
accctcagtgtgatggcttccaagataagaaatgggacctttttgttgaacgcagcaaag
cctacagcaactgttacccttatgatgtgccggattatgcctcccttaggtcactagttg
cctcatctggcacactggaatttaacaatgaaagcttcaattggactggagtcactcaaa
acggaacaagctctgcttgcataaggagatctaaaaacagtttctttagtagattgaatt
ggttgacccacttaaacttcaaatactcagcattgaacgtgactatgccgaacaatgaac
>JN790505
tgtgccttgggcaccatgcagtgccaaacggaacgatagtgaaaacaatcacgaatgacc
aaattgaagttactaatgctactgagctggttcagagttcctcaacaggtgaaatatgca
acagtcctcatcagatccttgatggagaaaactgcacactaatagatgctctattgggag
accctcagtgtgatggcttccaaaacaagaaatgggacctttttgttgaacgaagcaaag
cccacagcaactgttacccttatgatgtgccggattatgcctcccttaggtcactagttg
cctcatccggcacactggagtttaacaatgaaagtttcaattggactggagtcactcaaa
acggaacaagctctgcttgcataaggagatctaataatagtttctttagtagattgaatt
ggttgacccacttgaacttcaaatacccagcattgaacgtgactatgccaaacaatgaac
>JN790506
tgtgccttgggcaccatgcagtgccaaacggaacgatagtgaaaacaatcacgaatgacc
aaattgaagttactaatgctactgagctggttcagagttcctcaacaggtgaaatatgca
acagtcctcatcagatccttgatggagaaaactgcacactaatagatgctctattgggag
accctcagtgtgatggcttccaaaacaagaaatgggacctttttgttgaacgaagcaaag
cccacagcaactgttacccttatgatgtgccggattatgcctcccttaggtcactagttg
cctcatccggcacactggagtttaacaatgaaagtttcaattggactggagtcactcaaa
acggaacaagctctgcttgcataaggagatctaataatagtttctttagtagattgaatt
ggttgacccacttgaacttcaaatacccagcattgaacgtgactatgccaaacaatgaac
>JN790507
tgtgccttgggcaccatgcagtgccaaacggaacgatagtgaaaacaatcacgaatgacc
aaattgaagttactaatgctactgagctggttcagagttcctcaacaggtgaaatatgca
acagtcctcatcagatccttgatggagaaaactgcacactaatagatgctctattgggag
accctcagtgtgatggcttccaaaacaagaaatgggacctttttgttgaacgaagcaaag
cccacagcaactgttacccttatgatgtgccggattatgcctcccttaggtcactagttg
cctcatccggcacactggagtttaacaatgaaagcttcaattggactggagtcactcaaa
acggaacaagctctgcttgcataaggagatctaataatagtttctttagtagattgaatt
ggttgacccacttaaacttcaaatacccagcattgaacgtgactatgccaaacaatgaac
>JN790508
tgtgccttgggcaccatgcagtgccaaacggaacgatagtgaaaacaatcacgaatgacc
aaattgaagttactaatgctactgagctggttcagagttcctcaacaggtgaaatatgca
acagtcctcatcagatccttgatggagaaaactgcacactaatagatgctctattgggag
accctcagtgtgatggcttccaaaacaagaaatgggacctttttgttgaacgaagcaaag
cccacagcaactgttacccttatgatgtgccggattatgcctcccttaggtcactagttg
cctcatccggcacactggagtttaacaatgaaagcttcaattggactggagtcactcaaa
acggaacaagctctgcttgcataaggagatctaaaaacagtttctttagtagattgaatt
ggttgacccacttaaacttcaaatactcagcattgaacgtgactatgccgaacaatgaac
>JN790509
tgtgccttgggcaccatgcagtgccaaacggaacgatagtgaaaacaatcacgaatgacc
aaattgaagttactaatgctactgagctggttcagagttcctcaacaggtgaaatatgca
acagtcctcatcagatccttgatggagaaaactgcacactaatagatgctctattgggag
accctcagtgtgatggcttccaaaacaagaaatgggacctttttgttgaacgaagcaaag
cccacagcaactgttacccttatgatgtgccggattatgcctcccttaggtcactagttg
cctcatccggcacactggagtttaacaatgaaagcttcaattggactggagtcactcaaa
acggaacaagctctgcttgcataaggagatctaataatagtttctttagtagattgaatt
ggttgacccacttaaacttcaaatacccagcattgaacgtgactatgccaaacaatgaac
>JN790510
tgtgccttgggcaccatgcagtgccaaacggaacgatagtgaaaacaatcacgaatgacc
aaattgaagttactaatgctactgagctggttcagagttcctcaacaggtgaaatatgca
acagtcctcatcagatccttgatggagaaaactgcacactaatagatgctctattgggag
accctcagtgtgatggcttccaaaacaagaaatgggacctttttgttgaacgaagcaaag
cccacagcaactgttacccttatgatgtgccggattatgcctcccttaggtcactagttg
cctcatccggcacactggagtttaacaatgaaagtttcaattggactggagtcactcaaa
acggaacaagctctgcttgcataaggagatctaataatagtttctttagtagattgaatt
ggttgacccacttgaacttcaaatacccagcattgaacgtgactatgccaaacaatgaac
>JN866186
tgtgcctgggacaccatgcagtgccaaacggaacattagtgaaaacaatcacggatgacc
aaattgaagtgactaatgctactgagctggtccagagttcctcaacaggtagaatatgca
acagtcctcaccaaatccttgatgggaaaaattgcacactgatagatgctctattggggg
accctcattgtgatgacttccaaaacaaggaatgggacctttttgttgaacgaagcacag
cctacagcaactgttacccttattatgtgccagattatgccacccttaggtcactagttg
cctcatctggcaacctggaatttacccaagaaagcttcaattggactggagttgctcaag
acggatcaagctatgcctgcagaaggggatctgttaacagtttctttagtagattgaatt
ggttgtataacttgaattacaagtatccagagcagaacgtaactatgccaaacaatgaca
>JN872413
tgtgccttgggcaccatgcagtaccaaacggaacgatagtgaaaacaatcacgaatgacc
aaattgaagttactaatgctactgagctggttcagaattcctcaacaggtgaaatatgcg
acagtcctcatcagatcattgatggagaaaactgcacactaatagatgctctattgggag
accctcagtgtgatggcttccaaaataagaaatgggacctttttgttgaacgaagcaaag
cctacagcaactgttacccttatgatgtgccggattatgcctcccttaggtcactagttg
cctcatccggcacactggagtttaacaatgaaagtttcaattggactggagtcactcaaa
acggaacaagctctgcttgcataaggagatctaataatagtttctttagtagattgaatt
ggttgacccacttaaacttcaaatacccagcattgaacgtgacgatgccaaacaatgaac
>JN872414
tgtgccttgggcaccatgcagtgccaaacggaacgatagtgaaaacaatcacgaatgacc
aaattgaagttactaatgctactgagctggttcagagttcctcaacaggtgaaatatgca
acagtcctcatcagatccttgatggagaaaactgcacactaatagatgctctattgggag
accctcagtgtgatggcttccaaaacaagaaatgggacctttttgttgaacgaagcaaag
cccacagcaactgttacccttatgatgtgccggattatgcctcccttaggtcactagttg
cctcatccggcacactggagtttaacaatgaaagcttcaattggactggagtcactcaaa
acggaacaagctctgcttgcataaggagatctaataatagtttctttagtagattgaatt
ggttgacccacttaaacttcaaatacccagcattgaacgtgactatgccaaacaatgaac
>JN872415
tgtgccttgggcaccatgcagtgccaaacggaacgatagtgaaaacaatcacgaatgacc
aaattgaagttactaatgctactgagctggttcagagttcctcaacaggtgaaatatgca
acagtcctcatcagatccttgatggagaaaactgcacactaatagatgctctattgggag
accctcagtgtgatggcttccaaaacaagaaatgggacctttttgttgaacgaagcaaag
cccacagcaactgttacccttatgatgtgccggattatgcctcccttaggtcactagttg
cctcatccggcacactggagtttaacaatgaaagcttcaattggactggagtcactcaaa
acggaacaagctctgcttgcataaggagatctaataatagtttctttagtagattgaatt
ggttgacccacttaaacttcaaatacccagcattgaacgtgactatgccaaacaatgaac
>JN872416
tgtgccttgggcaccatgcagtaccaaacggaacgatagtgaaaacaatcacgaatgacc
aaattgaagttactaatgctactgagctggtccagagttcctcaacaggtgaaatatgcg
acagtcctcatcagatccttgatggagaaaactgcacactaatagatgctctattgggag
accctcagtgtgatggcttccaaaataagaaatgggacctttttgttgaacgaagcaaag
cctacagcaactgttacccttatgatgtgccggattatgcctcccttaggtcactagttg
cctcatccggcacactggagtttaacaatgaaagcttcaattggactggagtcactcaaa
acggaacaagctctgcttgcataaggagatctaataatagtttctttagtagattgaatt
ggttgacccacttaaacttcaaatacccagcattgaacgtgactatgccaaacaatgaac
>JN872417
tgtgccttgggcaccatgcagtaccaaacgggacgatagtgaaaacaatcacgaatgacc
aaattgaagttactaatgctactgagctggttcagagttcctcaacaggtgaaatatgcg
acagtccccatcagatccttgatggaaaaaactgcacactaatagatgccctattgggag
accctcagtgtgatggcttccaaaataagaaatgggacctttttgttgaacgcagcaaag
cctacagcaactgttacccttttgatgtgccggattatgcctcccttaggtcactagttg
cctcatccggcacactggagtttaacaatgaaagcttcaattggactggagtcactcaaa
acggaacaagctctgcttgcatgaggagatctaaaagcagtttctttagtagattgaatt
ggttgacccacttaaacttcaaatacccagcattgaacgtgactatgccaaacgatgaac
>JN872418
tgtgccttgggcaccatgcagtaccaaacggaacgatagtgaaaacaatcacgaatgacc
aaattgaagttactaatgctactgagctggttcagaattcctcaacaggtgaaatatgcg
acagtcctcatcagatccttgatggagaaaactgcacactaatagatgctctattgggag
accctcagtgtgatggcttccaaaataagaaatgggacctttttgttgaacgaagcaaag
cctacagcaactgttacccttatgatgtgccggattatgcctcccttaggtcactagttg
cctcatccggcacactggagtttaacaatgaaagcttcaattggactggagtcactcaaa
acggaacaagctctgcttgcataaggagatctaataatagtttctttagtagattgaatt
ggttgacccacttaaacttcaaatacccagcattgaacgtgactatgccaaacaatgaac
>JN872419
tgtgccttgggcaccatgcagtaccaaacggaacgatagtgaaaacaatcacgaatgacc
aaattgaagttactaatgctactgagctggttcagaattcctcaacaggtgaaatatgcg
acagtcctcatcagatcattgatggagaaaactgcacactaatagatgctctattgggag
accctcagtgtgatggcttccaaaataagaaatgggacctttttgttgaacgaagcaaag
cctacagcaactgttacccttatgatgtgccggattatgcctcccttaggtcactagttg
cctcatccggcacactggagtttaacaatgaaagcttcaattggactggagtcactcaaa
acggaacaagctctgcttgcataaggagatctaataatagtttctttagtagattgaatt
ggttgacccacttaaacttcaaatacccagcattgaacgtgactatgccaaacaatgaac
>JN872420
tgtgccttgggcaccatgcagtgccaaacggaacgatagtgaaaacaatcacgaatgacc
aaattgaagttactaatgctactgagctggttcagagttcctcaacaggtgaaatatgca
acagtcctcatcagatccttgatggagaaaactgcacactaatagatgctctattgggag
accctcagtgtgatggcttccaaaacaagaaatgggacctttttgttgaacgaagcaaag
cccacagcaactgttacccttatgatgtgccggattatgcctcccttaggtcactagttg
cctcatccggcacactggagtttaacaatgaaagcttcaattggactggagtcactcaaa
acggaacaagctctgcttgcataaggagatctaataatagtttctttagtagattgaatt
ggttgacccacttaaacttcaaatacccagcattgaacgtgactatgccaaacaatgaac
>JN872421
tgtgccttgggcaccatgcagtgccaaacggaacgatagtgaaaacaatcacgaatgacc
aaattgaagttactaatgctactgagctggttcagagttcctcaacaggtgaaatatgca
acagtcctcatcagatccttgatggagaaaactgcacactaatagatgctctattgggag
accctcagtgtgatggcttccaaaacaagaaatgggacctttttgttgaacgaagcaaag
cccacagcaactgttacccttatgatgtgccggattatgcctcccttaggtcactagttg
cctcatccggcacactggagtttaacaatgaaagcttcaattggactggagtcactcaaa
acggaacaagctctgcttgcataaggagatctaataatagtttctttagtagattgaatt
ggttgacccacttaaacttcaaatacccagcattgaacgtgactatgccaaacaatgaac
>JN872422
tgtgccttgggcaccatgcagtgccaaacggaacgatagtgaaaacaatcacgaatgacc
aaattgaagttactaatgctactgagctggttcagagttcctcaacaggtgaaatatgca
acagtcctcatcagatccttgatggagaaaactgcacactaatagatgctctattgggag
accctcagtgtgatggcttccaaaacaagaaatgggacctttttgttgaacgaagcaaag
cccacagcaactgttacccttatgatgtgccggattatgcctcccttaggtcactagttg
cctcatccggcacactggagtttaacaatgaaagcttcaattggactggagtcactcaaa
acggaacaagctctgcttgcataaggagatctaataatagtttctttagtagattgaatt
ggttgacccacttaaacttcaaatacccagcattgaacgtgactatgccaaacaatgaac
>JN872423
tgtgccttgggcaccatgcagtaccaaacgggacgatagtgaaaacaatcacgaatgacc
aaattgaagttactaatgctactgagctggtccagagttcctcaacaggtgaaatatgcg
acagtcctcatcagatccttgatggagaaaactgcacactaatagatgctctattgggag
accctcagtgtgatggcttccaaaataagaaatgggacctttttgttgaacgaagcaaag
cctacagcaactgttacccttatgatgtgccggattatgcctcccttaggtcactagttg
cctcatccggcacactggagtttaacaatgaaagcttcaattggactggagtcactcaaa
acggaacaagctctgcttgcataaggagatctaataatagtttctttagtagattgaatt
ggttgacccacttaaacttcaaatacccagcattgaacgtgactatgccaaacaatgaac
>JN872424
tgtgccttgggcaccatgcagtgccaaacggaacgatagtgaaaacaatcacgaatgacc
aaattgaagttactaatgctactgagctggttcagagttcctcaacaggtgaaatatgca
acagtcctcatcagatccttgatggagaaaactgcacactaatagatgctctattgggag
accctcagtgtgatggcttccaaaacaagaaatgggacctttttgttgaacgaagcaaag
cccacagcaactgttacccttatgatgtgccggattatgcctcccttaggtcactagttg
cctcatccggcacactggagtttaacaatgaaagcttcaattggactggagtcactcaaa
acggaacaagctctgcttgcataaggagatctaataatagtttctttagtagattgaatt
ggttgacccatttaaacttcaaatacccagcattgaacgtgactatgccaaacaatgaac
>JN872425
tgtgccttgggcaccatgcagtaccaaacggaacgatagtgaaaacaatcacgaatgacc
aaattgaagttactaatgctactgagctggttcagagttcctcaacaggtgaaatatgca
acagtcctcatcagatccttgatggagaaaactgcacactaatagatgctctattgggag
accctcagtgtgatggcttccaaaataagaaatgggacctttttgttgaacgaagcaaag
cctacagcaactgttacccttatgatgtgccggattatgcctcccttaggtcactagttg
cctcatccggcacactggagtttaacaatgaaagcttcaattggactggagtcactcaaa
acggaacaagctctgcttgcataaggagatctaataatagtttctttagtagattgaatt
ggttgacccacttaaacttcaaatacccagcattgaacgtgactatgccaaacaatgaac
>JN872426
tgtgccttgggcaccatgcagtgccaaacggaacgatagtgaaaacaatcacgaatgacc
aaattgaagttactaatgctactgagctggttcagagttcctcaacaggtgaaatatgca
acagtcctcatcagatccttgatggagaaaactgcacactaatagatgctctattgggag
accctcagtgtgatggcttccaaaacaagaaatgggacctttttgttgaacgaagcaaag
cccacagcaactgttacccttatgatgtgccggattatgcctcccttaggtcactagttg
cctcatccggcacactggagtttaacaatgaaagcttcaattggactggagtcactcaaa
acggaacaagctctgcttgcataaggagatctaataatagtttctttagtagattgaatt
ggttgacccacttaaacttcaaatacccagcattgaacgtgactatgccaaacaatgaac
>JN872427
tgtgccttgggcaccatgcagtgcaaaacggaacgatagtgaaaacaatcacgaatgacc
aaattgaagttactaatgctactgagctggttcagagttcctcaacaggtgaaatatgca
acagtcctcatcagatccttgatggagaaaactgcacactaatagatgctctattgggag
accctcagtgtgatggcttccaaaacaagaaatgggacctttttgttgaacgaagcaaag
cccacagcaactgttacccttatgatgtgccggattatgcctcccttaggtcactagttg
cctcatccggcacactggagtttaacaatgaaagcttcaattggactggagtcactcaaa
acggaacaagctctgcttgcataaggagatctaataatagtttctttagtagattgaatt
ggttgacccacttaaacttcaaatacccagcattgaacgtgactatgccaaacaatgaac
>JN872428
tgtgccttgggcaccatgcagtgcaaaacggaacgatagtgaaaacaatcacgaatgacc
aaattgaagttactaatgctactgagctggttcagagttcctcaacaggtgaaatatgca
acagtcctcatcagatccttgatggagaaaactgcacactaatagatgctctattgggag
accctcagtgtgatggcttccaaaacaagaaatgggacctttttgttgaacgaagcaaag
cccacagcaactgttacccttatgatgtgccggattatgcctcccttaggtcactagttg
cctcatccggcacactggagtttaacaatgaaagcttcaattggactggagtcactcaaa
acggaacaagctctgcttgcataaggagatctaataatagtttctttagtagattgaatt
ggttgacccacttaaacttcaaatacccagcattgaacgtgactatgccaaacaatgaac
>JN872429
tgtgccttgggcaccatgcagtgccaaacggaacgatagtgaaaacaatcacgaatgacc
aaattgaagttactaatgctactgagctggttcagagttcctcaacaggtgaaatatgca
acagtcctcatcagatccttgatggagaaaactgcacactaatagatgctctattgggag
accctcagtgtgatggcttccaaaacaagaaatgggacctttttgttgaacgaagcaaag
cccacagcaactgttacccttatgatgtgccggattatgcctcccttaggtcactagttg
cctcatccggcacactggagtttaacaatgaaagcttcaattggactggagtcactcaaa
acggaacaagctctgcttgcataaggagatctaataatagtttctttagtagattgaatt
ggttgacccacttaaacttcaaatacccagcattgaacgtgactatgccaaacaatgaac
>JN872435
tgtgccttgggcaccatgcagtgccaaacggaacgatagtgaaaacaatcacgaatgacc
aaattgaagttactaatgctactgagctggttcagagttcctcaacaggtgaaatatgca
acagtcctcatcagatccttgatggagaaaactgcacactaatagatgctctattgggag
accctcagtgtgatggcttccaaaacaagaaatgggacctttttgttgaacgaagcaaag
cccacagcaactgttacccttatgatgtgccggattatgcctcccttaggtcactagttg
cctcatccggcacactggagtttaacaatgaaagcttcaattggactggagtcactcaaa
acggaacaagctctgcttgcataaggagatctaataatagtttctttagtagattgaatt
ggttgacccacttaaacttcaaatacccagcattgaacgtgactatgccaaacaatgaac
>JN872436
tgtgccttgggcaccatgcagtgccaaacggaacgatagtgaaaacaatcacaaatgacc
aaattgaagttactaatgctactgagctggttcagagttcctcaacaggtgaaatatgca
acagtcctcatcagatccttgatggagaaaactgcacactaatagatgctctattgggag
accctcagtgtgatggcttccaaaacaagaaatgggacctttttgttgaacgaagcaaag
cccacagcaactgttacccttatgatgtgccggattatgcctcccttaggtcactagttg
cctcatccggcacactggagtttaacaatgaaagcttcaattggactggagtcactcaaa
acggaacaagctctgcttgcataaggagatctaataatagtttctttagtagattgaatt
ggttgacccacttaaacttcaaatacccagcattgaacgtgactatgccaaacaatgaac
>JN872438
tgtgccttgggcaccatgcagtgccaaacggaacgatagtgaaaacaatcacgaatgacc
aaattgaagttactaatgctactgagctggttcagagttcctcaacaggtgaaatatgca
acagtcctcatcagatccttgatggagaaaactgcacactaatagatgctctattgggag
accctcagtgtgatggcttccaaaacaagaaatgggacctttttgttgaacgaagcaaag
cccacagcaactgttacccttatgatgtgccggattatgcctcccttaggtcactagttg
cctcatccggcacactggagtttaacaatgaaagcttcaattggactggagtcactcaaa
acggaacaagctctgcttgcataaggagatctaataatagtttctttagtagattgaatt
ggttgacccacttaaacttcaaatacccagcattgaacgtgactatgccaaacaatgaac
>JN872440
tgtgccttgggcaccatgcagtgccaaacggaacgatagtgaaaacaatcacgaatgacc
aaattgaagttactaatgctactgagctggttcagagttcctcaacaggtgaaatatgca
acagtcctcatcagatccttgatggagaaaactgcacactaatagatgctctattgggag
accctcagtgtgatggcttccaaaacaagaaatgggacctttttgttgaacgaagcaaag
cccacagcaactgttacccttatgatgtgccggattatgcctcccttaggtcactagttg
cctcatccggcacactggagtttaacaatgaaagcttcaattggactggagtcactcaaa
acggaacaagctctgcttgcataaggagatctaataatagtttctttagtagattgaatt
ggttgacccacttaaacttcaaatacccagcattgaacgtgactatgccaaacaatgaac
>JN872441
tgtgccttgggcaccatgcagtgccaaacggaacgatagtgaaaacaatcacgaatgacc
aaattgaagttactaatgctactgagctggttcagagttcctcaacaggtgaaatatgca
acagtcctcatcagatccttgatggagaaaactgcacactaatagatgctctattgggag
accctcagtgtgatggcttccaaaacaagaaatgggacctttttgttgaacgaagcaaag
cccacagtaactgttacccttatgatgtgccggattatgcctcccttaggtcactagttg
cctcatccggcacactggagtttaacaatgaaagcttcaattggactggagtcactcaaa
acggaacaagctctgcttgcataaggagatctaataatagtttctttagtagattgaatt
ggttgacccacttaaacttcaaatacccagcattgaacgtgactatgccaaacagtgaac
>JN940422
tgtgcctgggacaccatgcagtgccaaacggaacattagtgaaaacaatcacggatgacc
aaattgaagtgactaatgctactgagctggtccagagttcctcaacaggtagaatatgca
acagtcctcaccaaatccttgatgggaaaaattgcacactgatagatgctctattggggg
accctcattgtgatgacttccaaaacaaggaatgggacctttttgttgaacgaagcacag
cctacagcaactgttacccttattatgtgccagattatgccacccttaggtcactagttg
cctcatctggcaacctggaatttacccaagaaagcttcaattggactggagttgctcaag
acggatcaagctatgcctgcagaaggggatctgttaacagtttctttagtagattgaatt
ggttgtataacttgaattacaagtatccagagcagaacgtaactatgccaaacaatgaca
>JN940427
tgtgccttgggcaccatgcagtaccaaacggaacgatagtgaaaacaatcacgaatgacc
aaattgaagttactaatgctactgaactggttcagagttcttcaacaggtaaaatatgcg
acagtcctcatcagatccttgatggaaaaaactgcacactaatagatgctctattgggag
accctcagtgtgatggcttccaaaacaagaaatgggacctttttgttgaacgcagcaaag
cctacagcaactgttacccttatgatgtgccggattatgcctcccttaggtcactagttg
cctcatccggcacactggagtttaacaatgaaagcttcaattggactggagtcactcaaa
acggaacaagctctgcttgcataaggagatctaaaaacagtttctttagtagattgaatt
ggttgacccacttaaacttcaaatactcagcattgaacgtgattatgccgaacaatgaac
>JN940429
tgtgccttgggcaccatgcagtaccaaacggaacgatagtgaaaacaatcacgaatgacc
aaattgaagttactaatgctactgagctggttcagagttcttcaacaggtaaaatatgcg
acagtcctcatcagatccttgatggaaaaaactgcacactaatagatgctctattgggag
accctcagtgtgatggcttccaaaacaagaaatgggacctttttgttgaacgcagcaaag
cctacagcaactgttacccttatgatgtgccggattatgcctcccttaggtcactagttg
cctcatccggcacactggagtttaacaatgaaagcttcaattggactggagtcactcaaa
acggaacaagctctgcttgcataaggagatctaaaaacagtttctttagtagattgaatt
ggttgacccacttaaacttcaaatactcagcattgaacgtgactatgccgaacaatgaac
>JN940431
tgtgccttgggcaccatgcagtaccaaacggaacgatagtgaaaacaatcacgaatgacc
aaattgaagttactaatgctactgagctggttcagagttcttcaacaggtaaaatatgcg
acagtcctcatcagatccttgatggaaaaaactgcacactaatagatgctctattgggag
accctcagtgtgatggcttccaaaataagaaatgggacctttttgttgaacgcagcaaag
cctacagcaactgttacccttatgatgtgccggattatgcctcccttaggtcactagttg
cctcatccggcacactggagtttaacaatgaaaacttcaattggactggagtcactcaaa
acggaacaagctctgcttgcataaggagatctaaaaacagtttctttagtagattgaatt
ggttgacccacttaaacttcaaatactcagcattgaacgtgactatgccgaacaatgaac
>JN992750
tgtgcctgggacaccatgcagtgccaaacggaacattagtgaaaacaatcacggatgacc
aaattgaagtgactaatgctactgagctggtccagagttcctcaacaggcagaatatgca
acagtcctcaccaaatccttgatgggaaaaattgcacactgatagatgctctattggggg
accctcattgtgatgacctccaaaacaaggaatgggacctttttgttgaacgaagcacag
cctacagcaactgttacccttattatgtgccagattatgccacccttaggtcactagttg
cctcatctggcaacctggaatttacccaagaaagcttcaattggactggagttgctcaag
acggatcaagctatgcctgcagaaggggatctgttaacagtttctttagtagattgaatt
ggttgtataacttgaattacaagtatccagagcagaacgtaactatgccaaacaatgaca
>JQ070760
tgtgcctgggacaccatgcagtgccaaacggaacattagtgaaaacaatcacggatgacc
aaattgaagtgactaatgctactgagctggtccagagttcctcaacaggtagaatatgca
acagtcctcaccaaatccttgatgggaaaaattgcacactgatagatgctctattggggg
accctcattgtgatgacttccaaaacaaggaatgggacctttttgttgaacgaagcacag
cctacagcaactgttacccttattatgtgccagattatgccacccttaggtcactagttg
cctcatctggcaacctggaatttacccaagaaagcttcaattggactggagttgctcaag
acggatcaagctatgcctgcagaaggggatctgttaacagtttctttagtagattgaatt
ggttgtataacttgaattacaagtatccagagcagaacgtaactatgccaaacaatgaca
>JQ070768
tgtgcctgggacaccatgcagtgccaaacggaacattagtgaaaacaatcacggatgacc
aaattgaagtgactaatgctactgagctggtccagagttcctcaacaggtagaatatgca
acagtcctcaccaaatccttgatgggaaaaattgcacactgatagatgctctattggggg
accctcattgtgatgacttccaaaacaaggaatgggacctttttgttgaacgaagcacag
cctacagcaactgttacccttattatgtgccagattatgccacccttaggtcactagttg
cctcatctggcaacctggaatttacccaagaaagcttcaattggactggagttgctcaag
acggatcaagctatgcctgcagaaggggatctgttaacagtttctttagtagattgaatt
ggttgtataacttgaattacaagtatccagagcagaacgtaactatgccaaacaatgaca
>JQ070776
tgtgcctgggacaccatgcagtgccaaacggaacattagtgaaaacaatcacggatgacc
aaattgaagtgactaatgctactgagctggtccagagttcctcaacaggtagaatatgca
acagtcctcaccaaatccttgatgggaaaaattgcacactgatagatgctctattggggg
accctcattgtgatgacttccaaaacaaggaatgggacctttttgttgaacgaagcacag
cctacagcaactgttacccttattatgtgccagattatgccacccttaggtcactagttg
cctcatctggcaacctggaatttacccaagaaagcttcaattggactggagttgctcaag
acggatcaagctatgcctgcagaaggggatctgttaacagtttctttagtagattgaatt
ggttgtataacttgaattacaagtatccagagcagaacgtaactatgccaaacaatgaca
>JQ070784
tgtgcctgggacaccatgcagtgccaaacggaacattagtgaaaacaatcacggatgacc
aaattgaagtgactaatgctactgagctggtccagagttcctcaacaggcagaatatgca
acagtcctcaccaaatccttgatgggaaaaattgcacactgatagatgctctattggggg
accctcattgtgatgacctccaaaacaaggaatgggacctttttgttgaacgaagcacag
cctacagcaactgttacccttattatgtgccagattatgccacccttaggtcactagttg
cctcatctggcaacctggaatttacccaagaaagcttcaattggactggagttgctcaag
acggatcaagctatgcctgcagaaggggatctgttaacagtttctttagtagattgaatt
ggttgtataacttgaattacaagtatccagagcagaacgtaactatgccaaacaatgaca
>JQ070792
tgtgcctgggacaccatgcagtgccaaacggaacattagtgaaaacaatcacggatgacc
aaattgaagtgactaatgctactgagctggtccagagttcctcaacaggcagaatatgca
acagtcctcaccaaatccttgatgggaaaaattgcacactgatagatgctctattggggg
accctcattgtgatgacctccaaaacaaggaatgggacctttttgttgaacgaagcacag
cctacagcaactgttacccttattatgtgccagattatgccacccttaggtcactagttg
cctcatctggcaacctggaatttacccaagaaagcttcaattggactggagttgctcaag
acggatcaagctatgcctgcagaaggggatctgttaacagtttctttagtagattgaatt
ggttgtataacttgaattacaagtatccagagcagaacgtaactatgccaaacaatgaca
>JQ070800
tgtgcctgggacaccatgcagtgccaaacggaacattagtgaaaacaatcacggatgacc
aaattgaagtgactaatgctactgagctggtccagagttcctcaacaggtggaatatgca
acagtcctcaccaaatccttgatgggaaaaattgcacactgatagatgctctattggggg
accctcattgtgatgacttccaaaacaaggaatgggacctttttgttgaacgaagcacag
cctacagcaactgttacccttattacgtgccggattatgccacccttagatcattagttg
cctcatccggcaacctggaatttacccaagaaagcttcaattggactggagttgctcaag
gcggatcaagctatgcctgcagaaggggatctgttaacagtttctttagtagattgaatt
ggttgtataacttgaattacaagtatccagagcagaacgtaactatgccaaacaatgaca
>JQ220543
tgtgccttgggcaccatgcagtaccaaacggaacgatggtgaaaacaatcacgaatgacc
aaattgaagttactaatgctactgagctggttcagagttcctctacaggtggaatatgca
acagcccttatcagatccttgatggaggaaactgcacactaatagatgctctattgggag
accctcagtgtgatggcttccagaataagaaatgggacctttttgttgaacgcagcaaag
cccacagcaactgctacccttatgatgtgccggattatgcctcccttaggtcaatagttg
cctcatccggcacgctggaatttaacaatgaaagcttcaattggactggagtcactcaaa
atggaaaaagcgcttcttgcaaaaggggatctgataacagtttctttagtagattgaatt
ggttgacccacttaaattacaaatatccagcattgaaagttactatgccaaacaatgaaa
>JQ220544
tgtgccttgggcaccatgcagtaccaaacggaacgatggtgaaaacaatcacgaatgacc
aaattgaagttactaatgctactgagctggttcagagttcctcaacaggtggaatatgca
acagcccttatcagatccttgatggaggaaactgcacactaatagatgctctattgggag
accctcagtgtgatggcttccagaataagaaatgggacctttttattgaacgcagcaaag
cctacagcaactgttacccttatgatgtgccggattattcctcccttaggtcaatagttg
cctcatccggcacgctggaatttaacaatgaaagcttcaattggactggagtaactcaaa
atggaaaaagcgcttcttgcaaaaggggatctgataacagtttctttagtagattgaatt
ggttgacccacttaaattacaaatatccagcattgaaagttactatgccaaacaatgaaa
>JQ290164
tgtgcctgggacaccatgcagtgccaaacggaacattagtgaaaacaatcacggatgacc
aaattgaagtgactaatgctactgagctggtccagagttcctcaacaggtagaatatgca
acagtcctcaccaaatccttgatgggaaaaattgcacactgatagatgctctattggggg
accctcattgtgatgacttccaaaacaaggaatgggacctttttgttgaacgaagcacat
cctacagcaactgttacccttattatgtgccagattatgccacccttaggtcactagttg
cctcatctggcaacctggaatttacccaagaaagcttcaattggactggagttgctcaag
acggatcaagctatgcctgcagaaggggatctgttaacagtttctttagtagattgaatt
ggttgtataacttgaattacaagtatccagaacagaacgtaactatgccaaacaatgaca
>JQ290172
tgtgcctgggacaccatgcagtgccaaacggaacattagtgaaaacaatcacggatgacc
aaattgaagtgactaatgctactgagctggtccagagttcctcaacaggtagaatatgca
acagtcctcaccaaatccttgatgggaaaaattgcacactgatagatgctctattggggg
accctcattgtgatgacttccaaaacaaggaatgggacctttttgttgaacgaagcacag
cctacagcaactgttacccttattatgtgccagattatgccacccttaggtcactagttg
cctcatctggcaacctggaatttacccaagaaagcttcaattggactggagttgctcaag
acggatcaagctatgcctgcagaaggggatctgttaacagtttctttagtagattgaatt
ggttgtataacttgaattacaagtatccagagcagaacgtaactatgccaaacaatgaca
>JQ290180
tgtgcctgggacaccatgcagtgccaaacggaacattagtgaaaacaatcacggatgacc
aaattgaagtgactaatgctactgagctggtccagagttcctcaacaggtagaatatgca
acagtcctcaccaaatccttgatgggaaaaattgcacactgatagatgctctattggggg
accctcattgtgatgacttccaaaacaaggaatgggacctttttgttgaacgaagcacag
cctacagcaactgttacccttattatgtgccagattatgccacccttaggtcactagttg
cctcatctggcaacctggaatttacccaagaaagcttcaattggactggagttgctcaag
acggatcaagctatgcctgcagaaggggatctgttaacagtttctttagtagattgaatt
ggttgtataacttgaattacaagtatccagagcagaacgtaactatgccaaacaatgaca
>JQ290188
tgtgcctgggacaccatgcagtgccaaacggaacattagtgaaaacaatcacggatgacc
aaattgaagtgactaatgctactgagctggtccagagttcctcaacaggtagaatatgca
acagtcctcaccaaatccttgatgggaaaaattgcacactgatagatgctctattggggg
accctcattgtgatgacttccaaaacaaggaatgggacctttttgttgaacgaagcacag
cctacagcaactgttacccttattatgtgccagattatgccacccttaggtcactagttg
cctcatctggcaacctggaatttacccaagaaagcttcaattggactggagttgctcaag
acggatcaagctatgcctgcagaaggggatctgttaacagtttctttagtagattgaatt
ggttgtataacttgaattacaagtatccagagcagaacgtaactatgccaaacaatgaca
>JQ350522
tgtgcctgggacaccatgcagtgccaaacggaacattagtgaaaacaatcacggatgacc
aaattgaagtgactaatgctactgagctggtccagagttcctcaacaggcagaatatgca
acagtcctcaccaaatccttgatgggaaaaattgcacactgatagatgctctattggggg
accctcattgtgatgacctccaaaacaaggaatgggacctttttgttgaacgaagcacag
cctacagcaactgttacccttattatgtgccagattatgccacccttaggtcactagttg
cctcatctggcaacctggaatttacccaagaaagcttcaattggactggagttgctcaag
acggatcaagctatgcctgcagaaggggatctgttaacagtttctttagtagattgaatt
ggttgtataacttgaattacaagtatccagagcagaacgtaactatgccaaacaatgaca
>JQ350530
tgtgcctgggacaccatgcagtgccaaacggaacattagtgaaaacaatcacggatgacc
aaattgaagtgactaatgctactgagctggtccagagttcctcaacaggcagaatatgca
acagtcctcaccaaatccttgatgggaaaaattgcacactgatagatgctctattggggg
accctcattgtgatgacctccaaaacaaggaatgggacctttttgttgaacgaagcacag
cctacagcaactgttacccttattatgtgccagattatgccacccttaggtcactagttg
cctcatctggcaacctggaatttacccaagaaagcttcaattggactggagttgctcaag
acggatcaagctatgcctgcagaaggggatctgttaacagtttctttagtagattgaatt
ggttgtataacttgaattacaagtatccagagcagaacgtaactatgccaaacaatgaca
>JQ350538
tgtgcctgggacatcatgcagtaccaaacggaacgttagtgaaaacaatcacggatgacc
aaattgaagtgactaatgctactgagctggttcagagttcctcaacaggtagaatatgca
acagtcctcaccaaatccttgatgggaaaaattgcacactgatagatgctctattgggag
accctcattgtgatgacttccaaaacaaggaatgggacctttttgttgaacgaagcacag
cctacagcaactgttacccttattatgtgccagattatgcctcccttaggtcactaattg
cctcatctggcaccctgaaatttacccaagaaagcttcaattggactggagttgctcagg
atggatcaagctatgcttgcagaaggggatctgttaacagtttctttagtagattgaatt
ggttgcataatttgaattacaaatatccagcgctgaacgtaactatgccaaacaatgaca
>JQ398784
tgtgcctgggacaccatgcagtaccaaacggaacgttagtgaaaacaatcacggatgacc
aaattgaagtgactaatgctaccgagctggttcagagttcctcaacagatagaatatgta
acagtcctcaccaaatccttgatgggaaaaattgcacactgatagatgctctattgggag
accctcattgtgatgacttccaaaacaaggaatgggacctttttgttgaacgaagcacag
cctacagcaactgttacccttattatgtgcctgattatgtctcccttaggtcactagttg
cctcatccggcaccctggaatttacccaagaaaacttcaattggactggagttgctcaag
atggatcaagctatgcttgcagaaggaaatctgttaaaagtttctttagtagattgaatt
ggttgtatcatttgaattacaaatatccagcgctgaacgtaactatgccaaacaatgaca
>JQ398788
tgtgcctgggacaccatgcagtaccaaacggaacgttagtgaaaataatcacggatgacc
aaattgaagtgactaatgctaccgagctggttcagagttcctcaacagatagaatatgta
acagtcctcaccaaatccttgatgggaaaaattgcacactgatagatgctctattgggag
accctcattgtgatgagttccaaaacaaggaatgggacctttttgttgaacgaagcacag
cctacagcaactgttacccttattatgtgccggattatgtctcccttaggtcactagttg
cctcatccggcaccctggaatttacccaagaaaacttcaattggactggagttgctcaag
atggatcaagctatgcttgcagaaggaaatctgttaacagtttctttagtagattgaatt
ggttgtataatttgaattacaaatatccagcgctgaacgtaactatgccaaacaatgaca
>JQ661488
tgtgcctgggacaccatgcagtaccaaacggaacgttagtgaaaacaatcacggatgacc
aaattgaagtgactaatgctaccgagctggttcagagttcctcaacaggtagaatatgta
acagtcctcaccaaatccttgatgggaaaaattgcacactgatagatgctctattgggag
accctcattgtgatgacttccaaaacaaggaatgggacctttttgttgaacgaagcacag
cctacagcaactgttacccttattatgtgccggattatgtctcccttaggtcactagttg
cctcatccggcaccctggaatttacccaagaaaacttcaattggactggagttgctcaag
atggatcaagctatgcttgcagaaggaaatctgttaacagtttctttagtagattgaatt
ggttgtataatttgaattacaaatatccagcgctgaacgtaactatgccaaacaatgacg
>JQ689092
tgtgcctgggacatcatgcagtaccaaacggaacgttagtgaaaacaatcacggatgacc
aaattgaagtgactaatgctactgagctggttcagagttcctcaacaggtagaatatgca
acagtcctcaccaaatccttgatgggaaaaattgcacactgatagatgctctattgggag
accctcattgtgatgacttccaaaacaaggaatgggacctttttgttgaacgaagcacag
cctacagcaactgttacccttattatgtgccggattatgcctcccttaggtcactaattg
cctcatccggcaccctgaaatttacccaagaaagcttcaattggactggagttgctcaag
atggatcaagctatgcttgtagaaggggatctgttaacagtttctttagtagattgaatt
ggttgcataatttgaattacaaatatccagcgctgaacgtaactatgccaaacaatgaca
>JQ689140
tgtgcttgggacaccatgcagtaccaaacgggacgttagtgaaaacaatcacggatgacc
aagttgaagtgtctaatgctactgagctggtccagagttcctcaacaggtagaatatgca
acagtcctcatcaaatacttgatgggaaaaattgcacgctgatagatgctctattgggag
accctcactgtgatgaattccaaaacacggaatgggacctttttgttgaacgaagcacag
cctacagcaactgttacccttattatgtaccggattattcatcccttaggtcactagttg
cctcatccggcactctggaatttacccaagaaagctttgattggactggagttccccaaa
atggatcaagctatgcttgcaaaaggggatctgttaacagtttctttagtaggttgaatt
ggttgcataatttgaataacaaatatccagcgctgaacgtaactatgccaaacaatgaca
>JQ689148
tgtgcctgggacaccatgcagtaccaaacggaacgttagtgaaaacaatcacagatgacc
aaattgaagtgactaatgctactgagctggttcagagttcctcaacaggtagaatatgca
acagtcctcaccaaatccttgatgggaagaactgcacactgatagatgctctattgggag
accctaattgtgatgacttccaaaacaagaaatgggacctttttgttgaacgaagcacag
cccacagcaactgttacccttattatgtgccggattatgcctcccttaggtcgctagttg
cctcgtccggcaccctggaatttacccaagaaagcttcaattggactggagttgctcaag
atggatcaagctatgcttgcagaaggaaatctgataacagcttctttagtagattgaatt
ggttgcataatttaaattacaaatatccagcactgaacgtaactatgcctaacaatgaca
>JQ738147
tgtgcctgggacaccatgcagtgccaaacggaacattagtgaaaacaatcacggatgacc
aaattgaagtgactaatgctactgagctggtccagagttcctcaacaggcagaatatgca
acagtcctcaccaaatccttgatgggaaaaattgcacactgatagatgctctattggggg
accctcattgtgatgacctccaaaacaaggaatgggacctttttgttgaacgaagcacag
cctacagcaactgttacccttattatgtgccagattatgccacccttaggtcactagttg
cctcatctggcaacctggaatttacccaagaaagcttcaattggactggagttgctcaag
acggatcaagctatgcctgcagaaggggatctgttaacagtttctttagtagattgaatt
ggttgtataacttgaattacaagtatccagagcagaacgtaactatgccaaacaatgaca
>JQ738155
tgtgcctgggacaccatgcagtgccaaacggaacattagtgaaaacaatcacggatgacc
aaattgaagtgactaatgctactgagctggtccagagttcctcaacaggcagaatatgca
acagtcctcaccaaatccttgatgggaaaaattgcacactgatagatgctctattggggg
accctcattgtgatgacctccaaaacaaggaatgggacctttttgttgaacgaagcacag
cctacagcaactgttacccttattatgtgccagattatgccacccttaggtcactagttg
cctcatctggcaacctggaatttacccaagaaagcttcaattggactggagttgctcaag
acggatcaagctatgcctgcagaaggggatctgttaacagtttctttagtagattgaatt
ggttgtataacttgaattacaagtatccagagcagaacgtaactatgccaaacaatgaca
>JQ738163
tgtgcctgggacaccatgcagtgccaaacggaacattagtgaaaacaatcacggatgacc
aaattgaagtgactaatgctactgagctggtccagagttcctcaacaggcagaatatgca
acagtcctcaccaaatccttgatgggaaaaattgcacactgatagatgctctattggggg
accctcattgtgatgacctccaaaacaaggaatgggacctttttgttgaacgaagcacag
cctacagcaactgttacccttattatgtgccagattatgccacccttaggtcactagttg
cctcatctggcaacctggaatttacccaagaaagcttcaattggactggagttgctcaag
acggatcaagctatgcctgcagaaggggatctgttaacagtttctttagtagattgaatt
ggttgtataacttgaattacaagtatccagagcagaacgtaactatgccaaacaatgaca
>JQ756377
tgtgcttgggacaccatgcagtaccaaacggaacgttagtgaaaacaatcacgaatgacc
aaattgaggtgactaatgctactgagctggttcagagttcctcaacaggtagaatatgca
atagtcctcaccaaatccttgatgggaaaaattgcacactgatagatgctctattgggag
accctcattgtgatgatttccaaaacaaggaatgggaccttttcgttgaacgaagcacag
cctacagcagctgttacccttattatgtgcccgatcatgcctcccttaggtcactagttg
cctcatccggctccctggaatttacccaagaaagcttcaattggactggagtttctcaag
atggatcaagctatacttgcagaaggaaatctgacaacagtttctttagtagattgaatt
ggttgtataatttgaattacaaatatccagcgctgaacgttactatgccaaataatgaca
>JQ756378
tgtgcctgggacaccatgcagtaccaaacgggacgttagtaaaaacaatcacggatgacc
aaattgaagtgactaatgctactgagctggtccagagttcctcaacaggtagaatatgca
gcagtcctcacaaaatccttgatgggaaaaattgcacactgatagatgctctattgggag
accctcattgtgatgacttccaaaacaaggaatgggacctttttgttgaacgaagcaaag
cctacagcaactgttacccttattatgtgccggattatgcctcccttagatcactagttg
cctcatccggcaccctggaatttacccaagaaatcttcaattggactggagttgctcaag
acggatcaagttatgcttgcaggagggaatctaataaaagtttcttcagtagattgaatt
ggttgtatcatttgaattacaactatccagcgctgaacgtgactatgccaaacaatgaca
>JQ756379
tgtgcctgggacaccatgcagtaccaaacgggacgttagtaaaaacaatcacggatgacc
aaattgaagtgactaatgctactgagctggtccagagttcctcaacaggtagaatatgca
gcagtcctcacaaaatccttgatgggaaaaattgcacactgatagatgctctattgggag
accctcattgtgatgacttccaaaacaaggaatgggacctttttgttgaacgaagcaaag
cctacagcaactgttacccttattatgtgccggattatgcctcccttagatcactagttg
cctcatccggcaccctggaatttacccaagaaatcttcaattggactggagttgctcaag
acggatcaagttatgcttgcaggagggaatctaataaaagtttcttcagtagattgaatt
ggttgtatcatttgaattacaactatccagcgctgaacgtgactatgccaaacaatgaca
>JQ756380
tgtgcttggggcaccatgcagtaccaaacgggacattagtgaaaacaatcacggatgacc
aagttgaagtgactaatgctactgagctggtccagagttcctcaacaggtagaatatgca
acagtcctcatcaaatccttgatgggaaaaattgcacgctgatagatgctctattgggag
accctcattgtgatgaattccaaaacacggaatgggacctttttgttgaacgaagcacag
cctacagcaactgttacccttattatgtgccggattattcatcccttaggtcactagttg
cctcatccggcactctggaatttacccaagaaagctttgattggactggagttgcccaag
atggatcaagctatgcttgcaaaaggggatctgttaacagtttctttagtaggttgaatt
ggttgcataatttgaattacaaatatccagcgctgaacgtaactatgccaaacaatgaca
>JQ767138
tgtgccttgggcaccatgcagtgccaaacggaacgatagtgaaaacaatcacgaatgacc
aaattgaagttactaatgctactgagctggttcagagttcctcaacaggtgaaatatgca
acagtcctcatcagatccttgatggagaaaactgcacactaatagatgctctattgggag
accctcagtgtgatggcttccaaaacaagaaatgggacctttttgttgaacgaagcaaag
cccacagcaactgttacccttatgatgtgccggattatgcctcccttaggtcactagttg
cctcatccggcacactggagtttaacaatgaaagcttcaattggactggagtcactcaaa
acggaacaagctctgcttgcataaggagatctaataatagtttctttagtagattgaatt
ggttgacccacttaaacttcaaatacccagcattgaacgtgactatgccaaacaatgaac
>JQ767139
tgtgccttgggcaccatgcagtgccaaacggaacgatagtgaaaacaatcacgaatgacc
aaattgaagttactaatgctactgagctggttcagagttcttcaacaggtgaaatatgca
acagtcctcatcaaatccttgatggagaaaactgcacactaatagatgctctattgggag
accctcagtgtgatggcttccaaaacaagaaatgggacctttttgttgaacgaagcaaag
cccacagcaactgttacccttatgatgtgccggattatgcctcccttaggtcactagttg
cctcatccggcacactggagtttaacaatgaaagcttcaattggactggagtcactcaaa
acggaacaagctctgcttgcataaggagatcaaataatagtttctttagtagattgaatt
ggttgacccacttaaacttcaaatacccagcattgaacgtgactatgccaaacaatgaac
>JQ767140
tgtgccttgggcaccatgcagtaccaaacggaacgatagtgaaaacaatcacgaatgacc
aaattgaagttactaatgctactgagctggttcagagttcctcagcaggtgaaatatgcg
acagtcctcatcatatccttgatggagaaaactgcacactaatagatgctctattgggag
accctcagtgtgatggcttccaaaataagaaatgggacctttttgttgaacgaagcagag
cctacagcaactgttacccttatgatgtgccggattatgcctcccttaggtcactagttg
cctcatccggcacactggagtttaacaatgaaagcttcaattggactggagtcactcaaa
acggaacaagctctgcttgcataaggagatctaataatagtttctttagtagattgaatt
ggttgacccacttaaacttcaaatacccagcattgaacgtgactatgccaaacaatgaac
>JQ767141
tgtgccttgggcaccatgcagtaccaaacggaacgatagtgaaaacaatcacgaatgacc
aaattgaagttactaatgctactgagctggttcagagttcctcagcaggtgaaatatgcg
acagtcctcatcatatccttgatggagaaaactgcacactaatagatgctctattgggag
accctcagtgtgatggcttccaaaataagaaatgggacctttttgttgaacgaagcagag
cctacagcaactgttacccttatgatgtgccggattatgcctcccttaggtcactagttg
cctcatccggcacactggagtttaacaatgaaagcttcaattggactggagtcactcaaa
acggaacaagctctgcttgcataaggagatctaataatagtttctttagtagattgaatt
ggttgacccacttaaacttcaaatacccagcattgaacgtgactatgccaaacaatgaac
>JQ767142
tgtgccttgggcaccatgcagtgccaaacggaacgatagtgaaaacaatcacgaatgacc
aaattgaagttactaatgctactgagctggttcagagttcctcaacaggtgaaatatgca
acagtcctcatcagatccttgatggagaaaactgcacactaatagatgctctattgggag
accctcagtgtgatggcttccaaaacaagaaatgggacctttttgttgaacgaagcaaag
cccacagcaactgttacccttatgatgtgccggattatgcctcccttaggtcactagttg
cctcatccggcacactggagtttaacaatgaaagcttcaattggactggagtcactcaaa
acggaacaagctctgcttgcataaggagatctaataatagtttctttagtagattgaatt
ggttgacccacttaaacttcaaatacccagcattgaacgtgactatgccaaacaatgaac
>JQ767143
tgtgccttgggcaccatgcagtgccaaacggaacgatagtgaaaacaatcacgaatgacc
aaattgaagttactaatgctactgagctggttcagagttcttcaacaggtgaaatatgca
acagtcctcatcaaatccttgatggagaaaactgcacactaatagatgctctattgggag
accctcagtgtgatggcttccaaaacaagaaatgggacctttttgttgaacgaagcaaag
cccacagcaactgttacccttatgatgtgccggattatgcctcccttaggtcactagttg
cctcatccggcacactggagtttaacaatgaaagcttcaattggactggagtcactcaaa
acggaacaagctctgcttgcataaggagatcaaataatagtttctttagtagattgaatt
ggttgacccacttaaacttcaaatacccagcattgaacgtgactatgccaaacaatgaac
>JQ767144
tgtgccttgggcaccatgcagtgccaaacggaacgatagtgaaaacaatcacgaatgacc
aaattgaagttactaatgctactgagctggttcagagttcctcaacaggtgaaatatgca
acagtcctcatcagatccttgatggagaaaactgcacactaatagatgctctattgggag
accctcagtgtgatggcttccaaaacaagaaatgggacctttttgttgaacgaagcaaag
cccacagcaactgttacccttatgatgtgccggattatgcctcccttaggtcactagttg
cctcatccggcacactggagtttaacaatgaaagcttcaattggactggagtcactcaaa
acggaacaagctctgcttgcataaggagatctaataatagtttctttagtagattgaatt
ggttgacccacttaaacttcaaatacccagcattgaacgtgactatgccaaacaatgaac
>JQ767145
tgtgccttgggcaccatgcagtaccaaacggaacgatagtgaaaacaatcacgaatgacc
aaattgaagttactaatgctactgagctggttcagagttcctcagcaggtgaaatatgcg
acagtcctcatcatatccttgatggagaaaactgcacactaatagatgctctattgggag
accctcagtgtgatggcttccaaaataagaaatgggacctttttgttgaacgaagcagag
cctacagcaactgttacccttatgatgtgccggattatgcctcccttaggtcactagttg
cctcatccggcacactggagtttaacaatgaaagcttcaattggactggagtcactcaaa
acggaacaagctctgcttgcataaggagatctaataatagtttctttagtagattgaatt
ggttgacccacttaaacttcaaatacccagcattgaacgtgactatgccaaacaatgaac
>JQ767146
tgtgccttgggcaccatgcagtaccaaacggaacgatagtgaaaacaatcacgaatgacc
aaattgaagttactaatgctactgagctggttcagagttcctcagcaggtgaaatatgcg
acagtcctcatcatatccttgatggagaaaactgcacactaatagatgctctattgggag
accctcagtgtgatggcttccaaaataagaaatgggacctttttgttgaacgaagcagag
cctacagcaactgttacccttatgatgtgccggattatgcctcccttaggtcactagttg
cctcatccggcacactggagtttaacaatgaaagcttcaattggactggagtcactcaaa
acggaacaagctctgcttgcataaggagatctaataatagtttctttagtagattgaatt
ggttgacccacttaaacttcaaatacccagcattgaacgtgactatgccaaacaatgaac
>JQ767147
tgtgccttgggcaccatgcagtgccaaacggaacgatagtgaaaacaatcacgaatgacc
aaattgaagttactaatgctactgagctggttcagagttcctcaacaggtgaaatatgca
acagtcctcatcagatccttgatggagaaaactgcacactaatagatgctctattgggag
accctcagtgtgatggcttccaaaacaagaaatgggacctttttgttgaacgaagcaaag
cccacagcaactgttacccttatgatgtgccggattatgcctcccttaggtcactagttg
cctcatccggcacactggagtttaacaatgaaagcttcaattggactggagtcactcaaa
acggaacaagctctgcttgcataaggagatctaataatagtttctttagtagattgaatt
ggttgacccacttaaacttcaaatacccagcattgaacgtgactatgccaaacaatgaac
>JQ767148
tgtgccttgggcaccatgcagtgccaaacggaacgatagtgaaaacaatcacgaatgacc
aaattgaagttactaatgctactgagctggttcagagttcttcaacaggtgaaatatgca
acagtcctcatcagatccttgatggagaaaactgcacactaatagatgctctattgggag
accctcagtgtgatggcttccaaaacaagaaatgggacctttttgttgaacgaagcaaag
cccacagcaactgttacccttatgatgtgccggattatgcctcccttaggtcactagttg
cctcatccggcacactggagtttaacaatgaaagcttcaattggactggagtcactcaaa
acggaacaagctctgcttgcataaggagatcaaataatagtttctttagtagattgaatt
ggttgacccacttaaacttcaaatacccagcattgaacgtgactatgccaaacaatgaac
>JQ767149
tgtgccttgggcaccatgcagtgccaaacggaacgatagtgaaaacaatcacgaatgacc
aaattgaagttactaatgctactgagctggttcagagttcctcaacaggtgaaatatgca
acagtcctcatcagatccttgatggagaaaactgcacactaatagatgctctattgggag
accctcagtgtgatggcttccaaaacaagaaatgggacctttttgttgaacgaaacaaag
cccacagcaactgttacccttatgatgtgccggattatgcctcccttaggtcactagttg
cctcatccggcacactggagtttaacaatgaaagcttcaattggactggagtcactcaaa
acggaacaagctctgcttgcataaggggatctaataatagtttctttagtagattgaatt
ggttgacccacttaaacttcaaatacccagcattgaacgtgactatgccaaacaatgaac
>JQ767150
tgtgccttgggcaccatgcagtgccaaacggaacgatagtgaaaacaatcacgaatgacc
aaattgaagttactaatgctactgaactggttcagagttcctcaacaggtgaaatatgca
acagtcctcatcagatccttgatggagaaaactgcacactaatagatgctctattgggag
accctcagtgtgatggcttccaaaacaagaaatgggacctttttgttgaacgaagcaaag
cccacagcaactgttacccttatgatgtgccggattatgcctcccttaggtcactagttg
cctcatccggcacactggagtttaacaatgaaagcttcaattggactggagtcactcaaa
acggaacaagctctgcttgcataaggagatctaataatagtttctttagtagattgaatt
ggttgacccacttaaacttcaaatacccagcattgaacgtgactatgccaaacaatgaac
>JQ767151
tttgccttgggcaccatgcagtgccaaacggaacgatagtgaaaacaatcacgaatgacc
aaattgaagttactaatgctactgagctggttcagagttcttcaacaggtgaaatatgca
acagtcctcatcagatccttgatggagaaaactgcacactaatagatgctctattgggag
accctcagtgtgatggcctccaaaacaagaaatgggacctttttgttgaacgaagcaaag
cccacagcaactgttacccttatgatgtgccggattatgcctcccttaggtcactagttg
cctcatccggcacactggagtttaacaatgaaagcttcaattggactggagtcactcaaa
acggaacaagctctgcttgcataaggagatcaaataatagtttctttagtagattgaatt
ggttgacccacttaaacttcaaatacccagcattgaacgtgactatgccaaacaatgaac
>JQ767152
tgtgccttgggcaccatgcagtgccaaacggaacgatagtgaaaacaatcacgaatgacc
aaattgaagttactaatgctactgagctggttcagagttcctcaacaggtgaaatatgca
acagtcctcatcagatccttgatggagaaaactgcacactaatagatgctctattgggag
accctcagtgtgatggcttccaaaacaagaaatgggacctttttgttgaacgaagcaaag
cccacagcaactgttacccttatgatgtgccggattatgcctcccttaggtcactagttg
cctcatccggcacactggagtttaacaatgaaagcttcaattggactggagtcactcaaa
acggaacaagctctgcttgcataaggagatctaataatagtttctttagtagattgaatt
ggttgacccacttaaacttcaaatacccagcattgaacgtgactatgccaaacaatgaac
>JQ767153
tgtgccttgggcaccatgcagtaccaaacggaacgatagtgaaaacaatcacgaatgacc
aaattgaagttactaatgctactgagctggttcagagttcctcagcaggtgaaatatgcg
acagtcctcatcatatccttgatggagaaaactgcacactaatagatgctctattgggag
accctcagtgtgatggcttccaaaataagaaatgggacctttttgttgaacgaagcagag
cctacagcaactgttacccttatgatgtgccggattatgcctcccttaggtcactagttg
cctcatccggcacactggagtttaacaatgaaagcttcaattggactggagtcactcaaa
acggaacaagctctgcttgcataaggagatctaataatagtttctttagtagattgaatt
ggttgacccacttaaacttcaaatacccagcattgaacgtgactatgccaaacaatgaac
>JQ767154
tgtgccttgggcaccatgcagtaccaaacggaacgatagtgaaaacaatcacgaatgacc
aaattgaagttactaatgctactgagctggttcagagttcctcagcaggtgaaatatgcg
acagtcctcatcatatccttgatggagaaaactgcacactaatagatgctctattgggag
accctcagtgtgatggcttccaaaataagaaatgggacctttttgttgaacgaagcagag
cctacagcaactgttacccttatgatgtgccggattatgcctcccttaggtcactagttg
cctcatccggcacactggagtttaacaatgaaagcttcaattggactggagtcactcaaa
acggaacaagctctgcttgcataaggagatctaataatagtttctttagtagattgaatt
ggttgacccacttaaacttcaaatacccagcattgaacgtgactatgccaaacaatgaac
>JQ783061
tgtgcttggggcaccatgcagtaccaaacgggacattagtgaaaacaatcacggatgacc
aagttgaagtgactaatgctactgagctggtccagagttcctcaacaggtagaatatgca
acagtcctcatcaaatccttgatgggaaaaattgcacgctgatagatgctctattgggag
accctcattgtgatgaattccaaaacacggaatgggacctttttgttgaacgaagcacag
cctacagcaactgttacccttattatgtgccggattattcatcccttaggtcactagttg
cctcatccggcactctggaatttacccaagaaagctttgattggactggagttgcccaag
atggatcaagctatgcttgcaaaaggggatctgttaacagtttctttagtaggttgaatt
ggttgcataatttgaattacaaatatccagcgctgaacgtaactatgccaaacaatgaca
>JQ783064
tatgcctaggacaccatgcagtaccaaacggaacgttagtgaagacaatcacggatgacc
aaattgaagtgactaatgctactgagctggtccaaaattcctcaacaggtagaatatgca
acagtccacaccaaatccttgatgggaaaaattgcacactgatagatgctctattgggag
accctcattgtgatgatttccaaaacaaggaatgggacctttttgttgaacgaagcacag
cctacagcaactgttacccttattatgtaccggattatgactcccttaggtcactagtcg
cttcatccggcaccctggaattcacccaagaaagcttcaattggactggagttgctcaag
atggatcaagctatgcttgcagaaggaattctgttaacagtttctttagtagattaaatt
ggttgcataatctgaattacaaatatccagcgctgaacgtaaccatgccaaacaatgaca
>JQ783071
tgtgcctgggacaccatgcagtaccaaacggaacgttagtgaaaacaatcacggatgacc
aaattgaagtgactaatgctactgagctggtccagagttcctcaacaggtagaatatgca
gcagtcctcaccaaatccttgatgggaaaaattgcacactgatagatgctctattgggag
accctcattgtgatgacttccaaaacagggaatgggacctttttgttgaacgaagcacag
cctacagcaactgttacccctattatgtgccggattatgcctcccttagatcactagttg
cctcatccggcaccctggaatttacccaagaaagcttcaattggactggagttgctcaag
acggatcaagctatgcttgcaggagggaatctgataaaagtttcttcagtagattgaatt
ggttgtatcatttgaattacaaatatccagcgttgaacgtaactatgccaaacaatgaca
>JQ783072
tgtgcctgggacaccatgcagtaccaaacggaacgttagtgaaaacaatcacggatgacc
aaattgaagtgactaatgctactgagctggtccagagttcctcaacaggtagaatatgca
gcagtcctcaccaaatccttgatgggaaaaattgcacactgatagatgctctattgggag
accctcattgtgatgacttccaaaacagggaatgggacctttttgttgaacgaagcacag
cctacagcaactgttacccctattatgtgccggattatgcctcccttagatcactagttg
cctcatccggcaccctggaatttacccaagaaagcttcaattggactggagttgctcaag
acggatcaagctatgcttgcaggagggaatctgataaaagtttcttcagtagattgaatt
ggttgtatcatttgaattacaaatatccagcgttgaacgtaactatgccaaacaatgaca
>JQ783073
tgtgcctgggacaccatgcagtaccaaacggaacgttagtgaaaacaatcacggatgatc
aaattgaagtaactaatgccacggagctggttcagaattcctcaacaggtagaatatgca
acagtcctcaccaagtccttgatggagaaaattgcacactgatagatgctctattgggag
accctcattgtgatgacttccaaaacaaggaatgggacctttttgttgaacgaagcacag
cctacagcaactgttacccttattatgtgccggattatgtctcccttaggtcactagttg
cctcatccggcaacctaaaatttaaccaagaaagcttcgattggactggagttgctcaag
gtggatcaagctatgcttgcaggaggaaatctgttaacagtttttttagtaaattgaatt
ggttgtatcatttgaataacaaatacccagcgctgaacgtaactatgccaaacaatgaca
>JQ783074
tgtgcttggggcaccatgcagtaccaaacgggacgttagtgaaaacaatcacggatgacc
aagttgaagtgactaatgctactgagctggtccagagttcctcaacaggtagaatatgca
acagtcctcatcaaatccttgatgggaaaaattgcacgctgatagatgctctattgggag
accctcattgtgatgaattccaaaacacggaatgggacctttttgttgaacgaagcacag
cctacagcaactgttacccttattatgtgccggattattcatcccttaggtcactagttg
cctcatccggcactctggaatttacccaagaaagctttgattggactggagttgcccaag
atggatcaagctatgcttgcaaaaggggatctgttaacagtttctttagtaggttgaatt
ggttgcataatttgaattacaaatatccagcgctgaacgtaactatgccaaacaatgaca
>JQ783075
tatgcctaggacaccatgcagtaccaaacggaacgttagtgaagacaatcacggatgacc
aaattgaagtgactaatgccactgagctggtccaaaattcctcaacaggtagaatatgca
acagtccacaccaaatccttgatgggaaaaattgcacactgatagatgctctattgggag
accctcattgtgatgacttccaaaacaaggaatgggacctttttgttgaacgaagcacag
catacagcaactgttacccttattatgtaccggattatgcatcccttaggtcactagttg
cttcatccggcaccctggaattcacccaagaaagcttcaattggactggagttgctcaag
atggatcaagctatgcttgtagaaggaattctgttaacagtttctttagtagattaaatt
ggttgcataatctgaattacaaatatccagcgctgaacgtaaccatgccaaacaatgaca
>JQ783076
tatgcctaggacaccatgcagtaccaaacggaacattagtgaagacaatcacggatgacc
aaattgaagtgactaatgctactgagctggtccaaaattcctcaacaggtagaatatgca
acagtccacaccaaatccttgatgggaaaaattgcacactgatagatgctctattgggag
accctcattgtgatgacttccaaaacaaggaatgggacctttttgttgaacgaagcacag
cctacagcaactgttacccttattatgtaccggattatgcctcccttaggtcactagttg
cttcatccggcaccctggaattcacccaagaaagcttcaattggactggagttgctcaag
atggatcaagctatgcttgcagaaggaactctgttaacagtttctttagcagattaaatt
ggttgcataatctgaattacaaatatccagcgctgaacgtaaccatgccaaacaatgaca
>JQ783077
tatgcctaggacaccatgcagtaccaaacggaacgttagtgaagacaatcacggatgacc
aaattgaagtgactaatgctactgagctggtccaaatttcctcaacaggtagaatatgca
acagtccacaccaaatccttgatgggaaaaattgcacactgatagatgctctattgggag
accctcattgtgatgacttccaaaacaaggaatgggacctttttgttgaacgaagcacag
cctacagcaactgttacccttattacgtaccggattatgcctcccttaggtcactagttg
cttcatccggcaccctggaattcacccaagaaagcttcaattggactggagttgctcaag
atggatcaagctatgcttgcagaaggaattctgttaacagtttctttagtagattaaatt
ggctgcataatctgaattacaaatatccagcgctgaacgtaaccatgccaaacaatgaca
>JQ783078
tgtgcctgggacaccatgcagtaccaaacggaacgttagtgaaaacaatcacggatgacc
aaattgaggtgactaatgctactgagctggttcagagttcctcaacaggtagaatatgca
atagtcctcaccaaatccttgatgggaaaaattgcacactgatagatgctctattgggag
accctcattgtgatgatttccaaaacaaggaatgggaccttttcgttgaacgaagcacag
cctacagcaactgttacccttattatgtgccggatcatgcctcccttaggtcaatagttg
cctcatccggctccctggaatttacccaagaaagcttcaattggactggagtttctcaag
atggatcaagctatacttgcagaaggaaatctgacaaaagtttctttagtagattgaatt
ggttgtataatttgaattacaaatatccagcgctgaacgttactatgccaaataatgaca
>JQ922327
tgtgcttgggacaccatgcagtaccaaacggaacgttagtgaaaacaatcacgaatgacc
aaattgaggtgactaatgctactgagctggttcagagttcctcaacaggtagaatatgca
atagtcctcaccaaatccttgatgggaaaaattgcacactgatagatgctctattgggag
accctcattgtgatgatttccaaaacaaggaatgggaccttttcgttgaacgaagcacag
cctacagcagctgttacccttattatgtgcccgatcatgcctcccttaggtcactagttg
cctcatccggctccctggaatttacccaagaaagcttcaattggactggagtttctcaag
atggatcaagctatacttgcagaaggaaatctgacaacagtttctttagtagattgaatt
ggttgtataatttgaattacaaatatccagcgctgaacgttactatgccaaataatgaca
>JQ988045
tgtgccttgggcaccatgcagtaccaaacggaacgatagtgaaaacaatcacgaatgacc
aaattgaagttactaatgctactgagctgattcagagttcttcaacaggtgaaatatgcg
acagtcctcatcagatccttgatggaaaaaactgcacactaatagatgctctattgggag
accctcagtgtgatggcttccaaaataagaaatgggacctttttgttgaacgcagcaaag
cctacagcaactgttacccttatgatgtgccggattatgcctcccttaggtcactagttg
cctcatccggcacactggagtttaacaatgaaagcttcaattggactggagtcactcaaa
acggaacaagctctgcttgcataaggagatctaaaaacagtttctttagtagattgaatt
ggttgacccacttaaacttcaaatactcatcattgaacgtgactatgccraacaatgaac
>JX042552
tgtgcctgggacaccatgcagtaccaaacggaacgttagtgaaaacaatcacggatgacc
aaattgaggtgactaatgctactgagctggttcagagttcctcaacaggtagaatatgca
atagtcctcaccaaatccttgatgggaaaaattgcacactgatagatgctctattgggag
accctcattgtgatgatttccaaaacaaggaatgggaccttttcgttgaacgaagcacag
cctacagcaactgttacccttattatgtgccggatcatgcctcccttaggtcactagttg
cctcatccggctccatggaatttacccaagaaagcttcaattggactggagtttctcaag
atggatcaagctatacttgcagaaggaaatctgacaacagtttctttagtagattgaatt
ggttgtataatttgaattacaaatatccagcgctgaacgttactatgccaaataatgaca
>JX090162
tgtgccttgggcaccatgcagtgccaaacggaacgatagtgaaaacaatcacgaatgacc
aaattgaagttactaatgctactgagctggttcagagttcctcaacaggtgaaatatgca
acagtcctcatcagatccttgatggagaaaactgcacactaatagatgctctattgggag
accctcagtgtgatggcttccaaaacaagaaatgggacctttttgttgaacgaagcaaag
cccacagcaactgttacccttatgatgtgccggattatgcctcccttaggtcactagttg
cctcatccggcacactggagtttaacaatgaaagcttcaattggactggagtcactcaaa
acggaacaagctctgcttgcataaggagatctaataatagtttctttagtagattgaatt
ggttgacccacttaaacttcaaatacccagcattgaacgtaactatgccaaacaatgaac
>JX092272
tgtgcctgggacaccatgcagtaccaaacggaacgttagtgaaaacaatcacagatgacc
aaattgaagtgactaatgctactgagctggttcagagttcctcaacaggtagaatatgca
acagtcctcaccaaatccttgatgggaagaactgcacactgatagatgctctattgggag
accctaattgtgatgacttccaaaacaagaaatgggacctttttgttgaacgaagcacag
cccacagcaactgttacccttattatgtgccggattatgcctcccttaggtcgctagttg
cctcgtccggcaccctggaatttacccaagaaagcttcaattggactggagttgctcaag
atggatcaagctatgcttgcagaaggaaatctgataacagcttctttagtagattgaatt
ggttgcataatttaaattacaaatatccagcactgaacgtaactatgccaaacaatgaca
>JX092297
tgtgcctgggacaccatgcagtgccaaacggaacattagtgaaaacaatcacggatgacc
aaattgaagtgactaatgctactgagctggtccagagttcctcaacaggcagaatatgca
acagtcctcaccaaatccttgatgggaaaaattgcacactgatagatgctctattggggg
accctcattgtgatgacctccaaaacaaggaatgggacctttttgttgaacgaagcacag
cctacagcaactgttacccttattatgtgccagattatgccacccttaggtcactagttg
cctcatctggcaacctggaatttacccaagaaagcttcaattggactggagttgctcaag
acggatcaagctatgcctgcagaaggggatctgttaacagtttctttagtagattgaatt
ggttgtataacttgaattacaagtatccagagcagaacgtaactatgccaaacaatgaca
>JX092298
tgtgcctgggacaccatgcagtgccaaacggaacattagtgaaaacaatcacggatgacc
aaattgaagtgactaatgctactgagctggtccagagttcctcaacaggcagaatatgca
acagtcctcaccaaatccttgatgggaaaaattgcacactgatagatgctctattggggg
accctcattgtgatgacctccaaaacaaggaatgggacctttttgttgaacgaagcacag
cctacagcaactgttacccttattatgtgccagattatgccacccttaggtcactagttg
cctcatctggcaacctggaatttacccaagaaagcttcaattggactggagttgctcaag
acggatcaagctatgcctgcagaaggggatctgttaacagtttctttagtagattgaatt
ggttgtataacttgaattacaagtatccagagcagaacgtaactatgccaaacaatgaca
>JX092300
tgtgcctgggacaccatgcagtgccaaacggaacattagtgaaaacaatcacggatgacc
aaattgaagtgactaatgctactgagctggtccagagttcctcaacaggcagaatatgca
acagtcctcaccaaatccttgatgggaaaaattgcacactgatagatgctctattggggg
accctcattgtgatgacctccaaaacaaggaatgggacctttttgttgaacgaagcacag
cctacagcaactgttacccttattatgtgccagattatgccacccttaggtcactagttg
cctcatctggcaacctggaatttacccaagaaagcttcaattggactggagttgctcaag
acggatcaagctatgcctgcagaaggggatctgttaacagtttctttagtagattgaatt
ggttgtataacttgaattacaagtatccagagcagaacgtaactatgccaaacaatgaca
>JX092307
tgtgcctgggacaccatgcagtaccaaacggaacgttagtgaaaacaatcacggatgacc
aaattgaggtgactaatgctactgagctggttcagagttcctcaacaggtagaatatgca
atagtcctcaccaaatccttgatgggaaaaattgcacactgatagatgctctattgggag
accctcattgtgatgatttccaaaacaaggaatgggaccttttcgttgaacgaagcacag
cctacagcaactgttacccttattatgtgccggattatgcctctcttaggtcaatagttg
cctcatccggcactctggaatttacccaagaaagcttcaattggactggtgtttctcaag
atggatcaagctatacttgcagaaggaaatctaacaacagtttctttagtagattgaatt
ggttgcataatttgaattacaaatatccagcgctgaacgttactatgccaaataatgaca
>JX092308
tgtgcctgggacaccatgcagtaccaaacggaacgttagtgaaaacaatcacggatgacc
aaattgaggtgactaatgctactgagctggtgcagagttcctcaacaggtagaatatgca
atagtcctcaccaaatccttgatgggaaaaattgcacactgatagatgctctattgggag
accctcattgtgatgatttccaaaacaaggaatgggaccttttcgttgaacgaagcacag
cctacagcaactgttacccttattatgtgccggattatgcctctcttaggtcaatagttg
cctcatccggcactctggaatttacccaagaaagcttcaattggactggtgtttctcaag
atggatcaagctatacttgcagaaggaaatctgacaacagtttctttagtagattgaatt
ggttgcataatttgaattacaaatatccagcgctgaacgttgctatgccaaataatgaca
>JX092311
tgtgcctgggacaccatgcagtgccaaacggaacattagtgaaaacaatcacggatgacc
aaattgaagtgactaatgctactgagctggtccagagttcctcaacaggtagaatatgca
acagtcctcaccaaatccttgatgggaaaaattgcacactgatagatgctctattggggg
accctcattgtgatgacttccaaaacaaggaatgggacctttttgttgaacgaagcacag
cctacagcaactgttacccttattatgtgccagattatgccacccttaggtcactagttg
cctcatctggcaacctggaatttacccaagaaagcttcaattggactggagttgctcaag
acgggtcaagctatgcctgcagaaggggatctgttaacagtttctttagtagattgaatt
ggttgtataacttgaattacaagtatccagagcagaacgtaactatgccaaacaatgaca
>JX092316
tgtgcctgggacaccatgcagtgccaaacggaacattagtgaaaacaatcacggatgacc
aaattgaagtgactaatgctactgagctggtccagagttcctcaacaggcagaatatgca
acagtcctcaccaaatccttgatgggaaaaattgcacactgatagatgctctattggggg
accctcattgtgatgacctccaaaacaaggaatgggacctttttgttgaacgaagcacag
cctacagcaactgttacccttattatgtgccagattatgccacccttaggtcacwagttg
cctcatctggcaacctggaatttacccaagaaagcttcaattggactggagttgctcaag
acggatcaagctatgcctgcagaaggggatctgttaacagtttctttagtagattgaatt
ggttgtataacttgaattacaagtatccagagcagaacgtaactatgccaaacaatgaca
>JX092415
tgtgcctgggacaccatgcagtaccaaacggaacgttagtgaaaacaatcacggatgacc
aaattgaagtgactaatgctactgagctggttcagagttcctcaacaggtagaatatgca
acagtcctcatcaaatccttgatgggaaaaattgcacactgatagatgctctattgggag
accctcattgtgatgacttccaaaacaaggaatgggacctttttgttgaacgaagcacag
cctacagcaactgttacccttattatgtgccggattatgcatcccttaggtcactagttg
cctcatccggcaccctagaatttacccaagaaaacttcaattggactggagttgctcaag
atggatcaagctatgcttgcagaaggaattctgttaatagtttctttagtagattgaatt
ggttgtataaattggattacaaatatccagcgttgaacgtaaccatgccaaacaataaca
>JX092416
tgtgcttgggacaccatgcagtaccaaacgggacgttagtgaaaacaatcacggatgacc
aagttgaagtgactaatgctactgagctggtccagagttcctcaacaggtagaatatgca
acagccctcatcaaatccttgatgggaaaaattgcacactgatagatgctctattgggag
accctcattgtgatgaattccaaaacacggaatgggacctttttgttgaacgaagcacag
cctacagcaactgttacccttattatgtgccggattattcatcccttaggtcactagttg
cctcatccggcactctggaatttacccaagaaagctttgattggactggagttgcccaag
atggatcaagctatgcttgcaaaaggggatctgttaacagtttctttagtaggttgaatt
ggttgcataatttgaattacaaatatccagcgctgaacgtaactatgccaaacaatgaca
>JX092417
tgtgcttgggacaccatgcagtaccaaacgggacgttagtgaaaacaatcacggatgacc
aagttgaagtgactaatgctactgagctggtccagagttcctcaacaggtagaatatgca
acagccctcatcaaatccttgatgggaaaaattgcacactgatagatgctctattgggag
accctcattgtgatgaattccaaaacacggaatgggacctttttgttgaacgaagcacag
cctacagcaactgttacccttattatgtgccggattattcatcccttaggtcactagttg
cctcatccggcactctggaatttacccaagaaagctttgattggactggagttgcccaag
atggatcaagctatgcttgcaaaaggggatctgttaacagtttctttagtaggttgaatt
ggttgcataatttgaattacaaatatccagcgctgaacgtaactatgccaaacaatgaca
>JX092444
tgtgcttggggcaccatgcagtaccaaacgggacattagtgaaaacaatcacggatgacc
aagttgaagtgactaatgctactgagctggtccagagttcctcaacaggtagaatatgca
gcagtcctcatcaaatccttgatgggaaaaattgcacgctgatagatgctctattgggag
accctcattgtgatgaattccaaaacatggaatgggacctttttgttgaacgaagcacag
cctacagcaactgttacccttattatgtgccggattattcatcccttaggtcactagttg
cctcatccggcactctggaatttacccaagaaagctttgattggactggagttgcccaag
atggatcaagctatgcttgcaaaaggggatctgttaacagtttctttagtaggttgaatt
ggttgcataatttgaattacaaatatccagcgctgaacgtaactatgccaaacaatgaca
>JX092535
tgtgcctgggacaccatgcagtaccaaacggaacattagtgaaaacaatcacagatgacc
aaattgaagtgactaatgctactgagctggttcagagctcctcaacaggtggaatatgca
acagtcctcaccaaatccttgatgggaaaaattgcacactgatagatgctctattaggag
atccacattgtgatgacttccaaaacaaggaatgggacctttttgttgaacgaagcacag
cctacagcaactgttacccttattatgtgccggattatgcctcccttaggtcactagttg
cctcatccggcaccctggaatttacccaagagagcttcaattggactggggttgctcaag
atggatcaagccgttcttgcagaaggggatctggtaatagtttctttagtagattgaatt
ggttgtatcatttgggtcacaaatatccagcgctgaatgtaactatgccaaacaatgaca
>JX092536
tgtgcctgggacaccatgcagtaccaaacggaacattagtgaaaacaatcacagatgacc
aaattgaagtgactaatgctactgagctggttcagagctcctcaacaggtggaatatgca
acagtcctcaccaaatccttgatgggaaaaattgcacactgatagatgctctattaggag
atccacattgtgatgacttccaaaacaaggaatgggacctttttgttgaacgaagcacag
cctacagcaactgttacccttattatgtgccggattatgcctcccttaggtcactagttg
cctcatccggcaccctggaatttacccaagagagcttcaattggactggggttgctcaag
atggatcaagccgttcttgcagaaggggatctggtaatagtttctttagtagattgaatt
ggttgtatcatttgggtcacaaatatccagcgctgaatgtaactatgccaaacaatgaca
>JX092537
tgtgcctgggacaccatgcagtgccaaacggaacattagtgaaaacaatcacggatgacc
aaattgaagtgactaatgctactgagctggtccagagttcctcaacaggcagaatatgca
acagtcctcaccaaatccttgatgggaaaaattgcacactgatagatgctctattggggg
accctcattgtgatgacctccaaaacaaggaatgggacctttttgttgaacgaagcacag
cctacagcaactgttacccttattatgtgccagattatgccacccttaggtcactagttg
cctcatctggcaacctggaatttacccaagaaagcttcaattggactggagttgctcaag
acggatcaagctatgcctgcagaaggggatctgttaacagtttctttagtagattgaatt
ggttgtataacttgaattacaagtatccagagcagaacgtaactatgccaaacaatgaca
>JX092538
tgtgcctgggacaccatgcagtgccaaacggaacattagtgaaaacaatcacggatgacc
aaattgaagtgactaatgctactgagctggtccagagttcctcaacaggcagaatatgca
acagtcctcaccaaatccttgatgggaaaaattgcacactgatagatgctctattggggg
accctcattgtgatgacctccaaaacaaggaatgggacctttttgttgaacgaagcacag
cctacagcaactgttacccttattatgtgccagattatgccacccttaggtcactagttg
cctcatctggcaacctggaatttacccaagaaagcttcaattggactggagttgctcaag
acggatcaagctatgcctgcagaaggggatctgttaacagtttctttagtagattgaatt
ggttgtataacttgaattacaagtatccagagcagaacgtaactatgccaaacaatgaca
>JX092542
tgtgcctgggacaccatgcagtaccaaatggaacgttagtaaaaacaatcacggatgacc
aaattgaggtaactaatgctactgagctggttcagagttcctcaacaggtagaatatgca
atagtcctcaccaaatccttgatgggaaaaattgcacactgatagatgctctattgggag
accctcattgtgatgatttccaaaacaaggaatgggaccttttcgttgaacgaagcacag
cctacagcaactgttacccttattatgtgccggattatgcctcccttaggtcactagttg
cctcatccggcaccctggaatttacccaagaaagcttcaattggactggagtttctcaag
atgggtcaagctatacttgcagaaggaaatctgacaacagtttctttagtagattgaatt
ggttgcataatttgaattacaaatatccagcgctgagcgttactatgccaaataatgaca
>JX092544
tgtgcctgggacaccatgcagtaccaaacggaacgttagtgaaaacaatcacggatgacc
aaattgaagtgactaatgctactgagctggtccatagttcctcaacaggtagaatctgca
acagtcctcaccaaatccttgatgggaaaaattgcacactgatagatgctctactgggag
accctcattgtgatgacttccaaaacaaggaatgggacctttttgttgaacgaagcacag
cctacagcaactgttatccttattatgtaccggattatgcctcccttaggtcactagttg
cctcatccggcaccctggaatttacccaagaaagcttcaattggactggagttgctcaag
acggatcaagctatgcttgcagaaggaaatctggtaacggtttctttagtagattgaatt
ggttgtatcatttgaattacaaatatccagcgctgaacgtaactatgccaaacaatgaca
>JX092545
tgtgcctgggacaccatgcagtaccaaacggaacgttagtgaaaacaatcacggatgacc
aaattgaagtgactaatgctactgagctggtccatagttcctcaacaggtagaatctgca
acagtcctcaccaaatccttgatgggaaaaattgcacactgatagatgctctactgggag
accctcattgtgatgacttccaaaacaaggaatgggacctttttgttgaacgaagcacag
cctacagcaactgttatccttattatgtaccggattatgcctcccttaggtcactagttg
cctcatccggcaccctggaatttacccaagaaagcttcaattggactggagttgctcaag
acggatcaagctatgcttgcagaaggaaatctggtaacggtttctttagtagattgaatt
ggttgtatcatttgaattacaaatatccagcgctgaacgtaactatgccaaacaatgaca
>JX092549
tgtgcctgggacaccatgcagtgccaaacggaacattagtgaaaacaatcacggatgacc
aaattgaagtgactaatgctactgagctggtccagagttcctcgacaggcagaatatgca
acagtcctcaccaaatccttgatgggaaaaattgcacactgatagatgctctattggggg
accctcattgtgatgacctccaaaacaaggaatgggacctttttgttgaacgaagcacag
cctacagcaactgttacccttattatgtgccagattatgccacccttaggtcactagttg
cctcatctggcaacctggaatttacccaagaaagcttcaattggactggagttgctcaag
acggatcaagctatgcctgcagaaggggatctgttaacagtttctttagtagattgaatt
ggttgtataacttgaattacaagtatccagagcagaacgtaactatgccaaacaatgaca
>JX092552
tgtgcctggggcaccacgcagtaccaaacggaacgttagtgaaaacaataacggatgacc
aaattgaagtgactaatgctactgagctggtccagagtacctcaaaaggtgaaatatgca
acagtcctcaccaaatccttgatgggaaaaattgtacactgatagatgctctattgggag
accctcattgtgatgacttccaaaacaagaaatgggacctttttgttgaacgaagcacag
cttacagcaactgttacccttattatgtgccggattatgcctcccttaggtcactagttg
cctcatccggcaccctggaatttactcaagaaagcttcaattggactggggttgctcaag
acggatcaagctattcttgcagaagggaatctgaaaacagtttctttagtagattgaatt
ggttatataatttgaattacaaatatccagcgctgaacgtaactatgccaaacaatgaca
>JX293374
tgtgcctgggacaccatgcagtaccaaatggaacgctagtgaaaacaatcacggatgacc
aagttgaggtgactaatgctactgagctggttcagaattcctctgcaggtagaatatgcg
acaatcctcaccgaatccttgatgggaaaaactgtaccctgatagatgctctattgggag
acccccattgtgacagcttcaaaaataaagaatgggacctttttgttgaacgcagcgaag
cttacagcgactgctacccttatgatgttccggattatgcttcccttaggtcactagttg
cctcatccggcactctggaatttaccaatgaaagcttcaattggactggagtcgctcagg
atggaacaagcaattcctgcaaacggggatctgttaagagcttctttagtagattgaatt
ggttgcataaattagaatacaaatatccagcattgaacgtaactatgccaaacaatgaca
>JX293392
tgtgcctgggacaccatgcagtaccaaatggaacgctagtgaaaacaatcacggatgacc
aagttgaggtgactaatgctactgagctggttcagaattcctctgcaggtagaatatgcg
acaatcctcaccgaatccttgatgggaaaaactgtaccctgatagatgctctattgggag
acccccattgtgacagcttcaaaaataaagaatgggacctttttgttgaacgcagcgaag
cttacagcgactgctacccttatgatgttccggattatgcttcccttaggtcactagttg
cctcatccggcaccctggaatttaccaatgaaagcttcaattggactggagtcgctcagg
atggaacaagcaattcctgcaaacggggatctgttaagagcttctttagtagattgaatt
ggttgcataaattagaatacaaatatccagcattgaacgtaactatgccaaacaatgaca
>JX293404
tgtgcctgggacaccatgcagtaccaaatggaacgctagtgaaaacaatcacggatgacc
aagttgaggtgactaatgctactgagctggttcagaattcctctgcaggtagaatatgcg
acaatcctcaccgaatccttgatgggaaaaactgtaccctgatagatgctctattgggag
acccccattgtgacagcttcaaaaataaagaatgggacctttttgttgaacgcagcgaag
cttacagcgactgctacccttatgatgttccggattatgcttcccttaggtcactagttg
cctcatccggcactctggaatttaccaatgaaagcttcaattggactggagtcgctcagg
atggaacaagcaattcctgcaaacggggatctgttaagagcttctttagtagattgaatt
ggttgcataaattagaatacaaatatccagcattgaacgtaactatgccaaacaatgaca
>JX437719
tgtgccttgggcaccatgcagtgccaaacggaacgatagtgaaaacaatcacgaatgacc
aaattgaagttactaatgctactgagctggttcagagttcctcaacaggtgaaatatgca
acagtccccatcagatccttgatggagaaaactgcacactaatagatgctctattgggag
accctcagtgtgatggcttccaaaacaagaaatgggacctttttgttgaacgaagcaaag
cccacagcaactgttacccttatgatgtgccggattatgcctcccttaggtcactagttg
cctcatccggcacactggagtttaacaatgaaagcttcaattggactggagtcactcaaa
acggaacaagctctgcttgcataaggagatctaataatagtttctttagtagattgaatt
ggttgacccacttaaacttcaaatacccagcattgaacgtgactatgccaaacaatgaac
>JX437720
tgtgccttgggcaccatgcagtaccaaacggaacgatagtgaaaacaatcacgaatgacc
aaattgaagttactaatgctactgagctggttcagagttcctcaacaggtgaaatatgcg
acagtcctcatcagatccttgatggagtaaactgcacactaatagatgctctattgggag
accctcagtgtgatggcttccaaaataagaagtgggacctttttgttgaacgaagcaaag
cctacagcaactgttacccttatgatgtgccggattatgcctcccttaggtcactagttg
cctcatccggcacactggagtttaacaatgaaagcttcaattggactggagtcactcaaa
acggaacaagctctgcttgcataaggagatctaatagtagtttctttagtagattgaatt
ggttgacccacttaaacttcaaatacccagcattgaacgtgactatgccaaacaatgaac
>JX437721
tgtgccttgggcaccatgcagtaccaaacggaacgatagtgaaaacaatcacgaatgacc
aaattgaagttactaatgctactgagctggttcagagctcctcaacaggtgaaatatgcg
acagtcctcatcagatccttgatggagtaaactgcacactaatagatgctctattgggag
accctcagtgtgatggcttccaaaataagaagtgggacctttttgttgaacgaagcaaag
cctacagcaactgttacccttatgatgtgccggattatgcctcccttaggtcactagttg
cctcatccggcacactggagtttaacaatgaaagcttcaattggactggagtcactcaaa
acggaacaagctctgcttgcataaggagatctaatagtagtttctttagtagattgaatt
ggttgacccacttaaacttcaaatacccagcattgaacgtgactatgccaaacaatgaac
>JX437722
tgtgccttgggcaccatgcagtaccaaacggaacgatagtgaaaacaatcacgaatgacc
aaattgaagttactaatgctactgagctggttcagagttcctcaacaggtgaaatatgcg
acagtcctcatcagatccttgatggagtaaactgcacactaatagatgctctattgggag
accctcagtgtgatggcttccaaaataagaagtgggacctttttgttgaacgaagcaaag
cctacagcaactgttacccttatgatgtgccggattatgcctcccttaggtcactagttg
cctcatccggcacactggagtttaacaatgaaagcttcaattggactggagtcactcaaa
acggaacaagctctgcttgcataaggagatctaatagtagtttctttagtagattgaatt
ggttgacccacttaaacttcaaatacccagcattgaacgtgactatgccaaacaatgaac
>JX437837
tgtgccttgggcaccatgcagtgccaaacggaacgatagtgaaaacaatcacgaatgacc
aaattgaagttactaatgctactgagctggttcagagttcctcaaaaggtgaaatatgca
acagtcctcatcagatccttgatggagaaaactgcacactaatagatgctctattgggag
accctcagtgtgatggcttccaaaacaagaaatgggacctttttgttgaacgaagcaaag
cccacagcaactgttacccttatgatgtgccggattatgcctcccttaggtcactagttg
cctcatccggcacactggagtttaacaatgaaagcttcaattggactggagtcactcaaa
acggaacaagctctgcttgcataaggagatctaataatagtttctttagtagattgaatt
ggttgacccacttaaacttcaaatacccagcattgaacgtgactatgccaaacaatgaac
>JX437838
tgtgccttgggcaccatgcagtaccaaacggaacgatagtgaaaacaatcacgaatgacc
aaattgaagttactaatgctactgagctggttcagagttcctcaacaggtgaaatatgcg
acagtcctcatcagatccttgatggagtaaactgcacactaatagatgctctattgggag
accctcagtgtgatggcttccaaaataagaagtgggacctttttgttgaacgaagcaaag
cctacagcaactgttacccttatgatgtgccggattatgcctcccttaggtcactagttg
cctcatccggcacactggagtttaacaatgaaagcttcaattggactggagtcactcaaa
acggaacaagctctgcttgcataaggagatctaatagtagtttctttagtagattgaatt
ggttgacccacttaaacttcaaatacccagcattgaacgtgactatgccaaacaatgaac
>JX437839
tgtgccttgggcaccatgcagtaccaaacggaacgatagtgaaaacaatcacgaatgacc
aaattgaagttactaatgctactgagctggttcagagttcctcaacaggtgaaatatgcg
acagtcctcatcagatccttgatggagaaaactgcacactaatagatgctctattgggag
accctcagtgtgatggcttccaaaataagaagtgggacctttttgttgaacgaagcaaag
cctacagcaactgttacccttatgatgtgccggattatgcctcccttaggtcactagttg
cctcatccggcacactggagtttaacaatgaaagcttcaattggactggagtcactcaaa
acggaacaagctctgcttgcataaggagatctaatagtagtttctttagtagattgaatt
ggttgacccacttaaacttcaaatacccagcattgaacgtgactatgccaaacaatgaac
>JX437840
tgtgccttgggcaccatgcagtaccaaacggaacgatagtgaaaacaatcacgaatgacc
aaattgaagttactaatgctactgagctggttcagagttcctcaacaggtgaaatatgcg
acagtcctcatcagatccttgatggagtaaactgcacactaatagatgctctattgggag
accctcagtgtgatggcttccaaaataagaagtgggacctttttgttgaacgaagcaaag
cctacagcaactgttacccttatgatgtgccggattatgcctcccttaggtcactagttg
cctcatccggcacactggagtttaacaatgaaagcttcaattggactggagtcactcaaa
acggaacaagctctgcttgcataaggagatctaatagtagtttctttagtagattgaatt
ggttgacccacttaaacttcaaatacccagcattgaacgtgactatgccaaacaatgaac
>JX437841
tgtgccttgggcaccatgcagtaccaaacggaacgatagtgaaaacaatcacgaatgacc
gaattgaagttactaatgctactgagctggttcagaattccccaataggtgaaatatgcg
acagtcctcatcagatccttgatggagaaaactgcacactaatagatgctctattgggag
accctcagtgtgatggcttccaaaataagaaatgggacctttttgttgaacgaagcaaag
cctacagcaactgttacccttatgatgtgccggattatgcctcccttaggtcactagttg
catcatccggcacactggagtttaacaatgaaagcttcaattggactggagtcactcaaa
acggaacaagttctgcttgcataaggagatctaataatagtttctttagtagattaaatt
ggttgacccacttaaacttcaaatacccagcattgaacgtgactatgccaaacaatgaac
>JX437842
tgtgccttgggcaccatgcagtaccaaacggaacgatagtgaaaacaatcacgaatgacc
aaattgaagttactaatgctactgagctggttcagagttcctcaacaggtgaaatatgcg
acagtcctcatcagatccttgatggagtaaactgcacactaatagatgctctattgggag
accctcagtgtgatggcttccaaaataagaagtgggacctttttgttgaacgaagcaaag
cctacagcaactgttacccttatgatgtgccggattatgcctcccttaggtcactagttg
cctcatccggcacactggagtttaacaatgaaagcttcaattggactggagtcactcaaa
acggaacaagctctgcttgcataaggagatctaatagtagtttctttagtagattgaatt
ggttgacccacttaaacttcaaatacccagcattgaacgtgactatgccaaacaatgaac
>JX518887
tgtgccttgggcaccatgcagtgccaaacggaacgatagtgaaaacaatcacgaatgacc
aaattgaagttactaatgctactgagctggttcagagttcctcaacaggtgaaatatgca
acagtcctcatcagatccttgatggagaaaactgcacactaatagatgctctattgggag
accctcagtgtgatggcttccaaaacaagaaatgggacctttttgttgaacgaagcaaag
cccacagcaactgttacccttatgatgtgccggattatgcctcccttaggtcactagttg
cctcatccggcacactggagtttaacaatgaaagcttcaattggactggagtcactcaaa
acggaacaagctctgcttgcataaggagatctaataatagtttctttagtagattgaatt
ggttgacccacttaaacttcaaatacccagcattgaacgtgactatgccaaacaatgaac
>JX657740
tgtgcttggggcaccatgcagtaccaaacgggacgttagtgaaaacaatcacggatgacc
aagttgaagtgactaatgctactgagctggtccagagttcctcaacaggtagaatatgca
acagtcctcatcaaatccttgatgggaaaaattgcacgctgatagatgctctattgggag
accctcattgtgatgaattccaaaacacggaatgggacctttttgttgaacgaagcacag
cctacagcaactgttacccttattatgtgccggattattcatcccttaggtcactagttg
cctcatccggcactctggaatttacccaagaaagctttgattggactggagttgcccaaa
atggatcaagctatgcttgcaaaaggggatctgttaacagtttctttagtaggttgaatt
ggttgcataatttgaattacaaatatccagcgctgaacgtaactatgccaaacaatgaca
>JX657765
tgtgcttgggacaccatgcagtaccaaacgggacgttagtgaaaacaatcacggatgacc
aagttgaagtgactaatgctactgagctggtccagagttcctcaacaggtagaatatgca
acagtcctcatcaaatccttgatgggaaaaattgcacactgatagatgctctattgggag
accctcattgtgatgaattccaaaacacggaatgggacctttttgttgaacgaagcacag
cctacagcaactgttacccttattatgtgccggattattcatcccttagatcactagttg
cctcatccggcaccctggaatttacccaagaaagctttgattggactggagttgcccaag
atggatcaagctatgcttgcaaaaggggatctgttaacagtttctttagtaggttgaatt
ggttgcataatttgaattacaaatatccagcgctgaacgtaactatgccaaacaataaca
>JX657768
tgtgcttgggacaccatgcagtaccaaacgggacgttagtgaaaacaatcacggatgacc
aagttgaagtgactaatgctactgagctggtccagagttcctcaacaggtagaatatgca
acagtcctcatcaaatccttgatgggaaaaattgcacactgatagatgctctattgggag
accctcattgtgatgaattccaaaacacggaatgggacctttttgttgaacgaagcacag
cctacagcaactgttacccttattatgtgccggattattcatcccttagatcactagttg
cctcatccggcaccctggaatttacccaagaaagctttgattggactggagttgcccaag
atggatcaagctatgcttgcaaaaggggatctgttaacagtttctttagtaggttgaatt
ggttgcataatttgaattacaaatatccagcgctgaacgtaactatgccaaacaataaca
>JX679214
tgtgccttggacaccatgcagtgccaaatggaacgatagtgaaaacaatcacgaatgacc
aaattgaagttactaatgctactgagctggttcagagttcctcaacaggtgaaatatgca
acagtcctcatcagatccttgatggagaaaactgcacactaatagatgctctattgggag
accctcagtgtgatggcttccaaaacaagaaatgggacctttttgttgaacgaagcaaag
cccacagcaactgttacccttatgatgtgccggattatgcctcccttaggtcactagttg
cctcatccggcacactggagtttaacaatgaaagcttcaattggactggagtcactcaaa
acggaacaagctctgcttgcatgaggagatctaataatagtttctttagtagattgaatt
ggttgacccacttaaacttcaaatacccagcattgaacgtgactatgcctaacaatgaac
>KC306165
tgtgccttgggcaccatgcagtaccaaacggaacgatagtgaaaacaatcacgaatgacc
aaattgaagttactaatgctactgagctggttcagaattcctcaataggtgaaatatgcg
acagtcctcatcagatccttgatggagaaaactgcacactaatagatgctctattgggag
accctcagtgtgatggcttccaaaataagaaatgggacctttttgttgaacgaagcaaag
cctacagcaactgttacccttatgatgtgccggattatgcctcccttaggtcactagttg
cctcatccggcacactggagtttaacaatgaaagcttcaattggactggagtcactcaaa
acggaacaagttctgcttgcataaggagatctaataatagtttctttagtagattaaatt
ggttgacccaattaaacttcaaatacccagcattgaacgtgactatgccaaacaatgaac
>KC342646
tgtgccttgggcaccatgcagtaccaaacggaacgatagtgaaaacaatcacgaatgacc
aaattgaagttactaatgctactgagctggttcagaattcctcaataggtgaaatatgcg
acagtcctcatcagatccttgatggagaaaactgcacactaatagatgctctattgggag
accctcagtgtgatggcttccaaaataagaaatgggacctttttgttgaacgaagcaaag
cctacagcaactgttacccttatgatgtgccggattatgcctcccttaggtcactagttg
cctcatccggcacactggagtttaacaatgaaagcttcaattggactggagtcactcaaa
acggaacaagttctgcttgcataaggagatctaataatagtttctttagtagattaaatt
ggttgacccacttaaacttcaaatacccagcattgaacgtgactatgccaaacaatgaac
>KC430914
tgtgctttgggcaccatgcagtaccaaacggaacgatagtgaaaacaatcactaatgacc
aaattgaagttactaatgctactgagctggttcaaagttcctcaacaggtgaaatatgcg
acagtcctcatcagatccttgatggagaaaactgcacactaatagatgctctattgggag
accctcagtgtgatggcttccaaaataagaagtgggacctttttgttgaacgaagcaaag
cctacagcaactgttacccttatgatgtgccggattatgcctcccttaggtcattagttg
cctcatccggcacactggagtttaacaatgaaagcttcaattggactggagtcactcaaa
acggaacaagctctgcttgcataaggagatctaatagtagtttctttagtagattgaatt
ggttgacccacttaaacttcaaatacccagcattgaacgtgactatgccaaacaatgaac
