# Supplementary material for: Survey of causative agents for acute respiratory infections among patients in Khartoum- State, Sudan, 2010–2011
Source: Virol J. 2013 Oct 25;10:312. doi: 10.1186/1743-422X-10-312 (PMC3831848; doi:10.1186/1743-422X-10-312)
Supplement: Additional file 3 — Fasta format of nucleotide sequence of HA gene of different strains of influenza B (found in GenBank and reported in this study). [file 1743-422X-10-312-S3.zip › 1892737742103592_add3.fasta]

>118_InfB.fasta.screen.ace.1
ACTCCACAACGAAATACTAGAACTAGACGAGAAAGTGGATGATCTCAGAG
CTGATACAATAAGCTCACAAATAGAACTCGCAGTCCTGCTTTCCAATGAA
GGAATAATAAACAGTGAAGATGAACATCTCTTGGCGCTTGAAAGAAAGCT
GAAGAAAATGCTGGGCCCCTCTGCTGTAGAGATAGGGAATGGATGCTTTG
AAACCAAACACAAGTGCAACCAGACCTGTCTCGACAGAATAGCTGCTGGT
ACCTTTGATG
>134_InfB.fasta.screen.ace.1
ACTCCACAACGAAATACTAGAACTAGACGAGAAAGTGGATGATCTCAGAG
CTGATACAATAAGCTCACAAATAGAACTCGCAGTCCTGCTTTCCAATGAA
GGAATAATAAACAGTGAAGATGAGCATCTCTTGGCGCTTGAAAGAAAGCT
GAAGAAAATGCTGGGCCCCTCTGCTGTAGAGATAGGGAATGGATGCTTTG
AAACCAAACACAAGTGCAACCAGACCTGTCTCGACAGAATAGCCGCTGGT
ACCTTTGATG
>186_InfB.fasta.screen.ace.1
ACTCCACAACGAAATACTAGAACTAGATGAGAAAGTGGATGATCTCAGAG
CTGATACAATAAGCTCACAAATAGAACTCGCAGTCCTGCTTTCCAATGAA
GGAATAATAAACAGTGAAGATGAACATCTCTTGGCGCTTGAAAGAAAGCT
GAAGAAAATGCTGGGCCCCTCTGCTGTAGAGATAGGGAATGGATGCTTTG
AAACCAAACACAAGTGCAACCAGACCTGTCTCGACAGAATAGCTGCTGGT
ACCTTTGATG
>226_InfB.fasta.screen.ace.1
ACTCCACAACGAAATACTCGAGCTGGATGAGAAAGTGGATGATCTCAGAG
CTGACACTATAAGCTCACAAATAGAACTTGCAGTCTTGCTTTCCAACGAA
GGAATAATAAACAGTGAAGACGAGCATCTATTGGCACTTGAGAGAAAACT
AAAGAAAATGCTGGGCCCCTCTGCTGTAGACATAGGAAATGGATGCTTCG
AAACCAAACACAAATGCAACCAGACCTGCTTAGACAGGATAGCTGCTGGC
ACCTTTAATG
>227_InfB.fasta.screen.ace.1
ACTCCACAACGAAATACTCGAGCTGGATGAGAAAGTGGATGATCTCAGAG
CTGACACTATAAGCTCACAAATAGAACTTGCAGTCTTGCTTTCCAACGAA
GGAATAATAAACAGTGAAGACGAGCATCTATTGGCACTTGAGAGAAAACT
AAAGAAAATGCTGGGCCCCTCTGCTGTAGACATAGGAAATGGATGCTTCG
AAACCAAACACAAATGCAACCAGACCTGCTTAGACAGGATAGCTGCTGGC
ACCTTTAATG
>84_InfB.fasta.screen.ace.1
ACTCCACAACGAAATACTAGAACTAGACGAGAAAGTGGATGATCTCAGAG
CTGATACAATAAGCTCACAAATAGAACTCGCAGTCCTGCTTTCCAATGAA
GGAATAATAAACAGTGAAGATGAACATCTCTTGGCGCTTGAAAGAAAGCT
GAAGAAAATGCTGGGCCCCTCTGCTGTAGAGATAGGGAATGGATGCTTTG
AAACCAAACACAAGTGCAACCAGACCTGTCTCGACAGAATAGCTGCTGGT
ACCTTTGATG
>87_InfB.fasta.screen.ace.1
ACTCCACAACGAAATACTAGAACTAGACGAGAAAGTGGATGATCTCAGAG
CTGATACAATAAGCTCACAAATAGAACTCGCAGTCCTGCTTTCCAATGAA
GGAATAATAAACAGTGAAGATGAACATCTCTTGGCGCTTGAAAGAAAGCT
GAAGAAAATGCTGGGCCCCTCTGCTGTAGAGATAGGGAATGGATGCTTTG
AAACCAAACACAAGTGCAACCAGACCTGTCTCGACAGAATAGCTGCTGGT
ACCTTTGATG
>94_InfB.fasta.screen.ace.1
ACTCCACAACGAAATACTAGAACTAGATGAGAAAGTGGATGATCTCAGAG
CTGATACAATAAGCTCACAAATAGAACTCGCAGTCCTGCTTTCCAATGAA
GGAATAATAAACAGTGAAGATGAACATCTCTTGGCGCTTGAAAGAAAGCT
GAAGAAAATGCTGGGACCCTCTGCTGTAGAGATAGGGAATGGATGCTTTG
AAACCAAACACAAGTGCAACCAGACCTGTCTCGACAAAATAGCTGCTGGT
ACCTTTGATG
>JF346749
ACTCCACAACGAAATACTAGAACTAGATGAGAAAGTGGATGATCTCAGAG
CTGATACAATAAGCTCACAAATAGAGCTCGCAGTCCTGCTTTCCAATGAA
GGAATAATAAACAGTGAAGATGAACATCTCTTGGCGCTTGAAAGAAAGCT
GAAGAAAATGCTGGGCCCCTCTGCTGTAGAGATAGGGAATGGATGCTTTG
AAACCAAACACAAGTGCAACCAGACCTGTCTCGACAGAATAGCTGCTGGT
ACCTTTGATG
>JF346750
ACTCCACAACGAAATACTCGAGCTGGATGAGAAAGTGGATGATCTCAGAG
CTGACACTATAAGCTCACAAATAGAACTTGCAGTCTTGCTTTCCAACGAA
GGAATAATAAACAGTGAAGACGAGCATCTATTGGCACTTGAGAGAAAACT
AAAGAAAATGCTGGGTCCCTCTGCTGTAGACATAGGAAATGGATGCTTCG
AAACCAAACACAAATGCAACCAGACCTGCTTAGACAGGATAGCTGCTGGC
ACCTTTAATG
>JN872386
ACTCCACAACGAAATACTAGAACTAGACGAAAAAGTGGATGATCTCAGAG
CTGATACAATAAGCTCACAAATAGAACTCGCAGTCCTGCTTTCCAATGAA
GGAATAATAAACAGTGAAGATGAACATCTCTTGGCGCTTGAAAGAAAGCT
GAAGAAAATGCTGGGCCCCTCTGCTGTAGAAATAGGGAATGGATGCTTTG
AAACCAAACACAAGTGCAACCAGACCTGTCTCGACAGAATAGCTGCTGGT
ACCTTTGATG
>JN872387
ACTCCACAACGAAATACTAGAACTAGACGAGAAAGTGGATGATCTCAGAG
CTGATACAATAAGCTCACAAATAGAACTCGCAGTCCTGCTTTCCAATGAA
GGAATAATAAACAGTGAAGATGAACATCTCTTGGCGCTTGAAAGAAAGCT
GAAGAAAATGCTGGGCCCCTCTGCTGTAGAGATAGGGAATGGATGCTTTG
AAACCAAACACAAGTGCAACCAGACCTGTCTCGACAGAATAGCTGCTGGT
ACCTTTGATG
>JN872388
ACTCCACAACGAAATACTCGAGCTGGATGAGAAAGTGGATGATCTCAGAG
CTGACACTATAAGCTCACAAATAGAACTTGCAGTCTTGCTTTCCAACGAA
GGAATAATAAACAGTGAAGACGAGCATCTATTGGCACTTGAGAGAAAACT
AAAGAAAATGCTGGGCCCCTCTGCTGTAGACATAGGAAATGGATGCTTCG
AAACCAAACACAAATGCAACCAGACCTGCTTAGACAGGATAGCTGCTGGC
ACCTTTAATG
>JN872389
ACTCCACAACGAAATACTAGAACTAGACGAGAAAGTGGATGATCTCAGAG
CTGATACAATAAGCTCACAAATAGAACTCGCAGTCCTGCTTTCCAATGAA
GGAATAATAAACAGTGAAGATGAACATCTCTTGGCGCTTGAAAGAAAGCT
GAAGAAAATGCTGGGCCCCTCTGCTGTAGAGATAGGGAATGGATGCTTTG
AAACCAAACACAAGTGCAACCAGACCTGTCTCGACAGAATAGCTGCTGGT
ACCTTTGATG
>JN872390
ACTCCACAATGAAATACTAGAATTAGATGAGAAAGTGGATGATCTCAGAG
CTGATACAATAAGCTCACAAATAGAACTCGCAGTCCTGCTTTCCAATGAA
GGAATAATAAACAGTGAAGATGAACATCTCTTGGCGCTTGAAAGAAAGCT
GAAGAAAATGCTGGGCCCCTCTGCTGTAGAGATAGGGAATGGATGCTTTG
AAACCAAACACAAGTGCAACCAGACCTGTCTCGACAGAATAGCTGCTGGT
ACCTTTGATG
>JN872391
ACTCCACAACGAAATACTAGAACTAGACGAAAAAGTGGATGATCTCAGAG
CTGATACAATAAGCTCACAAATAGAACTCGCAGTCCTGCTTTCCAATGAA
GGAATAATAAACAGTGAAGATGAACATCTCTTGGCGCTTGAAAGAAAGCT
GAAGAAAATGCTGGGCCCCTCTGCTGTAGAAATAGGGAATGGATGCTTTG
AAACCAAACACAAGTGCAACCAGACCTGTCTCGACAGAATAGCTGCTGGT
ACCTTTGATG
>JN872392
ACTCCACAACGAAATACTAGAACTAGACGAAAAAGTGGATGATCTCAGAG
CTGATACAATAAGCTCACAAATAGAACTCGCAGTCCTGCTTTCCAATGAA
GGGATAATAAACAGTGAAGATGAACATCTCTTGGCGCTTGAAAGAAAGCT
GAAGAAAATGCTGGGCCCCTCTGCTGTAGAAATAGGGAATGGATGCTTTG
AAACCAAACACAAGTGCAACCAGACCTGTCTCGACAGAATAGCTGCTGGT
ACCTTTGATG
>JN872393
ACTCCACAACGAAATACTAGAACTAGACGAGAAAGTGGATGATCTCAGAG
CTGATACAATAAGCTCACAAATAGAACTCGCAGTCCTGCTTTCCAATGAA
GGAATAATAAACAGTGAAGATGAACATCTCTTGGCGCTTGAAAGAAAGCT
GAAGAAAATGCTGGGCCCTTCTGCTGTAGAGATAGGGAATGGATGCTTTG
AAACCAAACACAAGTGCAACCAGACCTGTCTCGACAGAATAGCTGCTGGT
ACCTTTAATG
>JN872394
ACTCCACAACGAAATACTAGAACTAGACGAAAAAGTGGATGATCTCAGAG
CTGATACAATAAGCTCACAAATAGAACTCGCAGTCCTGCTTTCCAATGAA
GGAATAATAAACAGTGAAGATGAACATCTCTTGGCGCTTGAAAGAAAGCT
GAAGAAAATGCTGGGCCCCTCTGCTGTAGAAATAGGGAATGGATGCTTTG
AAACCAAACACAAGTGCAACCAGACCTGTCTCGACAGAATAGCTGCTGGT
ACCTTTGATG
>JN872395
ACTCCACAACGAAATACTAGAACTAGACGAAAAAGTGGATGATCTCAGAG
CTGATACAATAAGCTCACAAATAGAACTCGCAGTCCTGCTTTCCAATGAA
GGAATAATAAACAGTGAAGATGAACATCTCTTGGCGCTTGAAAGAAAGCT
GAAGAAAATGCTGGGCCCCTCTGCTGTAGAAATAGGGAATGGATGCTTTG
AAACCAAACACAAGTGCAACCAGACCTGTCTCGACAGAATAGCTGCTGGT
ACCTTTGATG
>JN872396
ACTCCACAACGAAATACTAGAACTAGACGAAAAAGTGGATGATCTCAGAG
CTGATACAATAAGCTCACAAATAGAACTCGCAGTCCTGCTTTCCAATGAA
GGGATAATAAACAGTGAAGATGAACATCTCTTGGCGCTTGAAAGAAAGCT
GAAGAAAATGCTGGGCCCCTCTGCTGTAGAAATAGGGAATGGATGCTTTG
AAACCAAACACAAGTGCAACCAGACCTGTCTCGACAGAATAGCTGCTGGT
ACCTTTGATG
>JN872397
ACTCCACAATGAAATACTAGAATTAGATGAGAAAGTGGATGATCTCAGAG
CTGATACAATAAGCTCACAAATAGAACTAGCAGTCCTGCTTTCCAATGAA
GGAATAATAAACAGTGAAGATGAACATCTCTTGGCGCTTGAAAGAAAGCT
GAAGAAAATGCTGGGCCCCTCTGCTGTAGAGATAGGGAATGGATGCTTTG
AAACCAAACACAAGTGCAACCAGACCTGTCTCGACAGAATAGCTGCTGGT
ACCTTTGATG
>JN872398
ACTCCACAATGAAATACTAGAATTAGATGAGAAAGTGGATGATCTCAGAG
CTGATACAATAAGCTCACAAATAGAACTCGCAGTCCTGCTTTCCAATGAA
GGAATAATAAACAGTGAAGATGAACATCTCTTGGCGCTTGAAAGAAAGCT
GAAGAAAATGCTGGGCCCCTCTGCTGTAGAGATAGGGAATGGATGCTTTG
AAACCAAACACAAGTGCAACCAAACCTGTCTCGACAGAATAGCTGCTGGT
ACCTTTGATG
>JN872399
ACTCCACAACGAAATACTAGAACTAGATGAGAAAGTGGATGATCTCAGAG
CTGATACAATAAGCTCACAAATAGAGCTCGCAGTCCTGCTTTCCAATGAA
GGAATAATAAACAGTGAAGATGAACATCTCTTGGCGCTTGAAAGAAAGCT
GAAGAAAATGCTGGGCCCCTCTGCTGTAGAGATAGGGAATGGATGCTTTG
AAACCAAACACAAGTGCAACCAGACCTGTCTCGACAGAATAGCTGCTGGT
ACCTTTGATG
>JN872400
ACTCCACAACGAAATACTAGAACTAGACGAAAAAGTGGATGATCTCAGAG
CTGATACAATAAGCTCACAAATAGAACTCGCAGTCCTGCTTTCCAATGAA
GGGATAATAAACAGTGAAGATGAACATCTCTTGGCGCTTGAAAGAAAGCT
GAAGAAAATGCTGGGCCCCTCTGCTGTAGAAATAGGGAATGGATGCTTTG
AAACCAAACACAAGTGCAACCAGACCTGTCTCGACAGAATAGCTGCTGGT
ACCTTTGATG
>JN872402
ACTCCACAACGAAATACTAGAACTAGACGAGAAAGTGGATGATCTCAGAG
CTGATACAATAAGCTCACAAATAGAACTCGCAGTCCTGCTTTCCAATGAA
GGAATAATAAACAGTGAAGATGAACATCTCTTGGCGCTTGAAAGAAAGCT
GAAGAAAATGCTGGGCCCTTCTGCTGTAGAGATAGGGAATGGATGCTTTG
AAACCAAACACAAGTGCAACCAGACCTGTCTCGACAGAATAGCTGCTGGT
ACCTTTAATG
>JN872403
ACTCCACAACGAAATACTAGAACTAGACGAAAAAGTGGATGATCTCAGAG
CTGATACAATAAGCTCACAAATAGAACTCGCAGTCCTGCTTTCCAATGAA
GGAATAATAAACAGTGAAGATGAACATCTCTTGGCGCTTGAAAGAAAGCT
GAAGAAAATGCTGGGCCCCTCTGCTGTAGAAATAGGGAATGGATGCTTTG
AAACCAAACACAAGTGCAACCAGACCTGTCTCGACAGAATAGCTGCTGGT
ACCTTTGATG
>JQ034246
ACTCCACAATGAAATACTAGAATTAGATGAGAAAGTGGATGATCTCAGAG
CTGATACAATAAGCTCACAAATAGAACTCGCAGTCCTGCTTTCCAATGAA
GGAATAATAAACAGTGAAGATGAACATCTCTTGGCGCTTGAAAGAAAGCT
GAAGAAAATGCTGGGCCCCTCTGCTGTAGAGATAGGGAATGGATGCTTTG
AAACCAAACACAAGTGCAACCAGACCTGTCTCGACAGAATAGCTGCTGGT
ACCTTTGATG
>JQ034243
ACTCCACAATGAAATACTAGAATTAGATGAGAAAGTGGATGATCTCAGAG
CTGATACAATAAGCTCACAAATAGAACTCGCAGTCCTGCTTTCCAATGAA
GGAATAATAAACAGTGAAGATGAACATCTCTTGGCGCTTGAAAGAAAGCT
GAAGAAAATGCTGGGCCCCTCTGCTGTAGAGATAGGGAATGGATGCTTTG
AAACCAAACACAAGTGCAACCAGACCTGTCTCGACAGAATAGCTGCTGGT
ACCTTTGATG
>JQ034240
ACTCCACAATGAAATACTAGAATTAGATGAGAAAGTGGATGATCTCAGAG
CTGATACAATAAGCTCACAAATAGAACTCGCAGTCCTGCTTTCCAATGAA
GGAATAATAAACAGTGAAGATGAACATCTCTTGGCGCTTGAAAGAAAGCT
GAAGAAAATGCTGGGCCCCTCTGCTGTAGAGATAGGGAACGGATGCTTTG
AAACCAAACACAAGTGCAACCAGACCTGTCTCGACAGAATAGCTGCTGGT
ACCTTTGATG
>JQ034231
ACTCCACAATGAAATACTAGAATTAGATGAGAAAGTGGATGATCTCAGAG
CTGATACAATAAGCTCACAAATAGAACTCGCAGTCCTGCTTTCCAATGAA
GGAATAATAAACAGTGAAGATGAACATCTCTTGGCGCTTGAAAGAAAGCT
GAAGAAAATGCTGGGCCCCTCTGCTGTAGAGATAGGGAATGGATGCTTTG
AAACCAAACACAAGTGCAACCAGACCTGTCTCGACAGAATAGCTGCTGGT
ACCTTTGATG
>CY109169
ACTCCACAACGAAATACTAGAACTAGACGAGAAAGTGGATGATCTCAGAG
CTGATACAATAAGCTCACAAATAGAACTCGCAGTCCTGCTTTCCAATGAA
GGAATAATAAACAGTGAAGATGAACATCTCTTGGCGCTTGAAAGAAAGCT
GAAGAAAATGCTGGGCCCTTCTGCTGTAGAGATAGGGAATGGATGCTTCG
AAACCAAACACAAGTGCAACCAGACCTGTCTCGACAGAATAGCTGCTGGT
ACCTTTGATG
>CY109171
ACTCCACAACGAAATACTAGAACTAGACGAGAAAGTGGATGATCTCAGAG
CTGATACAATAAGCTCACAAATAGAACTCGCAGTCCTGCTTTCCAATGAA
GGAATAATAAACAGTGAAGATGAACATCTCTTGGCGCTTGAAAGAAAGCT
GAAGAAAATGCTGGGCCCCTCTGCTGTAGAGATAGGGAATGGATGCTTTG
AAACCAAACACAAGTGCAACCAGACCTGTCTCGACAGAATAGCTGCTGGT
ACCTTTGATG
>CY109173
ACTCCACAACGAAATACTAGAACTAGACGAGAAAGTGGATGATCTCAGAG
CTGATACAATAAGCTCACAAATAGAACTCGCAGTCCTGCTTTCCAATGAA
GGAATAATAAACAGTGAAGATGAACATCTCTTGGCGCTTRAAAGAAAGCT
GAAGAAAATGCTGGGCCCTTCTGCTGTAGAGATAGGGAATGGGTGCTTTG
AAACCAAACACAAGTGCAACCAGACCTGTCTCGACAGAATAGCTGCTGGT
ACCTTTGATG
>CY109175
ACTCCACAACGAAATACTAGAACTAGACGAGAAAGTGGATGATCTCAGAG
CTGATACAATAAGCTCACAAATAGAACTCGCAGTCCTGCTTTCCAATGAA
GGAATAATAAACAGTGAAGATGAACATCTCTTGGCACTTGAAAGAAAGCT
GAAGAAAATGCTGGGCCCTTCTGCTGTAGAGATAGGGAATGGATGCTTTG
AAACCAAACACAAGTGCAACCAGACCTGTCTCGACAGAATAGCTGCTGGT
ACCTTTGATG
>CY109177
ACTCCACAACGAAATACTAGAACTAGACGAGAAAGTGGATGATCTCAGAG
CTGATACAATAAGCTCACAAATAGAACTCGCAGTCCTGCTTTCCAATGAA
GGAATAATAAACAGTGAAGATGAACATCTCTTGGCGCTTGAAAGAAAGCT
GAAGAAAATGCTGGGCCCTTCTGCTGTAGAGATAGGGAATGGATGCTTTG
AAACCAAACACAAGTGCAACCAGACCTGTCTCGACAGAATAGCTGCTGGT
ACCTTTGATG
>CY109179
ACTCCACAACGAAATACTAGAACTAGACGAGAAAGTGGATGATCTCAGAG
CTGATACAATAAGCTCACAAATAGAACTCGCAGTCCTGCTTTCCAATGAA
GGAATAATAAACAGTGAAGATGAACATCTCTTGGCGCTTGAAAGAAAGCT
GAAGAAAATGCTGGGCCCCTCTGCTGTAGAGATAGGGAATGGATGCTTTG
AAACCAAACACAAGTGCAACCAGACCTGTCTCGACAGAATAGCTGCTGGT
ACCTTTGATG
>CY109181
ACTCCACAACGAAATACTAGAACTAGACGAAAAAGTGGATGATCTCAGAG
CTGATACAATAAGCTCACAAATAGAACTCGCAGTCCTGCTTTCCAATGAA
GGAATAATAAACAGTGAAGATGAACATCTCTTGGCGCTTGAAAGAAAGCT
GAAGAAAATGCTGGGCCCCTCTGCTGTAGAGATAGGGAATGGATGCTTTG
AAACCAAACACAAGTGCAACCAGACCTGTCTCGACAGAATAGCTGCTGGT
ACCTTTGATG
>CY109185
ACTCCACAACGAAATACTAGAAATAGACGAGAAAGTGGATGATCTCAGAG
CTGATACAATAAGCTCACAAATAGAACTCGCAGTCCTGCTTTCCAATGAA
GGAATAATAAACAGTGAAGATGAACATCTCTTGGCGCTTGAAAGAAAGCT
GAAGAAAATGCTGGGCCCCTCTGCTGTAGAGATAGGGAATGGATGCTTTG
AAACCAAACACAAGTGCAACCAGACCTGTCTCGACAGAATAGCTGCTGGT
ACCTTTGATG
>CY109187
ACTCCACAACGAAATACTAGAACTAGACGAGAAGGTGGATGATCTCAGAG
CTGATACAATAAGCTCACAAATAGAACTCGCAGTCCTGCTTTCCAATGAA
GGAATAATAAACAGTGAAGATGAACATCTCTTGGCGCTTGAAAGAAAGCT
GAAGAAAATGCTGGGCCCCTCTGCTGTAGAGATAGGGAATGGATGCTTTG
AAACCAAACACAAGTGCAACCAGACCTGTCTCGACAGAATAGCTGCTGGT
ACCTTTGATG
>CY109189
ACTCCACAACGAAATACTAGAACTAGACGAGAAAGTGGATGATCTCAGAG
CTGATACAATAAGCTCACAAATAGAACTCGCAGTCCTGCTTTCCAATGAA
GGAATAATAAACAGTGAAGATGAACATCTCTTGGCGCTTGAAAGAAAGCT
GAAGAAAATGCTGGGCCCTTCTGCTGTAGAGATAGGGAATGGATGCTTCG
AAACCAAACACAAGTGCAACCAGACCTGTCTCGACAGAATAGCTGCTGGT
ACCTTTGATG
>JQ396198
ACTCCACAACGAAATACTAGAACTAGATGAGAAAGTGGATGATCTCAGAG
CTGATACAATAAGCTCACAAATAGAGCTCGCAGTCCTGCTTTCCAATGAA
GGAATAATAAACAGTGAAGATGAACATCTCTTGGCGCTTGAAAGAAAGCT
GAAGAAAATGCTGGGCCCCTCTGCTGTAGAGATAGGGAATGGATGCTTTG
AAACCAAACACAAGTGCAACCAGACCTGTCTCGACAGAATAGCTGCTGGT
ACCTTTGATG
>JQ396199
ACTCCACAACGAAATACTAGAACTAGATGAGAAAGTGGATGATCTCAGAG
CTGATACAATAAGCTCACAAATAGAGCTCGCAGTCCTGCTTTCCAATGAA
GGAATAATAAACAGTGAAGATGAACATCTCTTGGCGCTTGAAAGAAAGCT
GAAGAAAATGCTGGGCCCCTCTGCTGTAGAGATAGGGAATGGATGCTTTG
AAACCAAACACAAGTGCAACCAGACCTGTCTCGACAGAATAGCTGCTGGT
ACCTTTGATG
>JQ396200
ACTCCACAACGAAATACTAGAACTAGATGAGAAAGTGGATGATCTCAGAG
CTGATACAATAAGCTCACAAATAGAGCTCGCAGTCCTGCTTTCCAATGAA
GGAATAATAAACAGTGAAGATGAACATCTCTTGGCGCTTGAAAGAAAGCT
GAAGAAAATGCTGGGCCCCTCTGCTGTAGAGATAGGGAATGGATGCTTTG
AAACCAAACACAAGTGCAACCAGACCTGTCTCGACAGAATAGCTGCTGGT
ACCTTTGATG
>JQ396201
ACTCCACAACGAAATACTAGAACTAGATGAGAAAGTGGATGATCTCAGAG
CTGATACAATAAGCTCACAAATAGAGCTCGCAGTCCTGCTTTCCAATGAA
GGAATAATAAACAGTGAAGATGAACATCTCTTGGCGCTTGAAAGAAAGCT
GAAGAAAATGCTGGGCCCCTCTGCTGTAGAGATAGGGAATGGATGCTTTG
AAACCAAACACAAGTGCAACCAGACCTGTCTAGACAGAATAGCTGCTGGT
ACCTTTGATG
>JQ396202
ACTCCACAACGAAATACTAGAACTAGATGAGAAAGTGGATGATCTCAGAG
CTGATACAATAAGCTCACAAATAGAGCTCGCAGTCCTGCTTTCCAATGAA
GGAATAATAAACAGTGAAGATGAACATCTCTTGGCGCTTGAAAGAAAGCT
GAAGAAAATGCTGGGCCCCTCTGCTGTAGAGATAGGGAATGGATGCTTTG
AAACCAAACACAAGTGCAACCAGACCTGTCTCGACAGAATAGCTGCTGGT
ACCTTTGATG
>JQ396203
ACTCCACAACGAAATACTAGAACTAGATGAGAAAGTGGATGATCTCAGAG
CTGATACAATAAGCTCACAAATAGAGCTCGCAGTCCTGCTTTCCAATGAA
GGAATAATAAACAGTGAAGATGAACATCTCTTGGCGCTTGAAAGAAAGCT
GAAGAAAATGCTGGGCCCCTCTGCTGTAGAGATAGGGAATGGATGCTTTG
AAACCAAACACAAGTGCAACCAGACCTGTCTCGACAGAATAGCTGCTGGT
ACCTTTGATG
>JQ396204
ACTCCACAACGAAATACTAGAACTAGATGAGAAAGTGGATGATCTCAGAG
CTGATACAATAAGCTCACAAATAGAACTCGCAGTCCTGCTTTCCAATGAA
GGAATAATAAACAGTGAAGATGAACATCTCTTGGCGCTTGAAAGAAAGCT
GAAGAAAATGCTGGGCCCCTCTGCTGTAGAGATAGGGAATGGATGCTTTG
AAACCAAACACAAGTGCAACCAGACCTGTCTCGACAGAATAGCTGCTGGT
ACCTTTGATG
>JQ396205
ACTCCACAACGAAATACTAGAACTAGATGAGAAAGTGGATGATCTCAGAG
CTGATACAATAAGCTCACAAATAGAGCTCGCAGTCCTGCTTTCCAATGAA
GGAATAATAAACAGTGAAGATGAACATCTCTTGGCGCTTGAAAGAAAGCT
GAAGAAAATGCTGGGCCCCTCTGCTGTAGAGATAGGGAATGGATGCTTTG
AAACCAAACACAAGTGCAACCAGACCTGTCTCGACAGAATAGCTGCTGGT
ACCTTTGATG
>JQ396206
ACTCCACAACGAAATACTAGAACTAGATGAGAAAGTGGATGATCTCAGAG
CTGATACAATAAGCTCACAAATAGAGCTCGCAGTCCTGCTTTCCAATGAA
GGAATAATAAACAGTGAAGATGAACATCTCTTGGCGCTTGAAAGAAAGCT
GAAGAAAATGCTGGGCCCCTCTGCTGTAGAGATAGGGAATGGATGCTTTG
AAACCAAACACAAGTGCAACCAGACCTGTCTCGACAGAATAGCTGCTGGT
ACCTTTGATG
>JQ396207
ACTCCACAACGAAATACTAGAACTAGATGAGAAAGTGGATGATCTCAGAG
CTGATACAATAAGCTCACAAATAGAACTCGCAGTCCTGCTTTCCAATGAA
GGAATAATAAACAGTGAGGATGAACATCTCTTGGCGCTTGAAAGAAAGCT
GAAGAAAATGCTGGGCCCCTCTGCTGTAGAGATAGGGAATGGATGCTTTG
AAACCAAACACAAGTGCAACCAGACCTGTCTCGACAGAATAGCTGCTGGT
ACCTTTGATG
>JQ396208
ACTCCACAACGAAATACTAGAACTAGATGAGAAAGTGGATGATCTCAGAG
CTGATACAATAAGCTCACAAATAGAACTCGCAGTCCTGCTTTCCAATGAA
GGAATAATAAACAGTGAAGATGAACATCTCTTGGCGCTTGAAAGAAAGCT
GAAGAAAATGCTGGGCCCCTCTGCTGTAGAGATAGGGAATGGATGCTTTG
AAACCAAACACAAGTGCAACCAGACCTGTCTCGACAGAATAGCTGCTGGT
ACCTTTGATG
>JQ396209
ACTCCACAACGAAATACTAGAACTAGATGAGAAAGTGGATGATCTCAGAG
CTGATACAATAAGCTCACAAATAGAGCTCGCAGTCCTGCTTTCCAATGAA
GGAATAATAAACAGTGAAGATGAACATCTCTTGGCGCTTGAAAGAAAGCT
GAAGAAAATGCTGGGCCCCTCTGCTGTAGAGATAGGGAATGGATGCTTTG
AAACCAAACACAAGTGCAACCAGACCTGTCTCGACAGAATAGCTGCTGGT
ACCTTTGATG
>JQ396210
ACTCCACAACGAAATACTAGAACTAGATGAGAAAGTGGATGATCTCAGAG
CTGATACAATAAGCTCACAAATAGAGCTCGCAGTCCTGCTTTCCAATGAA
GGAATAATAAACAGTGAAGATGAACATCTCTTGGCGCTTGAAAGAAAGCT
GAAGAAAATGCTGGGCCCCTCTGCTGTAGAGATAGGGAATGGATGCTTTG
AAACCAAACACAAGTGCAACCAGACCTGTCTCGACAGAATAGCTGCTGGT
ACCTTTGATG
>JQ396211
ACTCCACAACGAAATACTAGAACTAGATGAGAAAGTGGATGATCTCAGAG
CTGATACAATAAGCTCACAAATAGAGCTCGCAGTCCTGCTTTCCAATGAA
GGAATAATAAACAGTGAAGATGAACATCTCTTGGCGCTTGAAAGAAAGCT
GAAGAAAATGCTGGGCCCCTCTGCTGTAGAGATAGGGAATGGATGCTTTG
AAACCAAACACAAGTGCAACCAGACCTGTCTCGACAGAATAGCTGCTGGT
ACCTTTGATG
>JQ396212
ACTCCACAACGAAATACTAGAACTAGATGAGAAAGTGGATGATCTCAGAG
CTGATACAATAAGCTCACAAATAGAGCTCGCAGTCCTGCTTTCCAATGAA
GGAATAATAAACAGTGAAGATGAACATCTCTTGGCGCTTGAAAGAAAGCT
GAAGAAAATGCTGGGCCCCTCTGCTGTAGAGATAGGGAATGGATGCTTTG
AAACCAAACACAAGTGCAACCAGACCTGTCTCGACAGAATAGCTGCTGGT
ACCTTTGATG
>JQ599510
ACTCCACAACGAAATACTAGAACTAGACGAGAAAGTGGATGATCTCAGAG
CTGATACAATAAGCTCACAAATAGAACTCGCAGTCCTGCTTTCCAATGAA
GGAATAATAAACAGTGAAGATGAACATCTCTTGGCGCTTGAAAGAAAGCT
GAAGAAAATGCTGGGCCCCTCTGCTGTAGAGATAGGGAATGGATGCTTTG
AAACCAAACACAAGTGCAACCAGACCTGTCTCGACAGAATAGCTGCTGGT
ACCTTTGATG
>JQ599511
ACTCCACAACGAAATACTCGAGCTGGATGAGAAAGTGGATGATCTCAGAG
CTGACACTATAAGCTCACAAATAGAACTTGCAGTCTTGCTTTCCAACGAA
GGAATAATAAACAGTGAAGACGAGCATCTATTGGCACTTGAGAGAAAACT
AAAGAAAATGCTGGGTCCCTCTGCTGTAGACATAGGAAATGGATGCTTCG
AAACCAAACACAAATGCAACCAGACCTGCTTAGACAGGATAGCTGCTGGC
ACCTTTAATG
>JQ599512
ACTCCACAACGAAATACTAGAACTAGACGAGAAAGTGGATGATCTCAGAG
CTGATACAATAAGCTCACAAATAGAACTCGCAGTCCTGCTTTCCAATGAA
GGAATAATAAACAGTGAAGATGAACATCTCTTGGCGCTTGAAAGAAAGCT
GAAGAAAATGCTGGGCCCCTCTGCTGTAGAGATAGGGAATGGATGCTTTG
AAACCAAACACAAGTGCAACCAGACCTGCCTCGACAGAATAGCTGCTGGT
ACCTTTGATG
>JQ599513
ACTCCACAACGAAATACTAGAACTAGATGAGAAAGTGGATGATCTCAGAG
CTGATACAATAAGCTCACAAATAGAACTCGCAGTCCTGCTTTCCAATGAA
GGAATAATAAACAGTGAAGATGAACATCTCTTGGCGCTTGAAAGAAAGCT
GAAGAAAATGCTGGGCCCCTCTGCTGTAGAGATAGGGAATGGATGCTTTG
AAACCAAACACAAGTGCAACCAGACCTGTCTCGACAGAATAGCTGCTGGT
ACCTTTGATG
>JQ599514
ACTCCACAACGAAATACTAGAACTAGATGAGAAAGTGGATGATCTCAGAG
CTGATACAATAAGCTCACAAATAGAACTCGCAGTCCTGCTTTCCAATGAA
GGAATAATAAACAGTGAAGATGAACATCTCTTGGCGCTTGAAAGAAAGCT
GAAGAAAATGCTGGGCCCCTCTGCTGTAGAGATAGGGAATGGATGCTTTG
AAACCAAACACAAGTGCAACCAGACCTGTCTCGACAGAATAGCTGCTGGT
ACCTTTGATG
>JQ599515
ACTCCACAACGAAATACTAGAACTAGACGAGAAAGTGGATGATCTCAGAG
CTGATACAATAAGCTCACAAATAGAACTCGCAGTCCTGCTTTCCAATGAA
GGAATAATAAACAGTGAAGATGAACATCTCTTGGCGCTTGAAAGAAAGCT
GAAGAAAATGCTGGGCCCCTCTGCTGTAGAGATAGGGAATGGATGCTTTG
AAACCAAACACAAGTGCAACCAGACCTGCCTCGACAGAATAGCTGCTGGT
ACCTTTGATG
>JQ599516
ACTCCACAACGAAATACTAGAACTAGATGAGAAAGTGGATGATCTCAGAG
CTGATACAATAAGCTCACAAATAGAACTCGCAGTCCTGCTTTCCAATGAA
GGAATAATAAACAGTGAAGATGAACATCTCTTGGCGCTTGAAAGAAAGCT
GAAGAAAATGCTGGGCCCCTCTGCTGTAGAGATAGGGAATGGATGCTTTG
AAACCAAACACAAGTGCAACCAGACCTGTCTCGACAGAATAGCTGCTGGT
ACCTTTGATG
>JQ599517
ACTCCACAACGAAATACTAGAACTAGACGAGAAAGTGGATGATCTCAGAG
CTGATACAATAAGCTCACAAATAGAACTCGCAGTCCTGCTTTCCAATGAA
GGAATAATAAACAGTGAAGATGAACATCTCTTGGCGCTTGAAAGAAAGCT
GAAGAAAATGCTGGGCCCCTCTGCTGTAGAGATAGGGAATGGATGCTTTG
AAACCAAACACAAGTGCAACCAGACCTGCCTCGACAGAATAGCTGCTGGT
ACCTTTGATG
>JQ599518
ACTCCACAACGAAATACTAGAACTAGATGAGAAAGTGGATGATCTCAGAG
CTGATACAATAAGCTCACAAATAGAACTCGCAGTCCTGCTTTCCAATGAA
GGAATAATAAACAGTGAAGATGAACATCTCTTGGCGCTTGAAAGAAAGCT
GAAGAAAATGCTGGGCCCCTCTGCTGTAGAGATAGGGAATGGATGCTTTG
AAACCAAACACAAGTGCAACCAGACCTGTCTCGACAGAATAGCTGCTGGT
ACCTTTGATG
>JQ599519
ACTCCACAACGAAATACTAGAACTAGACGAGAAAGTGGATGATCTCAGAG
CTGATACAATAAGCTCACAAATAGAACTCGCAGTCCTGCTTTCCAATGAA
GGAATAATAAACAGTGAAGATGAACATCTCTTGGCGCTTGAAAGAAAGCT
GAAGAAAATGTTGGGCCCTTCTGCTGTAGAGATAGGGAATGGATGCTTTG
AAACCAAACACAAGTGCAACCAAACCTGTCTCGACAGAATAGCTGCTGGT
ACCTTTGATG
>JQ599520
ACTCCACAACGAAATACTAGAACTAGACGAGAAAGTGGATGATCTCAGAG
CTGATACAATAAGCTCACAAATAGAACTCGCAGTCCTGCTTTCCAATGAA
GGAATAATAAACAGTGAAGATGAACATCTCTTGGCGCTTGAAAGAAAGCT
GAAGAAAATGTTGGGCCCTTCTGCTGTAGAGATAGGGAATGGATGCTTTG
AAACCAAACACAAGTGCAACCAAACCTGTCTCGACAGAATAGCTGCTGGT
ACCTTTGATG
>JQ599521
ACTCCACAACGAAATACTAGAACTAGACGAGAAAGTGGATGATCTCAGAG
CTGATACAATAAGCTCACAAATAGAACTCGCAGTCCTGCTTTCCAATGAA
GGAATAATAAACAGTGAAGATGAACATCTCTTGGCGCTTGAAAGAAAGCT
GAAGAAAATGTTGGGCCCTTCTGCTGTAGAGATAGGGAATGGATGCTTTG
AAACCAAACACAAGTGCAACCAAACCTGTCTCGACAGAATAGCTGCTGGT
ACCTTTGATG
>JQ599522
ACTCCATAACGAAATACTCGAGCTGGATGAGAAAGTGGATGATCTCAGAG
CTGACACTATAAGCTCACAAATAGAACTTGCAGTCTTGCTTTCCAACGAA
GGAATAATAAACAGTGAAGACGAGCATCTATTGGCACTTGAGAGAAAACT
AAAGAAAATGCTGGGTCCCTCTGCTGTAGACATAGGAAATGGATGCTTCG
AAACCAAACACAAATGCAACCAGACCTGCTTAGACAGGATAGCTGCTGGC
ACCTTTAATG
>JQ599523
ACTCCATAACGAAATACTCGAGCTGGATGAGAAAGTGGATGATCTCAGAG
CTGACACTATAAGCTCACAAATAGAACTTGCAGTCTTGCTTTCCAACGAA
GGAATAATAAACAGTGAAGACGAGCATCTATTGGCACTTGAGAGAAAACT
AAAGAAAATGCTGGGTCCCTCTGCTGTAGACATAGGAAATGGATGCTTCG
AAACCAAACACAAATGCAACCAGACCTGCTTAGACAGGATAGCTGCTGGC
ACCTTTAATG
>JQ599524
ACTCCACAACGAAATACTAGAACTAGATGAGAAAGTGGATGATCTCAGAG
CTGATACAATAAGCTCACAAATAGAACTCGCAGTCCTGCTTTCCAATGAA
GGAATAATAAACAGTGAAGATGAACATCTCTTGGCGCTTGAAAGAAAGCT
GAAGAAAATGCTGGGCCCCTCTGCTGTAGAGATAGGGAATGGATGCTTTG
AAACCAAACACAAGTGCAACCAGACCTGTCTCGACAGAATAGCTGCTGGT
ACCTTTGATG
>JQ599525
ACTCCACAACGAAATACTAGAACTAGATGAGAAAGTGGATGATCTCAGAG
CTGATACAATAAGCTCACAAATAGAACTCGCAGTCCTGCTTTCCAATGAA
GGAATAATAAACAGTGAAGATGAACATCTCTTGGCGCTTGAAAGAAAGCT
GAAGAAAATGCTGGGCCCCTCTGCTGTAGAGATAGGGAATGGATGCTTTG
AAACCAAACACAAGTGCAACCAGACCTGTCTCGACAGAATAGCTGCTGGT
ACCTTTGATG
>JQ599526
ACTCCATAACGAAATACTCGAGCTGGATGAGAAAGTGGATGATCTCAGAG
CTGACACTATAAGCTCACAAATAGAACTTGCAGTCTTGCTTTCCAACGAA
GGAATAATAAACAGTGAAGACGAGCATCTATTGGCACTTGAGAGAAAACT
AAAGAAAATGCTGGGTCCCTCTGCTGTAGACATAGGAAATGGATGCTTCG
AAACCAAACACAAATGCAACCAGACCTGCTTAGACAGGATAGCTGCTGGC
ACCTTTAATG
>JQ599527
ACTCCATAACGAAATACTCGAGCTGGATGAGAAAGTGGATGATCTCAGAG
CTGACACTATAAGCTCACAAATAGAACTTGCAGTCTTGCTTTCCAACGAA
GGAATAATAAACAGTGAAGACGAGCATCTATTGGCACTTGAGAGAAAACT
AAAGAAAATGCTGGGTCCCTCTGCTGTAGACATAGGAAATGGATGCTTCG
AAACCAAACACAAATGCAACCAGACCTGCTTAGACAGGATAGCTGCTGGC
ACCTTTAATG
>JQ599528
ACTCCACAACGAAATACTAGAACTAGACGAGAAAGTGGATGATCTCAGAG
CTGATACAATAAGCTCACAAATAGAACTCGCAGTCCTGCTTTCCAATGAA
GGAATAATAAACAGTGAAGATGAACATCTCTTGGCGCTTGAAAGAAAGCT
GAAGAAAATGCTGGGCCCCTCTGCTGTAGAGATAGGGAATGGATGCTTTG
AAACCAAACACAAGTGCAACCAGACCTGCCTCGACAGAATAGCTGCTGGT
ACCTTTGATG
>JQ599529
ACTCCACAACGAAATACTCGAGCTGGATGAGAAAGTGGATGATCTCAGAG
CTGACACTATAAGCTCACAAATAGAACTTGCAGTCTTGCTTTCCAACGAA
GGAATAATAAACAGTGAAGACGAGCATCTATTGGCACTTGAGAGAAAACT
AAAGAAAATGCTGGGTCCCTCTGCTGTAGACATAGGAAACGGATGCTTCG
AAACCAAACACAAATGCAACCAGACCTGCTTAGACAGGATAGCTGCTGGC
ACCTTTAATG
>JQ599530
ACTCCACAACGAAATACTAGAACTAGATGAGAAAGTGGATGATCTCAGAG
CTGATACAATAAGCTCACAAATAGAACTCGCAGTCCTGCTTTCCAATGAA
GGAATAATAAACAGTGAAGATGAACATCTCTTGGCGCTTGAAAGAAAGCT
GAAGAAAATGCTGGGCCCCTCTGCTGTAGAGATAGGGAATGGATGCTTTG
AAACCAAACACAAGTGCAACCAGACCTGTCTCGACAGAATAGCTGCTGGT
ACCTTTGATG
>CY111486
ACTCCACAATGAAATACTAGAATTAGATGAGAAAGTGGATGATCTCAGAG
CTGATACAATAAGCTCACAAATAGAACTCGCAGTCCTGCTTTCCAATGAA
GGAATAATAAACAGTGAAGATGAACATCTCTTGGCGCTTGAAAGAAAGCT
GAAGAAAATGCTGGGCCCCTCTGCTGTAGAGATAGGGAATGGATGCTTTG
AAACCAAACACAAGTGCAACCAGACCTGTCTCGACAGAATAGCTGCCGGT
ACCTTTGATG
>CY111567
ACTCCACAATGAAATACTAGAATTAGATGAGAAAGTGGATGATCTCAGAG
CTGATACAATAAGCTCACAAATAGAACTCGCAGTCCTGCTTTCCAATGAA
GGAATAATAAACAGTGAAGATGAACATCTCTTGGCGCTTGAAAGAAAGCT
GAAGAAAATGCTGGGTCCCTCTGCTGTAGAGATAGGGAATGGATGCTTTG
AAACCAAACACAAGTGCAACCAGACCTGTCTCGACAGAATAGCTGCTGGT
ACCTTTGATG
>CY111574
ACTCCACAATGAAATACTAGAATTAGATGAGAAAGTGGATGATCTCAGAG
CTGATACAATAAGCTCACAAATAGAACTCGCAGTCCTGCTTTCCAATGAA
GGAATAATAAACAGTGAAGATGAACATCTCTTGGCGCTTGAAAGAAAGCT
GAAGAAAATGCTGGGCCCCTCTGCTGTAGAGATAGGGAATGGATGCTTTG
AAACCAAACACAAGTGCAACCAGACCTGTCTCGACAGAATAGCTGCTGGT
ACCTTTGATG
>JX266902
ACTCCACAACGAAATACTCGAGCTGGATGAGAAAGTGGATGATCTCAGAG
CTGACACTATAAGTTCACAAATAGAACTTGCAGTCTTGCTTTCCAACGAA
GGAATAATTAACAGTGAAGACGAGCATCTATTGGCACTTGAGAGAAAACT
AAAGAAAATGCTGGGTCCCTCTGCTGTAGACATAGGAAATGGATGCTTCG
AAACCAAACACAAATGCAACCAGACCTGCTTAGACAGGATAGCTGCTGGC
ACCTTTAATG
>JX266903
ACTCCACAACGAAATACTCGAGCTGGATGAGAAAGTGGATGACCTCAGAG
CTGACACTATAAGTTCACAAATAGAACTTGCAGTCTTGCTTTCCAACGAA
GGAATAATAAACAGTGAAGACGAGCATCTATTGGCACTTGAGAGAAAACT
AAAGAAAATGCTGGGTCCCTCTGCTGTAGACATAGGAAATGGATGCTTCG
AAACCAAACACAAATGCAACCAGACCTGCTTAGACAGGATAGCTGCTGGC
ACCTTTAATG
>JX266906
ACTCCACAACGAAATACTCGAGCTGGATGAGAAAGTGGATGATCTCAGAG
CTGACACTATAAGCTCACAAATAGAACTTGCAGTCTTGCTTTCCAACGAA
GGAATAATAAACAGTGAAGACGAGCATCTATTGGCACTTGAAAGAAAACT
AAAGAAAATGCTGGGTCCCTCTGCTGTAGACATAGGAAACGGATGCTTCG
AGACCAAACACAAATGCAACCAGACCTGCTTAGACAGGATAGCTGCTGGC
ACCTTTAATG
>JX266907
ACTCCACAACGAAATACTCGAGCTGGATGAGAAAGTGGATGACCTCAGAG
CTGACACTATAAGTTCACAAATAGAACTTGCAGTCTTGCTTTCCAACGAA
GGAATAATAAACAGTGAAGACGAGCATCTATTGGCACTTGAGAGAAAACT
AAAGAAAATGCTGGGTCCCTCTGCTGTAGACATAGGAAATGGATGCTTCG
AAACCAAACACAAATGCAACCAGACCTGCTTAGACAGGATAGCTGCTGGC
ACCTTTAATG
>JX266908
ACTCCACAACGAAATACTCGAGCTGGATGAGAAAGTGGATGATCTCAGAG
CTGACACTATAAGTTCACAAATAGAACTTGCAGTCTTGCTTTCCAACGAA
GGAATAATTAACAGTGAAGACGAGCATCTATTGGCACTTGAGAGAAAACT
AAAGAAAATGCTGGGTCCCTCTGCTGTAGACATAGGAAATGGATGCTTCG
AAACCAAACACAAATGCAACCAGACCTGCTTAGACAGGATAGCTGCTGGC
ACCTTTAATG
>JX266909
ACTCCACAACGAAATACTCGAGCTGGATGAGAAAGTGGATGATCTCAGAG
CTGACACTATAAGTTCACAAATAGAACTTGCAGTCTTGCTTTCCAACGAA
GGAATAATTAACAGTGAAGACGAGCATCTATTGGCACTTGAGAGAAAACT
AAAGAAAATGCTGGGTCCCTCTGCTGTAGACATAGGAAATGGATGCTTCG
AAACCAAACACAAATGCAACCAGACCTGCTTAGACAGGATAGCTGCTGGC
ACCTTTAATG
>JX266910
ACTCCACAACGAAATACTCGAGCTGGATGAGAAAGTGGATGATCTCAGAG
CTGACACTATAAGTTCACAAATAGAACTTGCAGTCTTGCTTTCCAACGAA
GGAATAATAAACAGTGAAGACGAGCATCTATTGGCACTTGAGAGAAAACT
AAAGAAAATGCTGGGTCCCTCTGCTGTAGACATAGGAAATGGATGCTTCG
AAACCAAACACAAATGCAACCAGACCTGCTTAGACAGGATAGCTGCTGGC
ACCTTTAATG
>JX266911
ACTCCACAACGAAATACTCGAGCTGGATGAGAAAGTGGATGATCTCAGAG
CTGACACTATAAGTTCACAAATAGAACTTGCAGTCTTGCTTTCCAACGAA
GGAATAATTAACAGTGAAGACGAGCATCTATTGGCACTTGAGAGAAAACT
AAAGAAAATGCTGGGTCCCTCTGCTGTAGACATAGGAAATGGATGCTTCG
AAACCAAACACAAATGCAACCAGACCTGCTTAGACAGGATAGCTGCTGGC
ACCTTTAATG
>JX266912
ACTCCACAACGAAATACTCGAGCTGGATGAGAAAGTGGATGATCTCAGAG
CTGACACTATAAGTTCACAAATAGAACTTGCAGTCTTGCTTTCCAACGAA
GGAATAATAAACAGTGAAGACGAGCATCTATTGGCACTTGAGAGAAAACT
AAAGAAAATGCTGGGTCCCTCTGCTGTAGACATAGGAAATGGATGCTTCG
AAACCAAACACAAATGCAACCAGACCTGCTTAGACAGGATAGCTGCTGGC
ACCTTTAATG
>JX266913
ACTCCACAACGAAATACTCGAGCTGGATGAGAAAGTGGATGACCTCAGAG
CTGACACTATAAGTTCACAAATAGAACTTGCAGTCTTGCTTTCCAACGAA
GGAATAATAAACAGTGAAGACGAGCATCTATTGGCACTTGAGAGAAAACT
AAAGAAAATGCTGGGTCCCTCTGCTGTAGACATAGGAAATGGATGCTTCG
AAACCAAACACAAATGCAACCAGACCTGCTTAGACAGGATAGCTGCTGGC
ACCTTTAATG
>JX266914
ACTCCACAACGAAATACTCGAGCTGGATGAGAAAGTGGATGACCTCAGAG
CTGACACTATAAGTTCACAAATAGAACTTGCAGTCTTGCTTTCCAACGAA
GGAATAATAAACAGTGAAGACGAGCATCTATTGGCACTTGAGAGAAAACT
AAAGAAAATGCTGGGTCCCTCTGCTGTAGACATAGGAAATGGATGCTTCG
AAACCAAACACAAATGCAACCAGACCTGCTTAGACAGGATAGCTGCTGGC
ACCTTTAATG
>JX266915
ACTCCACAACGAAATACTCGAGCTGGATGAGAAAGTGGATGATCTCAGAG
CTGACACTATAAGTTCACAAATAGAACTTGCAGTCTTGCTTTCCAACGAA
GGAATAATTAACAGTGAAGACGAGCATCTATTGGCACTTGAGAGAAAACT
AAAGAAAATGCTGGGTCCCTCTGCTGTAGACATAGGAAATGGATGCTTCG
AAACCAAACACAAATGCAACCAGACCTGCTTAGACAGGATAGCTGCTGGC
ACCTTTAATG
>JX266921
ACTCCACAACGAAATACTCGAGCTGGATGAGAAAGTGGATGACCTCAGAG
CTGACACTATAAGTTCACAAATAGAACTTGCAGTCTTGCTTTCCAACGAA
GGAATAATAAACAGTGAAGACGAGCATCTATTGGCACTTGAGAGAAAACT
AAAGAAAATGCTGGGTCCCTCTGCTGTAGACATAGGAAATGGATGCTTCG
AAACCAAACACAAATGCAACCAGACCTGCTTAGACAGGATAGCTGCTGGC
ACCTTTAATG
>JX266922
ACTCCACAACGAAATACTCGAGCTGGATGAGAAAGTGGATGACCTCAGAG
CTGACACTATAAGTTCACAAATAGAACTTGCAGTCTTGCTTTCCAACGAA
GGAATAATAAACAGTGAAGACGAGCATCTATTGGCACTTGAGAGAAAACT
AAAGAAAATGCTGGGTCCCTCTGCTGTAGACATAGGAAATGGATGCTTCG
AAACCAAACACAAATGCAACCAGACCTGCTTAGACAGGATAGCTGCTGGC
ACCTTTAATG
>JX266923
ACTCCACAACGAAATACTCGAGCTGGATGAGAAAGTGGATGACCTCAGAG
CTGACACTATAAGTTCACAAATAGAACTTGCAGTCTTGCTTTCCAACGAA
GGAATAATAAACAGTGAAGACGAGCATCTATTGGCACTTGAGAGAAAACT
AAAGAAAATGCTGGGTCCCTCTGCTGTAGACATAGGAAATGGATGCTTCG
AAACCAAACACAAATGCAACCAGACCTGCTTAGACAGGATAGCTGCTGGC
ACCTTTAATG
>JX827490
ACTCCACAACGAAATACTCGAGCTGGATGAAAAAGTGGATGATCTCAGAG
CTGACACTATAAGCTCACAAATAGAACTTGCAGTCTTGCTTTCCAACGAA
GGAATAATAAACAGTGAAGACGAGCATCTATTGGCACTTGAGAGAAAACT
AAAGAAAATGCTGGGTCCCTCTGCTGTAGACATAGGAAACGGATGCTTCG
AAACCAAACACAAATGCAACCAGACCTGCTTAGACAGGATAGCTGCTGGC
ACCTTTAATG
